# Supplementary material for: Broken silence: 22,841 predicted deleterious synonymous variants identified in the human exome through computational analysis
Source: Genet Mol Biol. 2024 Jan 22;46(3 Suppl 1):e20230125. doi: 10.1590/1678-4685-GMB-2023-0125 (PMC10804382; doi:10.1590/1678-4685-GMB-2023-0125)
Supplement: File S1 - [file 1415-4757-GMB-46-03-s1-e20230125-s9.zip]

Archive with 2 entries (2 files):
- gmb-2023-0125_20231221_suppl_9.docx
- Mello_Leao_et_al_2023_file_S1_benign_sSNVs.txt
