# Supplementary material for: Broken silence: 22,841 predicted deleterious synonymous variants identified in the human exome through computational analysis
Source: Genet Mol Biol. 2024 Jan 22;46(3 Suppl 1):e20230125. doi: 10.1590/1678-4685-GMB-2023-0125 (PMC10804382; doi:10.1590/1678-4685-GMB-2023-0125)
Supplement: File S2 - [file 1415-4757-GMB-46-03-s1-e20230125-s10.zip › Mello_Leao_et_al_2023_file_S2_pathogenic_sSNVs.txt]

Chr	Pos	ID	Ref	Alt	SilvaRank	SilvaClass	SilvaScore	CADDscore	GeneID	TranscriptID	GeneName	Type	Length	AnnoType	Consequence	ConsScore	ConsDetail	GC	CpG	motifECount	motifEName	motifEHIPos	motifEScoreChng	oAA	nAA	CCDS	Intron	Exon	cDNApos	relcDNApos	CDSpos	relCDSpos	protPos	relProtPos	Domain	Dst2Splice	Dst2SplType	minDistTSS	minDistTSE	SIFTcat	SIFTval	PolyPhenCat	PolyPhenVal	priPhCons	mamPhCons	verPhCons	priPhyloP	mamPhyloP	verPhyloP
10	285997	rs771559561	A	G	1513.5	potentially_pathogenic	0.317	17.54	ENSG00000015171	ENST00000397962	ZMYND11	SNV	0	CodingTranscript	SPLICE_SITE	5	splice,synonymous	0.350993377483	0.0133333333333	NA	NA	NA	NA	A	A	CCDS7052.2	NA	8/15	1127	0.256544502618	699	0.3864013267	233	0.387043189369	ndomain	2	ACCEPTOR	95	6943	NA	NA	NA	NA	0.95	1	1	0.457	2.114	0.864
10	391048	rs1234636165	C	A	426.5	likely_pathogenic	0.489	15.58	ENSG00000151240	ENST00000280886	DIP2C	SNV	0	CodingTranscript	SPLICE_SITE	5	splice,synonymous	0.596026490066	0.133333333333	NA	NA	NA	NA	V	V	CCDS7054.1	NA	27/37	3322	0.420825943755	3234	0.692357096981	1078	0.692802056555	ndomain	3	ACCEPTOR	344559	70918	NA	NA	NA	NA	0.915	1	1	0.651	2.636	4.397
10	875672	rs1211215865	A	T	1307.5	potentially_pathogenic	0.34	15.42	ENSG00000107929	ENST00000316157	LARP4B	SNV	0	CodingTranscript	SPLICE_SITE	5	splice,synonymous	0.337748344371	0.0266666666667	NA	NA	NA	NA	A	A	CCDS31131.1	NA	9/17	905	0.160460992908	864	0.389715832206	288	0.390243902439	ndomain	3	ACCEPTOR	56031	20188	NA	NA	NA	NA	0.861	1	1	0.53	1.039	0.917
10	1045035	rs141450164	G	A	116	likely_pathogenic	0.702	22.2	ENSG00000107937	ENST00000360803	GTPBP4	SNV	0	CodingTranscript	SPLICE_SITE	5	splice,synonymous	0.417218543046	0.0266666666667	NA	NA	NA	NA	Q	Q	CCDS31132.1	NA	6/17	736	0.156729131175	654	0.343307086614	218	0.343848580442	ndomain	1	DONOR	10380	11423	NA	NA	NA	NA	0.774	1	1	0.55	2.421	5.924
10	1051760	rs761613446	A	G	358	likely_pathogenic	0.518	15.44	ENSG00000107937	ENST00000360803	GTPBP4	SNV	0	CodingTranscript	SPLICE_SITE	5	splice,synonymous	0.377483443709	0.0133333333333	NA	NA	NA	NA	K	K	CCDS31132.1	NA	9/17	997	0.21230834753	915	0.48031496063	305	0.481072555205	ndomain	3	ACCEPTOR	19	1501	NA	NA	NA	NA	0.28	1	1	0.525	2.259	5.192
10	1061836	rs139437936	G	A	15	likely_pathogenic	0.836	22.6	ENSG00000107937	ENST00000360803	GTPBP4	SNV	0	CodingTranscript	SPLICE_SITE	5	splice,synonymous	0.503311258278	0.0666666666667	NA	NA	NA	NA	K	K	CCDS31132.1	NA	16/17	1834	0.390545144804	1752	0.91968503937	584	0.921135646688	lcompl	1	DONOR	3496	1302	NA	NA	NA	NA	0.329	1	1	0.462	2.582	4.879
10	1123849	rs745835379	T	C	1664	potentially_pathogenic	0.305	16.08	ENSG00000047056	ENST00000358220	WDR37	SNV	0	CodingTranscript	SPLICE_SITE	5	splice,synonymous	0.344370860927	0.0266666666667	NA	NA	NA	NA	D	D	CCDS7057.1	NA	3/14	285	0.0621999127019	141	0.0949494949495	47	0.0951417004049	hmmpanther	3	ACCEPTOR	3526	18338	NA	NA	NA	NA	0.821	1	1	0.375	2.168	3.575
10	1170158	rs200600928	C	T	1651	potentially_pathogenic	0.306	18.2	ENSG00000047056	ENST00000358220	WDR37	SNV	0	CodingTranscript	SPLICE_SITE	5	splice,synonymous	0.562913907285	0.0933333333333	NA	NA	NA	NA	D	D	CCDS7057.1	NA	12/14	1248	0.272370144042	1104	0.743434343434	368	0.744939271255	ndomain	1	ACCEPTOR	411	5035	NA	NA	NA	NA	0.915	1	1	0.587	1.394	4.516
10	3150985	rs369717732	G	A	248.5	likely_pathogenic	0.574	17.53	ENSG00000067057	ENST00000381125	PFKP	SNV	0	CodingTranscript	SPLICE_SITE	5	splice,synonymous	0.58940397351	0.08	NA	NA	NA	NA	L	L	CCDS7059.1	NA	9/22	1039	0.392816635161	963	0.408917197452	321	0.40943877551	ndomain	1	DONOR	4046	602	NA	NA	NA	NA	0.276	0.995	1	0.557	2.593	3.216
10	3155311	rs760290864	G	A	211	likely_pathogenic	0.599	16.16	ENSG00000067057	ENST00000381125	PFKP	SNV	0	CodingTranscript	SPLICE_SITE	5	splice,synonymous	0.529801324503	0.0933333333333	NA	NA	NA	NA	R	R	CCDS7059.1	NA	12/22	1231	0.465406427221	1155	0.490445859873	385	0.491071428571	ndomain	1	ACCEPTOR	340	398	NA	NA	NA	NA	0.279	0.999	1	0.651	2.475	3.221
10	3155380	rs1488284386	G	A	206	likely_pathogenic	0.606	17.8	ENSG00000067057	ENST00000381125	PFKP	SNV	0	CodingTranscript	SPLICE_SITE	5	splice,synonymous	0.609271523179	0.106666666667	NA	NA	NA	NA	K	K	CCDS7059.1	NA	12/22	1300	0.491493383743	1224	0.51974522293	408	0.520408163265	ndomain	1	DONOR	271	329	NA	NA	NA	NA	0.127	0.998	1	0.651	2.648	4.759
10	3176773	rs373737452	A	G	1778	potentially_pathogenic	0.296	15.54	ENSG00000067057	ENST00000381125	PFKP	SNV	0	CodingTranscript	SPLICE_SITE	5	splice,synonymous	0.556291390728	0.04	NA	NA	NA	NA	R	R	CCDS7059.1	NA	20/22	2197	0.830623818526	2121	0.900636942675	707	0.901785714286	ndomain	2	DONOR	1346	2213	NA	NA	NA	NA	0.004	0.755	0.974	0.525	1.894	2.123
10	3191839	rs898967815	C	T	1877	potentially_pathogenic	0.288	19.09	ENSG00000107959	ENST00000380989	PITRM1	SNV	0	CodingTranscript	SYNONYMOUS	5	synonymous	0.549668874172	0.0666666666667	NA	NA	NA	NA	V	V	CCDS55699.1	NA	16/27	1884	0.54498119757	1845	0.591915303176	615	0.592485549133	ndomain	NA	NA	248	11823	NA	NA	NA	NA	0.841	0.994	1	0.55	2.556	1.515
10	3199122	rs1361503430	C	T	316	likely_pathogenic	0.538	23	ENSG00000107959	ENST00000380989	PITRM1	SNV	0	CodingTranscript	SPLICE_SITE	5	splice,synonymous	0.278145695364	0	NA	NA	NA	NA	K	K	CCDS55699.1	NA	13/27	1521	0.439976858548	1482	0.475457170356	494	0.47591522158	ndomain	1	DONOR	1158	5754	NA	NA	NA	NA	0.95	1	1	0.559	1.461	3.128
10	3199140	rs778480456	T	C	518	potentially_pathogenic	0.46	22	ENSG00000107959	ENST00000380989	PITRM1	SNV	0	CodingTranscript	SYNONYMOUS	5	synonymous	0.298013245033	0	NA	NA	NA	NA	K	K	CCDS55699.1	NA	13/27	1503	0.434770031819	1464	0.46968238691	488	0.470134874759	ndomain	19	DONOR	1140	5772	NA	NA	NA	NA	0.983	1	1	0.457	2.209	4.752
10	3199723	rs1288691575	C	T	1575.5	potentially_pathogenic	0.312	18.62	ENSG00000107959	ENST00000380989	PITRM1	SNV	0	CodingTranscript	SPLICE_SITE	5	splice,synonymous	0.397350993377	0.0133333333333	NA	NA	NA	NA	E	E	CCDS55699.1	NA	12/27	1290	0.373155915534	1251	0.401347449471	417	0.401734104046	ndomain	1	ACCEPTOR	557	6355	NA	NA	NA	NA	0.888	0.999	1	0.559	0.667	1.105
10	3208422	rs1266823051	T	C	1647	potentially_pathogenic	0.307	16.36	ENSG00000107959	ENST00000380989	PITRM1	SNV	0	CodingTranscript	SPLICE_SITE	5	splice,synonymous	0.476821192053	0.0533333333333	NA	NA	NA	NA	T	T	CCDS55699.1	NA	4/27	456	0.131906277119	417	0.133782483157	139	0.133911368015	ndomain	2	DONOR	896	1743	NA	NA	NA	NA	0.561	0.999	0.997	0.371	0.06	0.123
10	5238914	.	G	A	547	potentially_pathogenic	0.453	17.67	ENSG00000198610	ENST00000380448	AKR1C4	SNV	0	CodingTranscript	SPLICE_SITE	5	splice,synonymous	0.417218543046	0.04	NA	NA	NA	NA	E	E	CCDS7064.1	NA	3/11	337	0.238330975955	84	0.0864197530864	28	0.0866873065015	ndomain	1	DONOR	116	29	NA	NA	NA	NA	0.202	0.532	0.983	0.587	1.561	2.745
10	5493900	rs1163284678	G	A	141	likely_pathogenic	0.677	22.5	ENSG00000173848	ENST00000355029	NET1	SNV	0	CodingTranscript	SPLICE_SITE	5	splice,synonymous	0.41059602649	0.0533333333333	NA	NA	NA	NA	Q	Q	CCDS41483.1	NA	4/12	505	0.148442092887	363	0.202680067002	121	0.203020134228	hmmpanther	1	DONOR	483	961	NA	NA	NA	NA	0.946	1	1	0.559	2.76	5.44
10	5498052	rs1363638005	A	G	1719	potentially_pathogenic	0.301	15.13	ENSG00000173848	ENST00000355029	NET1	SNV	0	CodingTranscript	SPLICE_SITE	5	splice,synonymous	0.390728476821	0.08	NA	NA	NA	NA	K	K	CCDS41483.1	NA	11/12	1342	0.394473838918	1200	0.670016750419	400	0.671140939597	ndomain	3	ACCEPTOR	1708	442	NA	NA	NA	NA	0.849	1	1	0.452	1.014	1.681
10	5498235	rs752065742	A	G	220.5	likely_pathogenic	0.588	17.37	ENSG00000173848	ENST00000355029	NET1	SNV	0	CodingTranscript	SPLICE_SITE	5	splice,synonymous	0.403973509934	0.0133333333333	NA	NA	NA	NA	K	K	CCDS41483.1	NA	11/12	1525	0.448265726044	1383	0.772194304858	461	0.773489932886	ndomain	2	DONOR	1891	259	NA	NA	NA	NA	0.202	1	1	0.457	2.14	4.82
10	5769085	rs1438336541	A	C	217	likely_pathogenic	0.593	15.43	ENSG00000108021	ENST00000328090	FAM208B	SNV	0	CodingTranscript	SPLICE_SITE	5	splice,synonymous	0.450331125828	0.0133333333333	NA	NA	NA	NA	T	T	CCDS41485.1	NA	10/21	1111	0.128796661257	486	0.0666392431098	162	0.0666666666667	ndomain	2	DONOR	296	3655	NA	NA	NA	NA	0.191	0.907	0.979	0.249	0.942	1.44
10	5808113	rs199531623	G	T	1139.5	potentially_pathogenic	0.356	18.18	ENSG00000057608	ENST00000380191	GDI2	SNV	0	CodingTranscript	SPLICE_SITE	5	splice,synonymous	0.390728476821	0.04	NA	NA	NA	NA	I	I	CCDS7071.1	NA	11/11	1485	0.615671641791	1194	0.892376681614	398	0.894382022472	ndomain	3	ACCEPTOR	3240	196	NA	NA	NA	NA	0.846	1	1	0.553	1.441	1.973
10	5963532	rs551866202	G	A	579	potentially_pathogenic	0.447	17.28	ENSG00000134452	ENST00000379999	FBXO18	SNV	0	CodingTranscript	SPLICE_SITE	5	splice,synonymous	0.470198675497	0.0933333333333	NA	NA	NA	NA	G	G	CCDS7073.1	NA	16/22	2579	0.696650459211	2475	0.753424657534	825	0.754113345521	ndomain	1	DONOR	215	2830	NA	NA	NA	NA	0.592	1	1	0.646	1.415	1.074
10	7214457	rs779304994	C	T	219	likely_pathogenic	0.59	16.15	ENSG00000198879	ENST00000361972	SFMBT2	SNV	0	CodingTranscript	SPLICE_SITE	5	splice,synonymous	0.615894039735	0.133333333333	NA	NA	NA	NA	E	E	CCDS31138.1	NA	18/21	2242	0.283009341075	2151	0.801117318436	717	0.802013422819	lcompl	1	DONOR	236847	10208	NA	NA	NA	NA	0.123	1	1	0.48	2.455	5.352
10	7747145	rs139142754	G	A	97	likely_pathogenic	0.722	16.48	ENSG00000151655	ENST00000358415	ITIH2	SNV	0	CodingTranscript	SPLICE_SITE	5	splice,synonymous	0.41059602649	0.0133333333333	NA	NA	NA	NA	Q	Q	CCDS31141.1	NA	2/21	325	0.101785155027	159	0.0559662090813	53	0.0560253699789	hmmpanther	1	DONOR	1782	8202	NA	NA	NA	NA	0.016	1	1	0.559	2.721	3.351
10	7829891	rs1314193668	C	A	1288.5	potentially_pathogenic	0.341	17	ENSG00000151657	ENST00000379562	KIN	SNV	0	CodingTranscript	SYNONYMOUS	5	synonymous	0.58940397351	0.133333333333	1	Gabp:PB0124.1	0	-0.088	G	G	CCDS7080.1	NA	1/13	54	0.00850661625709	6	0.00507614213198	2	0.00508905852417	hmmpanther	NA	NA	54	8661	NA	NA	NA	NA	0.983	0.554	0.888	0.553	-1.882	-0.387
10	8100269	rs1433563985	G	A	1916	potentially_pathogenic	0.285	18.54	ENSG00000107485	ENST00000379328	GATA3	SNV	0	CodingTranscript	SPLICE_SITE	5	splice,synonymous	0.682119205298	0.08	NA	NA	NA	NA	G	G	CCDS31143.1	NA	3/6	811	0.263482781027	243	0.18202247191	81	0.182432432432	ndomain	2	ACCEPTOR	94	15759	NA	NA	NA	NA	0.719	1	1	0.507	2.512	0.546
10	11312787	rs777985676	G	A	370.5	likely_pathogenic	0.514	22.4	ENSG00000048740	ENST00000450189	CELF2	SNV	0	CodingTranscript	SPLICE_SITE	5	splice,synonymous	0.609271523179	0.08	NA	NA	NA	NA	A	A	CCDS44355.1	NA	7/15	937	0.117389125532	777	0.496168582375	259	0.497120921305	hmmpanther	1	DONOR	105296	58269	NA	NA	NA	NA	0.984	1	1	0.651	2.605	0.803
10	11532831	rs1382565084	C	T	197	likely_pathogenic	0.616	21.7	ENSG00000148429	ENST00000277575	USP6NL	SNV	0	CodingTranscript	SPLICE_SITE	5	splice,synonymous	0.437086092715	0.0133333333333	NA	NA	NA	NA	T	T	CCDS44357.1	NA	8/14	637	0.141179078014	594	0.234042553191	198	0.234319526627	ndomain	1	DONOR	41444	30322	NA	NA	NA	NA	0.906	1	1	0.651	1.448	4.518
10	11532879	rs1230831606	C	T	762.5	potentially_pathogenic	0.411	20.9	ENSG00000148429	ENST00000277575	USP6NL	SNV	0	CodingTranscript	SPLICE_SITE	5	splice,synonymous	0.304635761589	0.0133333333333	NA	NA	NA	NA	K	K	CCDS44357.1	NA	8/14	589	0.130540780142	546	0.215130023641	182	0.215384615385	ndomain	1	ACCEPTOR	41396	30370	NA	NA	NA	NA	0.908	1	1	0.651	2.646	3.189
10	11791591	rs202143598	G	A	266	likely_pathogenic	0.565	18.66	ENSG00000134463	ENST00000379215	ECHDC3	SNV	0	CodingTranscript	SPLICE_SITE	5	splice,synonymous	0.470198675497	0.08	NA	NA	NA	NA	K	K	CCDS7084.1	NA	3/5	601	0.364463311098	390	0.427631578947	130	0.42904290429	ndomain	1	DONOR	2142	5990	NA	NA	NA	NA	0.271	1	1	0.574	2.403	5.575
10	11894214	rs76119836	G	A	355	likely_pathogenic	0.519	18.08	ENSG00000148426	ENST00000277570	PROSER2	SNV	0	CodingTranscript	SPLICE_SITE	5	splice,synonymous	0.549668874172	0.0533333333333	NA	NA	NA	NA	L	L	CCDS7085.1	NA	2/4	292	0.0876087608761	138	0.105504587156	46	0.105747126437	ndomain	1	DONOR	20532	2602	NA	NA	NA	NA	0.037	0.978	0.995	0.559	2.584	3.208
10	12131254	rs1363866819	G	A	110	likely_pathogenic	0.71	20.3	ENSG00000181192	ENST00000263035	DHTKD1	SNV	0	CodingTranscript	SPLICE_SITE	5	splice,synonymous	0.556291390728	0.0533333333333	NA	NA	NA	NA	Q	Q	CCDS7087.1	NA	5/17	1049	0.203333979453	987	0.357608695652	329	0.357997823721	ndomain	1	DONOR	80	2389	NA	NA	NA	NA	0.58	1	1	0.559	2.539	4.391
10	12136269	rs768478921	A	C	220.5	likely_pathogenic	0.588	22.3	ENSG00000181192	ENST00000263035	DHTKD1	SNV	0	CodingTranscript	SPLICE_SITE	5	splice,synonymous	0.390728476821	0	NA	NA	NA	NA	R	R	CCDS7087.1	NA	7/17	1419	0.275053304904	1357	0.491666666667	453	0.492927094668	ndomain	2	DONOR	10	32	NA	NA	NA	NA	0.962	1	1	0.398	1.774	3.241
10	12150014	rs747366922	G	A	173	likely_pathogenic	0.641	16.47	ENSG00000181192	ENST00000263035	DHTKD1	SNV	0	CodingTranscript	SPLICE_SITE	5	splice,synonymous	0.523178807947	0.0933333333333	NA	NA	NA	NA	Q	Q	CCDS7087.1	NA	12/17	2216	0.429540608645	2154	0.780434782609	718	0.781284004353	ndomain	1	DONOR	13755	5015	NA	NA	NA	NA	0.374	1	1	0.451	1.382	3.676
10	12160916	rs1420964907	A	G	1353	potentially_pathogenic	0.336	19.83	ENSG00000181192	ENST00000263035	DHTKD1	SNV	0	CodingTranscript	SPLICE_SITE	5	splice,synonymous	0.397350993377	0.0266666666667	NA	NA	NA	NA	K	K	CCDS7087.1	NA	15/17	2633	0.510370226788	2571	0.93152173913	857	0.932535364527	ndomain	2	DONOR	138	1443	NA	NA	NA	NA	0.412	0.763	1	0.375	1.816	4.372
10	12197779	rs369722478	G	A	997	potentially_pathogenic	0.375	16.69	ENSG00000065665	ENST00000298428	SEC61A2	SNV	0	CodingTranscript	SPLICE_SITE	5	splice,synonymous	0.483443708609	0.0266666666667	NA	NA	NA	NA	L	L	CCDS7088.1	NA	7/12	554	0.29265715795	465	0.324947589099	155	0.325630252101	ndomain	3	ACCEPTOR	5924	376	NA	NA	NA	NA	0.999	1	1	0.651	2.851	3.161
10	12206267	rs1180812387	G	A	145	likely_pathogenic	0.674	22.3	ENSG00000065665	ENST00000298428	SEC61A2	SNV	0	CodingTranscript	SPLICE_SITE	5	splice,synonymous	0.615894039735	0.106666666667	NA	NA	NA	NA	R	R	CCDS7088.1	NA	12/12	1334	0.70470153196	1245	0.870020964361	415	0.871848739496	ndomain	1	ACCEPTOR	14412	280	NA	NA	NA	NA	0.659	1	1	0.651	2.649	2.39
10	12215718	rs765855378	T	C	74	likely_pathogenic	0.75	22.8	ENSG00000165609	ENST00000491614	NUDT5	SNV	0	CodingTranscript	SPLICE_SITE	5	splice,synonymous	0.476821192053	0.04	NA	NA	NA	NA	P	P	CCDS7089.1	NA	6/10	780	0.227206524905	384	0.581818181818	128	0.584474885845	ndomain	2	DONOR	95	1229	NA	NA	NA	NA	0.6	1	1	0.53	2.321	2.858
10	12228228	rs527552690	C	T	124.5	likely_pathogenic	0.689	22.3	ENSG00000165609	ENST00000491614	NUDT5	SNV	0	CodingTranscript	SPLICE_SITE	5	splice,synonymous	0.390728476821	0.0266666666667	NA	NA	NA	NA	E	E	CCDS7089.1	NA	2/10	459	0.133702301194	63	0.0954545454545	21	0.0958904109589	ndomain	1	DONOR	9594	8386	NA	NA	NA	NA	0.883	1	1	0.651	2.688	3.583
10	12252321	rs758301266	G	A	29	likely_pathogenic	0.798	17.17	ENSG00000151465	ENST00000281141	CDC123	SNV	0	CodingTranscript	SPLICE_SITE	5	splice,synonymous	0.430463576159	0.0533333333333	NA	NA	NA	NA	T	T	CCDS7090.1	NA	4/13	517	0.335278858625	237	0.234421364985	79	0.235119047619	ndomain	1	DONOR	14090	20657	NA	NA	NA	NA	0.122	1	1	0.651	2.501	2.135
10	12272995	rs76480057	G	A	168	likely_pathogenic	0.647	21.2	ENSG00000151465	ENST00000281141	CDC123	SNV	0	CodingTranscript	SPLICE_SITE	5	splice,synonymous	0.311258278146	0	NA	NA	NA	NA	E	E	CCDS7090.1	NA	7/13	769	0.498702983139	489	0.483679525223	163	0.485119047619	ndomain	1	DONOR	48	18	NA	NA	NA	NA	0.891	1	1	0.581	2.522	3.913
10	12280484	rs748882084	G	A	890.5	potentially_pathogenic	0.39	21.4	ENSG00000151465	ENST00000281141	CDC123	SNV	0	CodingTranscript	SPLICE_SITE	5	splice,synonymous	0.317880794702	0.0133333333333	NA	NA	NA	NA	R	R	CCDS7090.1	NA	10/13	997	0.646562905318	717	0.709198813056	239	0.71130952381	ndomain	1	DONOR	7537	11222	NA	NA	NA	NA	0.934	1	1	0.587	2.567	2.45
10	13234364	rs766153936	A	C	408.5	likely_pathogenic	0.496	15.81	ENSG00000065328	ENST00000484800	MCM10	SNV	0	CodingTranscript	SPLICE_SITE	5	splice,synonymous	0.569536423841	0.04	NA	NA	NA	NA	S	S	CCDS7096.1	NA	12/20	1732	0.548622109598	1629	0.619863013699	543	0.620571428571	ndomain	2	DONOR	128	3217	NA	NA	NA	NA	0.04	0.952	0.994	0.446	1.979	1.899
10	13243534	rs769851379	G	A	109	likely_pathogenic	0.711	21.7	ENSG00000065328	ENST00000484800	MCM10	SNV	0	CodingTranscript	SPLICE_SITE	5	splice,synonymous	0.516556291391	0.0533333333333	NA	NA	NA	NA	T	T	CCDS7096.1	NA	17/20	2458	0.778587266392	2355	0.896118721461	785	0.897142857143	ndomain	1	DONOR	2771	339	NA	NA	NA	NA	0.831	1	1	0.651	1.239	2.161
10	13370352	rs537111045	T	C	598.5	potentially_pathogenic	0.442	22.5	ENSG00000086475	ENST00000327347	SEPHS1	SNV	0	CodingTranscript	SPLICE_SITE	5	splice,synonymous	0.543046357616	0.0533333333333	NA	NA	NA	NA	T	T	CCDS7098.1	NA	7/9	1126	0.344026886648	750	0.636132315522	250	0.637755102041	ndomain	2	DONOR	19679	9762	NA	NA	NA	NA	0.942	1	1	0.53	1.967	4.905
10	13378243	rs1231909336	C	T	1025.5	potentially_pathogenic	0.371	22.6	ENSG00000086475	ENST00000327347	SEPHS1	SNV	0	CodingTranscript	SPLICE_SITE	5	splice,synonymous	0.529801324503	0.0666666666667	NA	NA	NA	NA	R	R	CCDS7098.1	NA	4/9	781	0.238619003972	405	0.343511450382	135	0.344387755102	ndomain	1	DONOR	4548	2342	NA	NA	NA	NA	0.906	1	1	0.651	2.436	4.321
10	13380756	rs367676128	C	T	1451	potentially_pathogenic	0.325	16.94	ENSG00000086475	ENST00000327347	SEPHS1	SNV	0	CodingTranscript	SYNONYMOUS	5	synonymous	0.46357615894	0.08	NA	NA	NA	NA	L	L	CCDS7098.1	NA	3/9	622	0.190039718912	246	0.208651399491	82	0.209183673469	ndomain	NA	NA	2035	40	NA	NA	NA	NA	0.885	1	1	0.651	2.547	1.598
10	13653683	rs1261902263	G	A	59.5	likely_pathogenic	0.76	21.9	ENSG00000239665	ENST00000601460	RP11-295P9.3	SNV	0	CodingTranscript	SPLICE_SITE	5	splice,synonymous	0.450331125828	0.0533333333333	NA	NA	NA	NA	K	K	NA	NA	2/7	208	0.274768824306	210	0.343137254902	70	0.344827586207	ndomain	1	DONOR	1636	31	NA	NA	NA	NA	0.516	1	1	0.557	2.733	5.675
10	13655806	rs1218953470	G	A	919	potentially_pathogenic	0.386	18.22	ENSG00000239665	ENST00000601460	RP11-295P9.3	SNV	0	CodingTranscript	SYNONYMOUS	5	synonymous	0.443708609272	0.0666666666667	NA	NA	NA	NA	Q	Q	NA	NA	3/7	274	0.361955085865	276	0.450980392157	92	0.453201970443	ndomain	NA	NA	3759	255	NA	NA	NA	NA	0.992	1	1	0.645	2.69	4.358
10	13702375	rs1463505130	C	T	1209	potentially_pathogenic	0.349	20.8	ENSG00000151474	ENST00000357447	FRMD4A	SNV	0	CodingTranscript	SYNONYMOUS	5	synonymous	0.516556291391	0.0666666666667	NA	NA	NA	NA	E	E	CCDS7101.1	NA	20/25	2208	0.323991195891	1839	0.589423076923	613	0.589990375361	hmmpanther	NA	NA	12191	7925	NA	NA	NA	NA	0.755	1	1	0.457	2.801	3.118
10	13743340	rs1283144951	C	T	342	likely_pathogenic	0.526	23.3	ENSG00000151474	ENST00000357447	FRMD4A	SNV	0	CodingTranscript	SPLICE_SITE	5	splice,synonymous	0.516556291391	0.04	NA	NA	NA	NA	K	K	CCDS7101.1	NA	14/25	1344	0.197212032282	975	0.3125	325	0.312800769971	ndomain	1	DONOR	6228	7357	NA	NA	NA	NA	0.973	1	1	0.651	1.293	4.426
10	13749078	rs757270229	G	A	1588.5	potentially_pathogenic	0.312	22.7	ENSG00000151474	ENST00000357447	FRMD4A	SNV	0	CodingTranscript	SYNONYMOUS	5	synonymous	0.443708609272	0.04	NA	NA	NA	NA	F	F	CCDS7101.1	NA	13/25	1164	0.17079970653	795	0.254807692308	265	0.255052935515	ndomain	NA	NA	490	13095	NA	NA	NA	NA	0.997	1	1	0.651	2.513	4.276
10	13782529	rs770220873	T	C	765.5	potentially_pathogenic	0.411	19.95	ENSG00000151474	ENST00000357447	FRMD4A	SNV	0	CodingTranscript	SYNONYMOUS	5	synonymous	0.423841059603	0.04	NA	NA	NA	NA	R	R	CCDS7101.1	NA	10/25	966	0.141746148202	597	0.191346153846	199	0.191530317613	ndomain	18	DONOR	11146	15672	NA	NA	NA	NA	0.967	0.998	1	0.525	0.98	3.069
10	14709634	rs566961898	T	C	204	likely_pathogenic	0.609	19.63	ENSG00000065809	ENST00000181796	FAM107B	SNV	0	CodingTranscript	SPLICE_SITE	5	splice,synonymous	0.470198675497	0.04	NA	NA	NA	NA	S	S	CCDS7102.1	NA	2/5	702	0.185468956407	468	0.508143322476	156	0.509803921569	hmmpanther	2	DONOR	107071	147733	NA	NA	NA	NA	0.105	0.995	0.998	0.45	2.034	2.319
10	14879832	rs565453160	T	C	693	potentially_pathogenic	0.424	23.9	ENSG00000185267	ENST00000465530	CDNF	SNV	0	CodingTranscript	SPLICE_SITE	5	splice,synonymous	0.715231788079	0.2	NA	NA	NA	NA	E	E	CCDS31148.1	NA	1/4	240	0.347826086957	114	0.202127659574	38	0.20320855615	ndomain	2	DONOR	90	4478	NA	NA	NA	NA	0.695	1	1	0.53	2.286	2.658
10	14891721	rs771378766	A	G	1795.5	potentially_pathogenic	0.294	15.96	ENSG00000187522	ENST00000378372	HSPA14	SNV	0	CodingTranscript	SPLICE_SITE	5	splice,synonymous	0.317880794702	0.0266666666667	NA	NA	NA	NA	E	E	CCDS7103.1	NA	6/14	617	0.324054621849	378	0.247058823529	126	0.247544204322	ndomain	2	ACCEPTOR	994	54	NA	NA	NA	NA	0.98	0.999	1	0.525	0.912	2.144
10	14909908	rs748099746	G	A	280	likely_pathogenic	0.559	18.88	ENSG00000187522	ENST00000378372	HSPA14	SNV	0	CodingTranscript	SPLICE_SITE	5	splice,synonymous	0.35761589404	0	NA	NA	NA	NA	Q	Q	CCDS7103.1	NA	12/14	1619	0.85031512605	1380	0.901960784314	460	0.90373280943	ndomain	1	DONOR	29745	3833	NA	NA	NA	NA	0.711	1	1	0.645	2.695	3.26
10	14913527	rs775168654	G	A	1407	potentially_pathogenic	0.33	16.27	ENSG00000187522	ENST00000378372	HSPA14	SNV	0	CodingTranscript	SPLICE_SITE	5	splice,synonymous	0.324503311258	0	NA	NA	NA	NA	R	R	CCDS7103.1	NA	14/14	1691	0.888130252101	1452	0.949019607843	484	0.950884086444	ndomain	1	ACCEPTOR	33364	214	NA	NA	NA	NA	0.979	1	1	0.651	1.354	3.23
10	14941636	rs758378629	A	T	1046	potentially_pathogenic	0.368	19.71	ENSG00000152455	ENST00000354919	SUV39H2	SNV	0	CodingTranscript	SYNONYMOUS	5	synonymous	0.417218543046	0.0933333333333	NA	NA	NA	NA	T	T	CCDS53494.1	NA	4/6	948	0.768856447689	948	0.768856447689	316	0.770731707317	ndomain	NA	NA	18137	2278	NA	NA	NA	NA	0.993	1	1	0.452	2.264	1.454
10	14968890	rs1405181395	T	C	555	potentially_pathogenic	0.451	15.53	ENSG00000152457	ENST00000378278	DCLRE1C	SNV	0	CodingTranscript	SYNONYMOUS	5	synonymous	0.397350993377	0	NA	NA	NA	NA	G	G	CCDS31149.1	NA	11/14	962	0.408666100255	924	0.444444444444	308	0.445086705202	ndomain	7	ACCEPTOR	1172	7095	NA	NA	NA	NA	0.913	0.996	0.999	0.452	-0.242	0.341
10	14970017	rs774772480	C	T	1314	potentially_pathogenic	0.339	15.8	ENSG00000152457	ENST00000378278	DCLRE1C	SNV	0	CodingTranscript	SPLICE_SITE	5	splice,synonymous	0.364238410596	0	NA	NA	NA	NA	V	V	CCDS31149.1	NA	10/14	953	0.404842820731	915	0.440115440115	305	0.440751445087	ndomain	3	DONOR	45	126	NA	NA	NA	NA	0.952	1	1	0.559	1.539	1.784
10	14978590	rs543139301	C	T	568.5	potentially_pathogenic	0.449	15.77	ENSG00000152457	ENST00000378278	DCLRE1C	SNV	0	CodingTranscript	SPLICE_SITE	5	splice,synonymous	0.384105960265	0.0133333333333	NA	NA	NA	NA	K	K	CCDS31149.1	NA	5/14	347	0.1474086661	309	0.148629148629	103	0.148843930636	ndomain	3	ACCEPTOR	17428	1868	NA	NA	NA	NA	0.998	1	1	0.651	1.287	2.406
10	15113875	rs1380640934	A	G	617.5	potentially_pathogenic	0.439	19.83	ENSG00000152463	ENST00000378217	OLAH	SNV	0	CodingTranscript	SPLICE_SITE	5	splice,synonymous	0.317880794702	0.0266666666667	NA	NA	NA	NA	E	E	CCDS7106.1	NA	8/9	1000	0.565930956423	813	0.849529780564	271	0.852201257862	ndomain	2	DONOR	6338	1493	NA	NA	NA	NA	0.395	0.979	0.997	0.359	2.132	1.698
10	15161342	rs1408049808	C	T	2	likely_pathogenic	0.918	23.9	ENSG00000152465	ENST00000378165	NMT2	SNV	0	CodingTranscript	SPLICE_SITE	5	splice,synonymous	0.46357615894	0.04	NA	NA	NA	NA	E	E	CCDS7109.1	NA	9/12	1251	0.430340557276	1170	0.781563126253	390	0.78313253012	ndomain	1	DONOR	43	10244	NA	NA	NA	NA	0.983	1	1	0.651	2.626	6.144
10	15174857	rs748227461	C	T	1801.5	potentially_pathogenic	0.294	16.09	ENSG00000152465	ENST00000378165	NMT2	SNV	0	CodingTranscript	SYNONYMOUS	5	synonymous	0.490066225166	0.0666666666667	NA	NA	NA	NA	G	G	CCDS7109.1	NA	6/12	759	0.261093911249	678	0.452905811623	226	0.453815261044	ndomain	NA	NA	8496	41	NA	NA	NA	NA	0.886	0.975	0.866	0.645	-0.135	-0.395
10	15175361	rs1212209191	A	G	1346.5	potentially_pathogenic	0.336	17.03	ENSG00000152465	ENST00000378165	NMT2	SNV	0	CodingTranscript	SPLICE_SITE	5	splice,synonymous	0.384105960265	0.0533333333333	NA	NA	NA	NA	D	D	CCDS7109.1	NA	4/12	474	0.163054695562	393	0.2625250501	131	0.263052208835	ndomain	2	ACCEPTOR	7992	545	NA	NA	NA	NA	0.713	1	1	-0.255	0.931	1.784
10	15296739	rs1426986136	T	C	1542.5	potentially_pathogenic	0.314	16.29	ENSG00000148468	ENST00000378116	FAM171A1	SNV	0	CodingTranscript	SYNONYMOUS	5	synonymous	0.476821192053	0.0933333333333	NA	NA	NA	NA	G	G	CCDS31154.1	NA	4/8	565	0.142965587045	558	0.208754208754	186	0.208988764045	ndomain	20	DONOR	116320	6101	NA	NA	NA	NA	0.997	0.993	0.943	0.525	0.33	0.625
10	15317855	rs749708254	T	C	588.5	potentially_pathogenic	0.444	21.3	ENSG00000148468	ENST00000378116	FAM171A1	SNV	0	CodingTranscript	SPLICE_SITE	5	splice,synonymous	0.331125827815	0.0266666666667	NA	NA	NA	NA	Q	Q	CCDS31154.1	NA	3/8	424	0.107287449393	417	0.156004489338	139	0.156179775281	ndomain	2	DONOR	95204	27217	NA	NA	NA	NA	0.952	1	1	0.473	0.867	3.125
10	15600130	rs532745123	G	T	473.5	potentially_pathogenic	0.473	15.82	ENSG00000077943	ENST00000378076	ITGA8	SNV	0	CodingTranscript	SYNONYMOUS	5	synonymous	0.523178807947	0.04	NA	NA	NA	NA	V	V	CCDS31155.1	NA	26/30	3063	0.453441894893	2709	0.848684210526	903	0.849482596425	ndomain	NA	NA	161995	44182	NA	NA	NA	NA	0.75	0.995	0.999	0.639	2.825	2.306
10	15648284	rs767914983	C	T	702	potentially_pathogenic	0.422	15.08	ENSG00000077943	ENST00000378076	ITGA8	SNV	0	CodingTranscript	SPLICE_SITE	5	splice,synonymous	0.417218543046	0.0266666666667	NA	NA	NA	NA	Q	Q	CCDS31155.1	NA	18/30	2256	0.333974833457	1902	0.595864661654	634	0.596425211665	ndomain	1	DONOR	113841	92336	NA	NA	NA	NA	0.282	0.997	1	0.646	2.531	4.679
10	15858834	rs925603199	C	T	35	likely_pathogenic	0.787	22.2	ENSG00000148481	ENST00000277632	FAM188A	SNV	0	CodingTranscript	SPLICE_SITE	5	splice,synonymous	0.344370860927	0.0133333333333	NA	NA	NA	NA	K	K	CCDS7110.1	NA	10/15	1103	0.463250734985	882	0.659192825112	294	0.660674157303	ndomain	1	DONOR	1174	20715	NA	NA	NA	NA	0.978	1	1	0.651	2.594	5.343
10	16967583	rs1283631435	C	A	63.5	likely_pathogenic	0.757	20.7	ENSG00000107611	ENST00000377833	CUBN	SNV	0	CodingTranscript	SPLICE_SITE	5	splice,synonymous	0.384105960265	0	NA	NA	NA	NA	V	V	CCDS7113.1	NA	42/67	6528	0.546321867939	6462	0.594370860927	2154	0.594534915816	ndomain	1	DONOR	204248	101620	NA	NA	NA	NA	0.966	0.999	1	0.651	2.665	5.735
10	16992001	rs757195859	T	C	54.5	likely_pathogenic	0.766	17.75	ENSG00000107611	ENST00000377833	CUBN	SNV	0	CodingTranscript	SPLICE_SITE	5	splice,synonymous	0.476821192053	0.12	NA	NA	NA	NA	R	R	CCDS7113.1	NA	34/67	5145	0.430579964851	5079	0.467163355408	1693	0.4672922992	ndomain	2	DONOR	179830	126038	NA	NA	NA	NA	0.21	1	1	0.53	2.327	3.969
10	16996389	rs1208391390	T	C	1916	potentially_pathogenic	0.285	15.15	ENSG00000107611	ENST00000377833	CUBN	SNV	0	CodingTranscript	SPLICE_SITE	5	splice,synonymous	0.490066225166	0.0133333333333	NA	NA	NA	NA	Q	Q	CCDS7113.1	NA	32/67	4920	0.411749937233	4854	0.44646799117	1618	0.446591222744	ndomain	2	DONOR	175442	130426	NA	NA	NA	NA	0.765	1	1	0.525	2.208	3.509
10	17026105	rs778301521	T	C	886	potentially_pathogenic	0.391	18.72	ENSG00000107611	ENST00000377833	CUBN	SNV	0	CodingTranscript	SPLICE_SITE	5	splice,synonymous	0.450331125828	0.0666666666667	NA	NA	NA	NA	G	G	CCDS7113.1	NA	30/67	4590	0.384132563394	4524	0.416114790287	1508	0.416229643941	hmmpanther	2	DONOR	90	18466	NA	NA	NA	NA	0.849	1	1	0.53	1.082	2.186
10	17113425	rs149242963	C	T	317	likely_pathogenic	0.538	17.78	ENSG00000107611	ENST00000377833	CUBN	SNV	0	CodingTranscript	SPLICE_SITE	5	splice,synonymous	0.324503311258	0	NA	NA	NA	NA	E	E	CCDS7113.1	NA	19/67	2691	0.225207130304	2625	0.241445916115	875	0.241512558653	ndomain	1	DONOR	58406	247462	NA	NA	NA	NA	0.618	1	1	0.497	1.315	3.765
10	17152919	rs760227381	T	C	326	likely_pathogenic	0.533	22.9	ENSG00000107611	ENST00000377833	CUBN	SNV	0	CodingTranscript	SPLICE_SITE	5	splice,synonymous	0.576158940397	0.0666666666667	1	CTCF:MA0139.1	1	-0.042	P	P	CCDS7113.1	NA	9/67	1080	0.0903841325634	1014	0.0932671081678	338	0.0932928512283	ndomain	2	DONOR	18912	286956	NA	NA	NA	NA	0.84	1	1	0.525	2.192	4.692
10	17204166	rs753086420	T	G	128	likely_pathogenic	0.688	21.9	ENSG00000107614	ENST00000377799	TRDMT1	SNV	0	CodingTranscript	SPLICE_SITE	5	splice,synonymous	0.403973509934	0.04	NA	NA	NA	NA	R	R	CCDS7114.1	NA	4/11	370	0.104905018429	322	0.27380952381	108	0.27621483376	ndomain	2	DONOR	7253	3014	NA	NA	NA	NA	0.595	1	1	0.53	2.324	4.364
10	17271499	rs1439751541	C	T	1340.5	potentially_pathogenic	0.337	20.9	ENSG00000026025	ENST00000544301	VIM	SNV	0	CodingTranscript	SYNONYMOUS	5	synonymous	0.728476821192	0.24	NA	NA	NA	NA	S	S	CCDS7120.1	NA	2/10	491	0.230733082707	78	0.0556745182013	26	0.0557939914163	lcompl	NA	NA	209	251	NA	NA	NA	NA	0.26	0.987	0.997	0.546	2.526	4.195
10	17277305	rs1482400000	A	G	947	potentially_pathogenic	0.383	19.23	ENSG00000026025	ENST00000544301	VIM	SNV	0	CodingTranscript	SYNONYMOUS	5	synonymous	0.496688741722	0.0533333333333	NA	NA	NA	NA	E	E	CCDS7120.1	NA	7/10	1559	0.732612781955	1146	0.817987152034	382	0.81974248927	ncoils	NA	NA	473	221	NA	NA	NA	NA	0.993	0.997	0.999	0.516	-0.14	0.32
10	17636382	.	T	C	978.5	potentially_pathogenic	0.379	16.17	ENSG00000165996	ENST00000361271	PTPLA	SNV	0	CodingTranscript	SPLICE_SITE	5	splice,synonymous	0.331125827815	0.0266666666667	NA	NA	NA	NA	R	R	CCDS7121.1	NA	6/7	644	0.491603053435	606	0.698961937716	202	0.701388888889	ndomain	1	ACCEPTOR	9362	174	NA	NA	NA	NA	0.989	1	1	0.525	2.302	1.907
10	17641408	rs782552988	G	T	1542.5	potentially_pathogenic	0.314	15.99	ENSG00000165996	ENST00000361271	PTPLA	SNV	0	CodingTranscript	SPLICE_SITE	5	splice,synonymous	0.423841059603	0.04	NA	NA	NA	NA	I	I	CCDS7121.1	NA	5/7	524	0.4	486	0.560553633218	162	0.5625	ndomain	3	ACCEPTOR	4336	335	NA	NA	NA	NA	0.921	1	1	0.553	1.444	1.743
10	17646046	.	C	A	1203.5	potentially_pathogenic	0.349	21	ENSG00000165996	ENST00000361271	PTPLA	SNV	0	CodingTranscript	SPLICE_SITE	5	splice,synonymous	0.304635761589	0.0266666666667	NA	NA	NA	NA	G	G	CCDS7121.1	NA	2/7	296	0.225954198473	258	0.297577854671	86	0.298611111111	hmmpanther	1	ACCEPTOR	219	4973	NA	NA	NA	NA	0.959	1	1	0.553	2.411	4.025
10	17737238	.	C	T	844.5	potentially_pathogenic	0.398	23.5	ENSG00000136738	ENST00000377524	STAM	SNV	0	CodingTranscript	SPLICE_SITE	5	splice,synonymous	0.291390728477	0	NA	NA	NA	NA	D	D	CCDS7122.1	NA	7/14	941	0.316621803499	726	0.447319778189	242	0.448148148148	ndomain	3	DONOR	313	471	NA	NA	NA	NA	0.988	1	1	0.651	2.719	4.532
10	17747740	.	G	A	124.5	likely_pathogenic	0.689	21.8	ENSG00000136738	ENST00000377524	STAM	SNV	0	CodingTranscript	SPLICE_SITE	5	splice,synonymous	0.397350993377	0.0133333333333	NA	NA	NA	NA	Q	Q	CCDS7122.1	NA	12/14	1424	0.479138627187	1209	0.744916820702	403	0.746296296296	hmmpanther	1	DONOR	61476	9498	NA	NA	NA	NA	0.988	1	1	0.651	2.608	5.252
10	18168749	.	A	T	1020.5	potentially_pathogenic	0.372	18.44	ENSG00000120586	ENST00000239761	MRC1	SNV	0	CodingTranscript	SPLICE_SITE	5	splice,synonymous	0.423841059603	0.04	NA	NA	NA	NA	S	S	CCDS7123.1	NA	19/30	2821	0.545542448269	2718	0.621825669183	906	0.622252747253	ndomain	2	DONOR	70397	31343	NA	NA	NA	NA	0.958	1	1	0.393	1.534	0.896
10	18795400	rs200452448	T	C	1283.5	potentially_pathogenic	0.342	21.4	ENSG00000165995	ENST00000324631	CACNB2	SNV	0	CodingTranscript	SPLICE_SITE	5	splice,synonymous	0.337748344371	0.0133333333333	NA	NA	NA	NA	S	S	CCDS7125.1	NA	6/14	654	0.18978525827	594	0.299546142209	198	0.3	lcompl	1	ACCEPTOR	105658	33254	NA	NA	NA	NA	0.994	1	1	0.525	2.258	4.622
10	18816517	rs770736372	G	T	1126	potentially_pathogenic	0.358	21.9	ENSG00000165995	ENST00000324631	CACNB2	SNV	0	CodingTranscript	SPLICE_SITE	5	splice,synonymous	0.456953642384	0.0666666666667	NA	NA	NA	NA	R	R	CCDS7125.1	NA	10/14	1005	0.291642484039	945	0.476550680787	315	0.477272727273	ndomain	1	ACCEPTOR	18064	12137	NA	NA	NA	NA	0.944	1	1	0.559	0.778	1.013
10	18837041	rs759392793	C	T	18	likely_pathogenic	0.822	23.2	ENSG00000241058	ENST00000377304	NSUN6	SNV	0	CodingTranscript	SPLICE_SITE	5	splice,synonymous	0.423841059603	0.0133333333333	NA	NA	NA	NA	Q	Q	CCDS7130.1	NA	10/11	1616	0.734211721945	1197	0.848936170213	399	0.850746268657	ndomain	1	DONOR	3711	2050	NA	NA	NA	NA	0.602	1	1	0.651	2.664	5.739
10	18837137	rs373744608	C	A	1079	potentially_pathogenic	0.363	19.09	ENSG00000241058	ENST00000377304	NSUN6	SNV	0	CodingTranscript	SYNONYMOUS	5	synonymous	0.483443708609	0.04	NA	NA	NA	NA	V	V	CCDS7130.1	NA	10/11	1520	0.690595184007	1101	0.78085106383	367	0.782515991471	ndomain	NA	NA	3615	2146	NA	NA	NA	NA	0.847	0.998	1	0.651	2.777	1.255
10	18837137	rs373744608	C	T	1379	potentially_pathogenic	0.333	19.56	ENSG00000241058	ENST00000377304	NSUN6	SNV	0	CodingTranscript	SYNONYMOUS	5	synonymous	0.483443708609	0.04	NA	NA	NA	NA	V	V	CCDS7130.1	NA	10/11	1520	0.690595184007	1101	0.78085106383	367	0.782515991471	ndomain	NA	NA	3615	2146	NA	NA	NA	NA	0.847	0.998	1	0.651	2.777	1.255
10	18885137	rs1419402666	C	T	257	likely_pathogenic	0.569	19.51	ENSG00000241058	ENST00000377304	NSUN6	SNV	0	CodingTranscript	SPLICE_SITE	5	splice,synonymous	0.41059602649	0	NA	NA	NA	NA	Q	Q	CCDS7130.1	NA	7/11	1196	0.543389368469	777	0.551063829787	259	0.55223880597	ndomain	1	DONOR	55415	50647	NA	NA	NA	NA	0.706	0.997	1	0.651	2.016	4.808
10	18948611	rs749654996	A	G	277	likely_pathogenic	0.562	24.4	ENSG00000165997	ENST00000377275	ARL5B	SNV	0	CodingTranscript	SPLICE_SITE	5	splice,synonymous	0.668874172185	0.2	NA	NA	NA	NA	Q	Q	CCDS7131.1	NA	1/6	278	0.038632573652	45	0.0833333333333	15	0.0837988826816	ndomain	2	DONOR	277	4818	NA	NA	NA	NA	0.987	1	1	0.53	2.016	2.906
10	18961553	rs774945318	C	T	1102.5	potentially_pathogenic	0.361	18.53	ENSG00000165997	ENST00000377275	ARL5B	SNV	0	CodingTranscript	SPLICE_SITE	5	splice,synonymous	0.324503311258	0.0133333333333	NA	NA	NA	NA	F	F	CCDS7131.1	NA	4/6	491	0.0682323513063	258	0.477777777778	86	0.480446927374	ndomain	3	ACCEPTOR	13219	9016	NA	NA	NA	NA	0.992	1	1	0.574	2.806	5.864
10	20357167	rs147312801	G	T	1861.5	potentially_pathogenic	0.289	15.04	ENSG00000120594	ENST00000377252	PLXDC2	SNV	0	CodingTranscript	SPLICE_SITE	5	splice,synonymous	0.390728476821	0.04	NA	NA	NA	NA	G	G	CCDS7132.1	NA	4/14	1381	0.1107635547	540	0.339622641509	180	0.340264650284	hmmpanther	2	DONOR	24918	212120	NA	NA	NA	NA	0.582	1	0.999	-0.26	0.847	0.517
10	20436831	rs758257951	A	G	682	potentially_pathogenic	0.426	15.42	ENSG00000120594	ENST00000377252	PLXDC2	SNV	0	CodingTranscript	SPLICE_SITE	5	splice,synonymous	0.423841059603	0.0266666666667	NA	NA	NA	NA	E	E	CCDS7132.1	NA	6/14	1624	0.130253448829	783	0.492452830189	261	0.493383742911	hmmpanther	1	DONOR	104582	132456	NA	NA	NA	NA	0.975	1	1	0.457	1.938	0.907
10	20500598	rs745754454	A	G	438.5	likely_pathogenic	0.484	18.56	ENSG00000120594	ENST00000377252	PLXDC2	SNV	0	CodingTranscript	SPLICE_SITE	5	splice,synonymous	0.456953642384	0.0266666666667	NA	NA	NA	NA	R	R	CCDS7132.1	NA	10/14	1903	0.152630734681	1062	0.667924528302	354	0.669187145558	ndomain	1	ACCEPTOR	168349	68689	NA	NA	NA	NA	0.981	1	1	0.53	2.324	3.207
10	20507994	rs749879955	T	C	1434	potentially_pathogenic	0.327	15.22	ENSG00000120594	ENST00000377252	PLXDC2	SNV	0	CodingTranscript	SPLICE_SITE	5	splice,synonymous	0.291390728477	0	NA	NA	NA	NA	D	D	CCDS7132.1	NA	12/14	2116	0.169714469041	1275	0.801886792453	425	0.803402646503	hmmpanther	2	ACCEPTOR	175745	61293	NA	NA	NA	NA	0.973	1	1	0.455	1.946	1.487
10	21104554	rs377702958	C	G	1506	potentially_pathogenic	0.319	16.48	ENSG00000078114	ENST00000377122	NEBL	SNV	0	CodingTranscript	SPLICE_SITE	5	splice,synonymous	0.377483443709	0.0266666666667	NA	NA	NA	NA	S	S	CCDS7134.1	NA	22/28	2638	0.286241319444	2241	0.735960591133	747	0.736686390533	ndomain	1	DONOR	201	1885	NA	NA	NA	NA	0.98	1	1	0.581	2.785	5.576
10	21104554	rs377702958	C	T	793.5	potentially_pathogenic	0.405	16.78	ENSG00000078114	ENST00000377122	NEBL	SNV	0	CodingTranscript	SPLICE_SITE	5	splice,synonymous	0.377483443709	0.0266666666667	NA	NA	NA	NA	S	S	CCDS7134.1	NA	22/28	2638	0.286241319444	2241	0.735960591133	747	0.736686390533	ndomain	1	DONOR	201	1885	NA	NA	NA	NA	0.98	1	1	0.581	2.785	5.576
10	21124442	rs1264173492	C	T	1365.5	potentially_pathogenic	0.334	15.27	ENSG00000078114	ENST00000377122	NEBL	SNV	0	CodingTranscript	SPLICE_SITE	5	splice,synonymous	0.46357615894	0.04	NA	NA	NA	NA	E	E	CCDS7134.1	NA	14/28	1846	0.200303819444	1449	0.475862068966	483	0.476331360947	ndomain	1	DONOR	49	1	NA	NA	NA	NA	0.115	0.55	0.983	0.5	1.156	1.733
10	21129734	rs727504866	T	C	575.5	potentially_pathogenic	0.447	15.12	ENSG00000078114	ENST00000377122	NEBL	SNV	0	CodingTranscript	SYNONYMOUS	5	synonymous	0.344370860927	0.0133333333333	NA	NA	NA	NA	G	G	CCDS7134.1	NA	13/28	1669	0.181098090278	1272	0.417733990148	424	0.418145956607	ndomain	NA	NA	571	756	NA	NA	NA	NA	0.454	0.997	0.998	-0.332	0.375	0.386
10	21134295	rs1381516485	T	C	202	likely_pathogenic	0.61	18.5	ENSG00000078114	ENST00000377122	NEBL	SNV	0	CodingTranscript	SPLICE_SITE	5	splice,synonymous	0.311258278146	0	NA	NA	NA	NA	K	K	CCDS7134.1	NA	12/28	1516	0.164496527778	1119	0.367487684729	373	0.367850098619	ndomain	3	ACCEPTOR	130	9853	NA	NA	NA	NA	0.742	1	1	0.525	2.365	2.365
10	21157593	rs533225203	T	C	699.5	potentially_pathogenic	0.423	15.22	ENSG00000078114	ENST00000377122	NEBL	SNV	0	CodingTranscript	SPLICE_SITE	5	splice,synonymous	0.364238410596	0.0266666666667	NA	NA	NA	NA	Q	Q	CCDS7134.1	NA	7/28	1081	0.117296006944	684	0.224630541872	228	0.224852071006	ndomain	1	DONOR	28552	905	NA	NA	NA	NA	0.928	1	1	0.45	1.071	1.572
10	21806107	rs1431328432	C	G	1517	potentially_pathogenic	0.317	15.98	ENSG00000180592	ENST00000449193	SKIDA1	SNV	0	CodingTranscript	SYNONYMOUS	5	synonymous	0.701986754967	0.253333333333	NA	NA	NA	NA	R	R	CCDS44363.1	NA	4/4	2898	0.439224007275	645	0.236523652365	215	0.236784140969	hmmpanther	NA	NA	742	2162	NA	NA	NA	NA	0.873	0.969	1	0.299	0.359	1.164
10	21971185	rs778461159	C	T	534.5	potentially_pathogenic	0.456	15.53	ENSG00000078403	ENST00000307729	MLLT10	SNV	0	CodingTranscript	SPLICE_SITE	5	splice,synonymous	0.35761589404	0.0533333333333	NA	NA	NA	NA	N	N	CCDS55708.1	NA	13/23	1876	0.372813990461	1698	0.529466791394	566	0.529962546816	hmmpanther	2	DONOR	8678	31667	NA	NA	NA	NA	0.996	1	1	0.53	2.086	3.141
10	22002879	rs1369971790	G	A	144	likely_pathogenic	0.675	16.23	ENSG00000078403	ENST00000307729	MLLT10	SNV	0	CodingTranscript	SPLICE_SITE	5	splice,synonymous	0.456953642384	0.0133333333333	NA	NA	NA	NA	Q	Q	CCDS55708.1	NA	14/23	2056	0.408585055644	1878	0.585594013096	626	0.586142322097	hmmpanther	1	DONOR	40372	28	NA	NA	NA	NA	0.34	1	1	0.651	2.746	4.346
10	22016786	rs750728260	T	C	1221.5	potentially_pathogenic	0.347	16.93	ENSG00000078403	ENST00000307729	MLLT10	SNV	0	CodingTranscript	SPLICE_SITE	5	splice,synonymous	0.443708609272	0.0533333333333	NA	NA	NA	NA	D	D	CCDS55708.1	NA	16/23	2170	0.431240063593	1992	0.621141253508	664	0.621722846442	hmmpanther	2	ACCEPTOR	76103	3088	NA	NA	NA	NA	0.998	1	1	0.525	2.213	4.057
10	22055191	rs769403238	T	C	318	likely_pathogenic	0.537	15.94	ENSG00000136770	ENST00000376980	DNAJC1	SNV	0	CodingTranscript	SPLICE_SITE	5	splice,synonymous	0.35761589404	0	NA	NA	NA	NA	P	P	CCDS7136.1	NA	10/12	1437	0.682336182336	1146	0.688288288288	382	0.689530685921	hmmpanther	2	DONOR	94645	6753	NA	NA	NA	NA	0.897	1	1	0.478	0.815	1.709
10	22055191	rs769403238	T	G	307	likely_pathogenic	0.545	15.81	ENSG00000136770	ENST00000376980	DNAJC1	SNV	0	CodingTranscript	SPLICE_SITE	5	splice,synonymous	0.35761589404	0	NA	NA	NA	NA	P	P	CCDS7136.1	NA	10/12	1437	0.682336182336	1146	0.688288288288	382	0.689530685921	hmmpanther	2	DONOR	94645	6753	NA	NA	NA	NA	0.897	1	1	0.478	0.815	1.709
10	22607046	rs200362168	A	G	1759.5	potentially_pathogenic	0.297	20.9	ENSG00000269897	ENST00000602390	COMMD3-BMI1	SNV	0	CodingTranscript	SYNONYMOUS	5	synonymous	0.291390728477	0.0266666666667	NA	NA	NA	NA	E	E	CCDS59213.1	NA	3/14	273	0.192389006342	264	0.187234042553	88	0.18763326226	ndomain	13	ACCEPTOR	156	248	NA	NA	NA	NA	0.986	1	1	0.455	2.177	1.542
10	22607750	rs769760574	A	C	1900	potentially_pathogenic	0.286	21.6	ENSG00000148444	ENST00000376836	COMMD3	SNV	0	CodingTranscript	SYNONYMOUS	5	synonymous	0.331125827815	0.0133333333333	NA	NA	NA	NA	R	R	CCDS7137.1	NA	6/8	871	0.65	427	0.72619047619	143	0.733333333333	ndomain	16	ACCEPTOR	520	6	NA	NA	NA	NA	0.992	1	1	0.53	2.086	2.845
10	22607947	rs756297695	G	A	42	likely_pathogenic	0.781	24.2	ENSG00000148444	ENST00000376836	COMMD3	SNV	0	CodingTranscript	SPLICE_SITE	5	splice,synonymous	0.350993377483	0	NA	NA	NA	NA	Q	Q	CCDS7137.1	NA	7/8	972	0.725373134328	528	0.897959183673	176	0.902564102564	ndomain	1	DONOR	717	192	NA	NA	NA	NA	0.932	1	1	0.645	2.346	5.186
10	22616985	rs756207806	C	T	1817.5	potentially_pathogenic	0.293	22.7	ENSG00000168283	ENST00000376663	BMI1	SNV	0	CodingTranscript	SPLICE_SITE	5	splice,synonymous	0.264900662252	0	NA	NA	NA	NA	N	N	CCDS7138.1	NA	6/10	928	0.270711785298	423	0.43119266055	141	0.432515337423	hmmpanther	3	DONOR	110	105	NA	NA	NA	NA	0.97	1	1	0.651	1.566	1.56
10	22617063	rs1438239637	A	G	614.5	potentially_pathogenic	0.439	16.64	ENSG00000168283	ENST00000376663	BMI1	SNV	0	CodingTranscript	SPLICE_SITE	5	splice,synonymous	0.258278145695	0.0133333333333	NA	NA	NA	NA	R	R	CCDS7138.1	NA	7/10	931	0.271586931155	426	0.434250764526	142	0.435582822086	hmmpanther	1	ACCEPTOR	188	27	NA	NA	NA	NA	0.581	0.999	0.997	0.525	1.056	1.251
10	22617075	rs751960379	A	G	966	potentially_pathogenic	0.38	18.08	ENSG00000168283	ENST00000376663	BMI1	SNV	0	CodingTranscript	SYNONYMOUS	5	synonymous	0.264900662252	0.0133333333333	NA	NA	NA	NA	K	K	CCDS7138.1	NA	7/10	943	0.275087514586	438	0.446483180428	146	0.447852760736	hmmpanther	13	ACCEPTOR	200	15	NA	NA	NA	NA	0.956	0.999	1	0.525	0.153	0.651
10	22690206	rs142466404	G	A	165	likely_pathogenic	0.651	23.1	ENSG00000077327	ENST00000376624	SPAG6	SNV	0	CodingTranscript	SPLICE_SITE	5	splice,synonymous	0.377483443709	0	NA	NA	NA	NA	K	K	CCDS7139.1	NA	9/11	1456	0.558925143954	1314	0.858823529412	438	0.860510805501	ndomain	1	DONOR	9472	1	NA	NA	NA	NA	0.985	1	1	0.645	2.315	2.801
10	22898551	rs775621824	G	A	833	potentially_pathogenic	0.4	22.6	ENSG00000150867	ENST00000376573	PIP4K2A	SNV	0	CodingTranscript	SPLICE_SITE	5	splice,synonymous	0.35761589404	0.0133333333333	NA	NA	NA	NA	N	N	CCDS7141.1	NA	2/10	469	0.123356128353	240	0.19656019656	80	0.197044334975	ndomain	3	DONOR	96	1804	NA	NA	NA	NA	0.989	1	1	0.645	2.762	6.249
10	22898620	rs1286625197	G	A	1664	potentially_pathogenic	0.305	15.95	ENSG00000150867	ENST00000376573	PIP4K2A	SNV	0	CodingTranscript	SYNONYMOUS	5	synonymous	0.344370860927	0	NA	NA	NA	NA	I	I	CCDS7141.1	NA	2/10	400	0.105207785376	171	0.140049140049	57	0.14039408867	ndomain	NA	NA	27	1873	NA	NA	NA	NA	0.999	1	1	0.645	0.404	0.812
10	23287326	rs758242322	G	A	117.5	likely_pathogenic	0.7	17.47	ENSG00000165309	ENST00000298032	ARMC3	SNV	0	CodingTranscript	SPLICE_SITE	5	splice,synonymous	0.450331125828	0.08	NA	NA	NA	NA	E	E	CCDS7142.1	NA	11/19	1509	0.53681963714	1425	0.544100801833	475	0.544724770642	ndomain	1	DONOR	70320	16093	NA	NA	NA	NA	0.03	0.895	0.998	0.462	2.545	2.278
10	23609670	rs756784171	C	T	508.5	potentially_pathogenic	0.463	15.36	ENSG00000179133	ENST00000323327	C10orf67	SNV	0	CodingTranscript	SPLICE_SITE	5	splice,synonymous	0.470198675497	0.0133333333333	NA	NA	NA	NA	Q	Q	CCDS44365.1	NA	4/5	617	0.220435869954	549	0.983870967742	183	0.989189189189	hmmpanther	1	DONOR	23224	4004	NA	NA	NA	NA	0.091	1	0.999	0.651	2.816	3.435
10	23611323	rs748078961	C	T	105	likely_pathogenic	0.715	15.47	ENSG00000179133	ENST00000323327	C10orf67	SNV	0	CodingTranscript	SPLICE_SITE	5	splice,synonymous	0.350993377483	0	NA	NA	NA	NA	Q	Q	CCDS44365.1	NA	3/5	542	0.193640585924	474	0.849462365591	158	0.854054054054	hmmpanther	1	DONOR	21571	5657	NA	NA	NA	NA	0.027	0.989	0.998	0.651	2.572	3.205
10	24727408	rs746029597	G	A	1346.5	potentially_pathogenic	0.336	22.5	ENSG00000120549	ENST00000376454	KIAA1217	SNV	0	CodingTranscript	SPLICE_SITE	5	splice,synonymous	0.417218543046	0.0266666666667	NA	NA	NA	NA	R	R	CCDS31165.1	NA	5/21	876	0.11868310527	846	0.145061728395	282	0.14513638703	hmmpanther	1	DONOR	183151	89464	NA	NA	NA	NA	0.821	1	1	0.568	2.579	5.641
10	24762987	rs1248758048	C	A	1552	potentially_pathogenic	0.314	15.4	ENSG00000120549	ENST00000376454	KIAA1217	SNV	0	CodingTranscript	SPLICE_SITE	5	splice,synonymous	0.569536423841	0.0533333333333	NA	NA	NA	NA	T	T	CCDS31165.1	NA	6/21	1707	0.231269475681	1677	0.287551440329	559	0.287699433865	hmmpanther	3	DONOR	7527	53885	NA	NA	NA	NA	0.95	1	1	0.587	2.621	1.557
10	24783429	.	A	G	487.5	potentially_pathogenic	0.469	19.3	ENSG00000120549	ENST00000376454	KIAA1217	SNV	0	CodingTranscript	SPLICE_SITE	5	splice,synonymous	0.443708609272	0.0266666666667	NA	NA	NA	NA	R	R	CCDS31165.1	NA	7/21	1710	0.231675924671	1680	0.288065843621	560	0.288214101904	hmmpanther	1	ACCEPTOR	475	18848	NA	NA	NA	NA	0.997	1	1	0.53	2.327	3.203
10	24813693	rs200767034	G	A	390	likely_pathogenic	0.504	20.6	ENSG00000120549	ENST00000376454	KIAA1217	SNV	0	CodingTranscript	SPLICE_SITE	5	splice,synonymous	0.437086092715	0.0133333333333	NA	NA	NA	NA	E	E	CCDS31165.1	NA	13/21	2928	0.396694214876	2898	0.496913580247	966	0.497169325785	ncoils	1	DONOR	58233	3179	NA	NA	NA	NA	0.929	0.999	1	0.557	2.12	4.647
10	25160927	rs1172301799	C	T	200	likely_pathogenic	0.612	23.1	ENSG00000099256	ENST00000320152	PRTFDC1	SNV	0	CodingTranscript	SPLICE_SITE	5	splice,synonymous	0.503311258278	0.0666666666667	NA	NA	NA	NA	K	K	CCDS7145.1	NA	4/9	434	0.223251028807	405	0.597345132743	135	0.6	ndomain	1	DONOR	80587	22291	NA	NA	NA	NA	0.986	1	1	0.651	1.382	1.916
10	25226113	rs545002385	C	T	1126	potentially_pathogenic	0.358	17.71	ENSG00000099256	ENST00000320152	PRTFDC1	SNV	0	CodingTranscript	SPLICE_SITE	5	splice,synonymous	0.317880794702	0.04	NA	NA	NA	NA	R	R	CCDS7145.1	NA	3/9	368	0.189300411523	339	0.5	113	0.502222222222	ndomain	1	DONOR	15401	28883	NA	NA	NA	NA	0.834	1	0.551	0.651	2.649	0.542
10	25284575	.	C	T	78.5	likely_pathogenic	0.746	22.4	ENSG00000151023	ENST00000331161	ENKUR	SNV	0	CodingTranscript	SPLICE_SITE	5	splice,synonymous	0.331125827815	0	NA	NA	NA	NA	K	K	CCDS7146.1	NA	3/6	667	0.197220579539	447	0.579766536965	149	0.58203125	hmmpanther	1	DONOR	20315	10810	NA	NA	NA	NA	0.926	1	1	0.651	2.882	4.859
10	26315306	rs945279230	G	A	1023	potentially_pathogenic	0.371	15.9	ENSG00000095777	ENST00000265944	MYO3A	SNV	0	CodingTranscript	SPLICE_SITE	5	splice,synonymous	0.304635761589	0.0133333333333	NA	NA	NA	NA	K	K	CCDS7148.1	NA	10/35	964	0.172728901631	798	0.164502164502	266	0.164603960396	ndomain	1	ACCEPTOR	90589	185833	NA	NA	NA	NA	0.998	1	1	0.651	0.876	2.373
10	26315459	rs769898251	C	T	1114	potentially_pathogenic	0.36	21.6	ENSG00000095777	ENST00000265944	MYO3A	SNV	0	CodingTranscript	SPLICE_SITE	5	splice,synonymous	0.344370860927	0.0133333333333	NA	NA	NA	NA	A	A	CCDS7148.1	NA	10/35	1117	0.200143343487	951	0.196042053185	317	0.196163366337	hmmpanther	3	DONOR	90742	185680	NA	NA	NA	NA	0.906	1	1	0.651	2.879	2.692
10	26357813	rs771616016	G	A	33	likely_pathogenic	0.79	18.46	ENSG00000095777	ENST00000265944	MYO3A	SNV	0	CodingTranscript	SPLICE_SITE	5	splice,synonymous	0.35761589404	0.0266666666667	NA	NA	NA	NA	K	K	CCDS7148.1	NA	12/35	1336	0.239383623007	1170	0.241187384045	390	0.241336633663	ndomain	1	DONOR	133096	143326	NA	NA	NA	NA	0.101	1	1	0.651	2.594	6.11
10	26359144	rs77562287	G	A	241	likely_pathogenic	0.577	22.5	ENSG00000095777	ENST00000265944	MYO3A	SNV	0	CodingTranscript	SPLICE_SITE	5	splice,synonymous	0.344370860927	0	NA	NA	NA	NA	Q	Q	CCDS7148.1	NA	13/35	1441	0.258197455653	1275	0.26283240569	425	0.262995049505	ndomain	1	DONOR	134427	141995	NA	NA	NA	NA	0.995	1	1	0.645	2.724	6.229
10	26417467	rs779163989	G	A	101	likely_pathogenic	0.719	22.1	ENSG00000095777	ENST00000265944	MYO3A	SNV	0	CodingTranscript	SPLICE_SITE	5	splice,synonymous	0.35761589404	0.0133333333333	NA	NA	NA	NA	Q	Q	CCDS7148.1	NA	20/35	2428	0.43504748253	2262	0.466295609153	754	0.466584158416	ndomain	1	DONOR	192750	83672	NA	NA	NA	NA	0.956	1	1	0.651	2.836	6.331
10	26442858	rs755762958	G	A	181	likely_pathogenic	0.628	17.6	ENSG00000095777	ENST00000265944	MYO3A	SNV	0	CodingTranscript	SPLICE_SITE	5	splice,synonymous	0.331125827815	0.0133333333333	NA	NA	NA	NA	K	K	CCDS7148.1	NA	24/35	2881	0.516215731948	2715	0.559678416821	905	0.560024752475	ndomain	1	DONOR	218141	58281	NA	NA	NA	NA	0.483	1	1	0.553	2.628	2.795
10	26463486	rs1008902355	G	A	136	likely_pathogenic	0.681	18.6	ENSG00000095777	ENST00000265944	MYO3A	SNV	0	CodingTranscript	SPLICE_SITE	5	splice,synonymous	0.298013245033	0.0133333333333	NA	NA	NA	NA	Q	Q	CCDS7148.1	NA	30/35	4459	0.79896075972	4293	0.884972170686	1431	0.88551980198	hmmpanther	1	DONOR	238769	37653	NA	NA	NA	NA	0.962	1	1	0.559	2.812	4.05
10	26465773	rs139349007	A	G	266	likely_pathogenic	0.565	19.82	ENSG00000095777	ENST00000265944	MYO3A	SNV	0	CodingTranscript	SPLICE_SITE	5	splice,synonymous	0.41059602649	0.0266666666667	NA	NA	NA	NA	S	S	CCDS7148.1	NA	31/35	4603	0.82476258735	4437	0.9146567718	1479	0.915222772277	hmmpanther	2	DONOR	241056	35366	NA	NA	NA	NA	0.947	1	1	0.525	2.209	3.333
10	26500772	rs761276942	G	A	1028.5	potentially_pathogenic	0.37	18.03	ENSG00000095777	ENST00000265944	MYO3A	SNV	0	CodingTranscript	SPLICE_SITE	5	splice,synonymous	0.64238410596	0.0933333333333	NA	NA	NA	NA	R	R	CCDS7148.1	NA	35/35	4897	0.87744131876	4731	0.975262832406	1577	0.975866336634	hmmpanther	1	ACCEPTOR	276055	367	NA	NA	NA	NA	0.721	0.993	0.999	0.457	0.585	0.955
10	27009225	rs1202239830	T	A	521.5	potentially_pathogenic	0.459	15.86	ENSG00000148459	ENST00000376215	PDSS1	SNV	0	CodingTranscript	SYNONYMOUS	5	synonymous	0.443708609272	0.08	NA	NA	NA	NA	V	V	CCDS31168.1	NA	6/12	599	0.368388683887	546	0.4375	182	0.438554216867	ndomain	NA	NA	48	3724	NA	NA	NA	NA	0.934	0.703	0.982	0.478	-0.732	-0.085
10	27012737	rs764975854	T	G	835	potentially_pathogenic	0.399	15.24	ENSG00000148459	ENST00000376215	PDSS1	SNV	0	CodingTranscript	SPLICE_SITE	5	splice,synonymous	0.397350993377	0.0266666666667	NA	NA	NA	NA	A	A	CCDS31168.1	NA	7/12	665	0.408979089791	612	0.490384615385	204	0.49156626506	ndomain	3	ACCEPTOR	3465	212	NA	NA	NA	NA	0.965	1	0.999	0.53	1.025	0.395
10	27024508	rs759794622	G	A	182.5	likely_pathogenic	0.628	21.6	ENSG00000148459	ENST00000376215	PDSS1	SNV	0	CodingTranscript	SPLICE_SITE	5	splice,synonymous	0.53642384106	0.04	NA	NA	NA	NA	Q	Q	CCDS31168.1	NA	10/12	1079	0.663591635916	1026	0.822115384615	342	0.824096385542	ndomain	1	DONOR	928	10963	NA	NA	NA	NA	0.795	1	1	0.651	2.548	5.981
10	27040528	rs748928252	T	C	547	potentially_pathogenic	0.453	23	ENSG00000136754	ENST00000376142	ABI1	SNV	0	CodingTranscript	SPLICE_SITE	5	splice,synonymous	0.377483443709	0	NA	NA	NA	NA	K	K	CCDS7150.1	NA	11/12	1422	0.397651006711	1350	0.884086444008	450	0.885826771654	ndomain	2	DONOR	109265	3029	NA	NA	NA	NA	0.95	1	1	0.53	2.13	3.452
10	27054247	rs11015273	A	G	547	potentially_pathogenic	0.453	15.79	ENSG00000136754	ENST00000376142	ABI1	SNV	0	CodingTranscript	SPLICE_SITE	5	splice,synonymous	0.377483443709	0.0133333333333	NA	NA	NA	NA	S	S	CCDS7150.1	NA	7/12	792	0.221476510067	720	0.471512770138	240	0.472440944882	lcompl	1	ACCEPTOR	95546	16748	NA	NA	NA	NA	0.683	1	1	0.379	2.121	3.316
10	27301811	rs780083874	C	T	142	likely_pathogenic	0.676	15.74	ENSG00000107890	ENST00000376087	ANKRD26	SNV	0	CodingTranscript	SPLICE_SITE	5	splice,synonymous	0.337748344371	0.0133333333333	NA	NA	NA	NA	K	K	CCDS41499.1	NA	32/34	5119	0.776665149446	4953	0.964932787843	1651	0.965497076023	hmmpanther	1	DONOR	1798	7333	NA	NA	NA	NA	0.366	0.948	0.998	0.299	2.178	2.816
10	27355416	rs1386579890	C	T	25	likely_pathogenic	0.807	16.65	ENSG00000107890	ENST00000376087	ANKRD26	SNV	0	CodingTranscript	SPLICE_SITE	5	splice,synonymous	0.317880794702	0.0133333333333	NA	NA	NA	NA	E	E	CCDS41499.1	NA	11/34	1435	0.217721134881	1269	0.247223845704	423	0.247368421053	hmmpanther	1	DONOR	10938	246	NA	NA	NA	NA	0.195	1	1	0.546	2.319	2.897
10	27437835	rs558575633	C	T	236.5	likely_pathogenic	0.578	22.6	ENSG00000136758	ENST00000326799	YME1L1	SNV	0	CodingTranscript	SPLICE_SITE	5	splice,synonymous	0.430463576159	0.0133333333333	NA	NA	NA	NA	E	E	CCDS7152.1	NA	2/20	317	0.0793690535804	168	0.0723514211886	56	0.0724450194049	hmmpanther	1	DONOR	5321	3487	NA	NA	NA	NA	0.976	1	1	0.651	2.461	5.198
10	27450023	rs756701980	G	A	961.5	potentially_pathogenic	0.381	22.1	ENSG00000120539	ENST00000375940	MASTL	SNV	0	CodingTranscript	SPLICE_SITE	5	splice,synonymous	0.337748344371	0.0266666666667	NA	NA	NA	NA	R	R	CCDS53502.1	NA	4/12	522	0.169480519481	465	0.176136363636	155	0.176336746303	ndomain	1	ACCEPTOR	5724	25826	NA	NA	NA	NA	0.92	1	1	0.55	2.635	3.25
10	27450110	rs372782506	A	G	513.5	potentially_pathogenic	0.462	22.4	ENSG00000120539	ENST00000375940	MASTL	SNV	0	CodingTranscript	SPLICE_SITE	5	splice,synonymous	0.370860927152	0.0266666666667	NA	NA	NA	NA	R	R	CCDS53502.1	NA	4/12	609	0.197727272727	552	0.209090909091	184	0.209328782708	ndomain	2	DONOR	5811	25739	NA	NA	NA	NA	0.964	1	1	0.45	2.092	3.393
10	27524137	rs1254279554	T	C	1851.5	potentially_pathogenic	0.29	17.18	ENSG00000107897	ENST00000396271	ACBD5	SNV	0	CodingTranscript	SYNONYMOUS	5	synonymous	0.344370860927	0	NA	NA	NA	NA	S	S	CCDS44368.1	NA	3/13	313	0.079887697805	186	0.117870722433	62	0.118095238095	ndomain	5	ACCEPTOR	793	710	NA	NA	NA	NA	0.979	1	0.96	-0.49	0.449	-0.404
10	27793358	rs773429488	C	T	1336.5	potentially_pathogenic	0.337	19.99	ENSG00000099246	ENST00000356940	RAB18	SNV	0	CodingTranscript	SYNONYMOUS	5	synonymous	0.655629139073	0.146666666667	NA	NA	NA	NA	G	G	CCDS7155.1	NA	1/7	162	0.0331559557921	60	0.0966183574879	20	0.0970873786408	ndomain	9	DONOR	35	6062	NA	NA	NA	NA	0.99	1	1	0.557	1.36	1.875
10	27798805	rs149976113	C	T	1230.5	potentially_pathogenic	0.346	20.4	ENSG00000099246	ENST00000356940	RAB18	SNV	0	CodingTranscript	SPLICE_SITE	5	splice,synonymous	0.337748344371	0.0133333333333	NA	NA	NA	NA	L	L	CCDS7155.1	NA	2/7	172	0.0352026197298	70	0.112721417069	24	0.116504854369	ndomain	2	ACCEPTOR	5257	615	NA	NA	NA	NA	0.844	1	1	0.651	2.835	4.611
10	28030409	rs754961505	C	T	1916	potentially_pathogenic	0.285	21.9	ENSG00000150051	ENST00000375790	MKX	SNV	0	CodingTranscript	SYNONYMOUS	5	synonymous	0.675496688742	0.173333333333	NA	NA	NA	NA	V	V	CCDS7156.1	NA	3/7	646	0.167966718669	213	0.201133144476	71	0.201704545455	ndomain	NA	NA	2066	22917	NA	NA	NA	NA	0.989	0.998	0.98	0.651	1.272	0.74
10	28233745	rs777223399	C	T	346.5	likely_pathogenic	0.525	15.52	ENSG00000169126	ENST00000305242	ARMC4	SNV	0	CodingTranscript	SPLICE_SITE	5	splice,synonymous	0.490066225166	0.0266666666667	NA	NA	NA	NA	K	K	CCDS7157.1	NA	11/20	1626	0.455207166853	1533	0.488995215311	511	0.489463601533	ndomain	1	DONOR	37056	8	NA	NA	NA	NA	0.46	1	1	0.651	1.583	1.636
10	28378601	rs1455337683	A	T	705.5	potentially_pathogenic	0.422	19.42	ENSG00000150054	ENST00000337532	MPP7	SNV	0	CodingTranscript	SPLICE_SITE	5	splice,synonymous	0.397350993377	0.08	NA	NA	NA	NA	V	V	CCDS7158.1	NA	13/18	1399	0.275393700787	1122	0.648180242634	374	0.649305555556	lcompl	2	DONOR	149066	33075	NA	NA	NA	NA	0.992	1	1	0.53	2.135	2.118
10	28408581	rs769397398	T	C	799	potentially_pathogenic	0.404	22.4	ENSG00000150054	ENST00000337532	MPP7	SNV	0	CodingTranscript	SPLICE_SITE	5	splice,synonymous	0.390728476821	0.0133333333333	NA	NA	NA	NA	S	S	CCDS7158.1	NA	12/18	1228	0.241732283465	951	0.549393414211	317	0.550347222222	ndomain	2	DONOR	119086	63055	NA	NA	NA	NA	0.99	1	1	0.525	2.211	4.545
10	28408644	rs1275218973	C	T	310.5	likely_pathogenic	0.543	22.4	ENSG00000150054	ENST00000337532	MPP7	SNV	0	CodingTranscript	SPLICE_SITE	5	splice,synonymous	0.390728476821	0.0266666666667	NA	NA	NA	NA	R	R	CCDS7158.1	NA	12/18	1165	0.229330708661	888	0.512998266898	296	0.513888888889	ndomain	1	ACCEPTOR	119023	63118	NA	NA	NA	NA	0.903	1	1	0.645	2.651	5.418
10	28420489	rs1207867143	C	G	994	potentially_pathogenic	0.376	19.04	ENSG00000150054	ENST00000337532	MPP7	SNV	0	CodingTranscript	SPLICE_SITE	5	splice,synonymous	0.403973509934	0.0266666666667	NA	NA	NA	NA	L	L	CCDS7158.1	NA	7/18	724	0.142519685039	447	0.258232235702	149	0.258680555556	ndomain	1	DONOR	71673	6550	NA	NA	NA	NA	0.751	0.997	1	0.557	1.416	3.132
10	28491198	rs764124168	G	A	950	potentially_pathogenic	0.382	16.74	ENSG00000150054	ENST00000337532	MPP7	SNV	0	CodingTranscript	SPLICE_SITE	5	splice,synonymous	0.437086092715	0.0133333333333	NA	NA	NA	NA	L	L	CCDS7158.1	NA	4/18	317	0.0624015748031	40	0.0231080300404	14	0.0243055555556	ndomain	3	ACCEPTOR	964	77259	NA	NA	NA	NA	0.996	1	1	0.559	2.695	2.995
10	28822927	rs767225783	C	G	470	potentially_pathogenic	0.474	23.5	ENSG00000095787	ENST00000354911	WAC	SNV	0	CodingTranscript	SPLICE_SITE	5	splice,synonymous	0.662251655629	0.146666666667	NA	NA	NA	NA	G	G	CCDS7159.1	NA	2/14	203	0.0667324128863	42	0.0216049382716	14	0.0216383307573	hmmpanther	1	ACCEPTOR	126	1729	NA	NA	NA	NA	0.998	1	1	0.651	2.525	2.092
10	28822927	rs767225783	C	T	1637.5	potentially_pathogenic	0.308	23.9	ENSG00000095787	ENST00000354911	WAC	SNV	0	CodingTranscript	SPLICE_SITE	5	splice,synonymous	0.662251655629	0.146666666667	NA	NA	NA	NA	G	G	CCDS7159.1	NA	2/14	203	0.0667324128863	42	0.0216049382716	14	0.0216383307573	hmmpanther	1	ACCEPTOR	126	1729	NA	NA	NA	NA	0.998	1	1	0.651	2.525	2.092
10	28872329	rs769296739	G	A	1330	potentially_pathogenic	0.338	16.47	ENSG00000095787	ENST00000354911	WAC	SNV	0	CodingTranscript	SPLICE_SITE	5	splice,synonymous	0.304635761589	0	NA	NA	NA	NA	G	G	CCDS7159.1	NA	4/14	437	0.143655489809	276	0.141975308642	92	0.142194744977	hmmpanther	2	ACCEPTOR	47714	37	NA	NA	NA	NA	0.891	1	1	0.462	2.624	2.544
10	28900851	rs772728548	G	A	236.5	likely_pathogenic	0.578	22	ENSG00000095787	ENST00000354911	WAC	SNV	0	CodingTranscript	SPLICE_SITE	5	splice,synonymous	0.377483443709	0.0133333333333	NA	NA	NA	NA	K	K	CCDS7159.1	NA	10/14	1598	0.525312294543	1437	0.739197530864	479	0.740340030912	hmmpanther	1	DONOR	3576	331	NA	NA	NA	NA	0.978	1	1	0.645	2.73	3.295
10	28970473	rs61729233	A	C	809.5	potentially_pathogenic	0.403	22.2	ENSG00000095739	ENST00000375533	BAMBI	SNV	0	CodingTranscript	SPLICE_SITE	5	splice,synonymous	0.509933774834	0.04	NA	NA	NA	NA	S	S	CCDS7162.1	NA	2/3	919	0.489611081513	363	0.463601532567	121	0.465384615385	ndomain	2	DONOR	4034	1134	NA	NA	NA	NA	0.987	1	1	0.53	2.153	4.955
10	28971192	rs989917730	C	T	1887.5	potentially_pathogenic	0.287	17.87	ENSG00000095739	ENST00000375533	BAMBI	SNV	0	CodingTranscript	SYNONYMOUS	5	synonymous	0.509933774834	0.0666666666667	NA	NA	NA	NA	C	C	CCDS7162.1	NA	3/3	1201	0.639850825786	645	0.823754789272	215	0.826923076923	ndomain	NA	NA	4753	415	NA	NA	NA	NA	0.99	1	1	0.651	2.815	4.191
10	29762827	rs1307491622	C	G	560.5	potentially_pathogenic	0.45	18.96	ENSG00000197321	ENST00000375398	SVIL	SNV	0	CodingTranscript	SYNONYMOUS	5	synonymous	0.649006622517	0.133333333333	NA	NA	NA	NA	V	V	CCDS7164.1	NA	32/40	5919	0.740430322742	5469	0.8230248307	1823	0.823396567299	ndomain	NA	NA	7758	364	NA	NA	NA	NA	0.945	0.998	1	0.651	1.139	1.61
10	29762851	rs747863399	G	A	1563	potentially_pathogenic	0.313	22.2	ENSG00000197321	ENST00000375398	SVIL	SNV	0	CodingTranscript	SYNONYMOUS	5	synonymous	0.615894039735	0.146666666667	NA	NA	NA	NA	F	F	CCDS7164.1	NA	32/40	5895	0.737428071053	5445	0.819413092551	1815	0.819783197832	ndomain	NA	NA	7734	388	NA	NA	NA	NA	0.997	1	1	0.651	2.502	4.269
10	29784022	rs758496964	T	C	241	likely_pathogenic	0.577	17.55	ENSG00000197321	ENST00000375398	SVIL	SNV	0	CodingTranscript	SPLICE_SITE	5	splice,synonymous	0.549668874172	0.0666666666667	NA	NA	NA	NA	E	E	CCDS7164.1	NA	21/40	4203	0.525769326995	3753	0.564785553047	1251	0.565040650407	hmmpanther	2	DONOR	1398	113	NA	NA	NA	NA	0.854	1	1	0.393	1.834	3.855
10	29824929	rs1449352023	G	A	1708.5	potentially_pathogenic	0.301	18.82	ENSG00000197321	ENST00000375398	SVIL	SNV	0	CodingTranscript	SYNONYMOUS	5	synonymous	0.543046357616	0.0533333333333	NA	NA	NA	NA	N	N	CCDS7164.1	NA	9/40	1347	0.168501376032	897	0.134988713318	299	0.13504968383	NA	12	DONOR	98973	77941	NA	NA	NA	NA	0.989	1	1	0.645	2.642	5.393
10	29824971	rs1163493177	A	G	1120.5	potentially_pathogenic	0.359	16.44	ENSG00000197321	ENST00000375398	SVIL	SNV	0	CodingTranscript	SYNONYMOUS	5	synonymous	0.456953642384	0.0666666666667	NA	NA	NA	NA	F	F	CCDS7164.1	NA	9/40	1305	0.163247435577	855	0.128668171558	285	0.128726287263	NA	NA	NA	98931	77983	NA	NA	NA	NA	0.999	1	1	0.525	0.957	0.924
10	32097579	rs747014050	T	C	412	likely_pathogenic	0.495	16.02	ENSG00000165322	ENST00000344936	ARHGAP12	SNV	0	CodingTranscript	SPLICE_SITE	5	splice,synonymous	0.523178807947	0.0266666666667	NA	NA	NA	NA	R	R	CCDS7170.1	NA	19/20	2599	0.629602713178	2364	0.930342384888	788	0.931442080378	ndomain	3	DONOR	100	2340	NA	NA	NA	NA	0.695	1	0.997	0.525	0.967	0.269
10	32128565	rs552390287	T	C	313	likely_pathogenic	0.541	16.47	ENSG00000165322	ENST00000344936	ARHGAP12	SNV	0	CodingTranscript	SPLICE_SITE	5	splice,synonymous	0.364238410596	0	NA	NA	NA	NA	T	T	CCDS7170.1	NA	8/20	1606	0.389050387597	1371	0.539551357733	457	0.540189125296	hmmpanther	1	DONOR	3920	19193	NA	NA	NA	NA	0.997	1	1	0.53	2.208	3.615
10	32311069	rs1382226814	T	C	150.5	likely_pathogenic	0.667	18.63	ENSG00000170759	ENST00000302418	KIF5B	SNV	0	CodingTranscript	SPLICE_SITE	5	splice,synonymous	0.370860927152	0.0266666666667	NA	NA	NA	NA	Q	Q	CCDS7171.1	NA	17/26	2489	0.423515399013	2031	0.702282157676	677	0.703011422638	ncoils	2	DONOR	34291	13131	NA	NA	NA	NA	0.971	1	1	0.473	2.165	1.29
10	32320001	rs749487701	C	T	530.5	potentially_pathogenic	0.457	17.61	ENSG00000170759	ENST00000302418	KIF5B	SNV	0	CodingTranscript	SPLICE_SITE	5	splice,synonymous	0.278145695364	0.0133333333333	NA	NA	NA	NA	S	S	CCDS7171.1	NA	14/26	2039	0.346945720606	1581	0.546680497925	527	0.547248182762	ncoils	1	DONOR	25359	22063	NA	NA	NA	NA	0.975	0.995	0.999	0.559	-0.074	0.453
10	32337393	rs774478147	T	C	943	potentially_pathogenic	0.383	22.2	ENSG00000170759	ENST00000302418	KIF5B	SNV	0	CodingTranscript	SPLICE_SITE	5	splice,synonymous	0.364238410596	0.0133333333333	NA	NA	NA	NA	K	K	CCDS7171.1	NA	2/26	671	0.114173898247	213	0.0736514522822	71	0.073727933541	ndomain	2	DONOR	7967	39455	NA	NA	NA	NA	0.961	1	1	0.478	0.969	3.514
10	32573978	rs759637107	C	T	1644	potentially_pathogenic	0.307	23.7	ENSG00000120616	ENST00000263062	EPC1	SNV	0	CodingTranscript	SPLICE_SITE	5	splice,synonymous	0.317880794702	0	NA	NA	NA	NA	R	R	CCDS7172.1	NA	10/15	1662	0.570545829042	1392	0.554360812425	464	0.555023923445	lcompl	1	ACCEPTOR	1929	3191	NA	NA	NA	NA	0.976	1	1	0.651	2.835	5.898
10	32575623	rs762181524	T	G	1575.5	potentially_pathogenic	0.312	23.4	ENSG00000120616	ENST00000263062	EPC1	SNV	0	CodingTranscript	SPLICE_SITE	5	splice,synonymous	0.430463576159	0.0666666666667	NA	NA	NA	NA	R	R	CCDS7172.1	NA	9/15	1660	0.569859251631	1390	0.553564317005	464	0.555023923445	lcompl	2	DONOR	284	4836	NA	NA	NA	NA	0.916	1	1	0.457	1.996	4.897
10	32576026	rs775754572	C	T	408.5	likely_pathogenic	0.496	23.3	ENSG00000120616	ENST00000263062	EPC1	SNV	0	CodingTranscript	SPLICE_SITE	5	splice,synonymous	0.417218543046	0.0266666666667	NA	NA	NA	NA	Q	Q	CCDS7172.1	NA	7/15	1422	0.48815653965	1152	0.458781362007	384	0.459330143541	hmmpanther	1	DONOR	120	5239	NA	NA	NA	NA	0.951	1	1	0.553	2.63	3.422
10	32580250	rs141390833	C	T	132	likely_pathogenic	0.682	18.07	ENSG00000120616	ENST00000263062	EPC1	SNV	0	CodingTranscript	SPLICE_SITE	5	splice,synonymous	0.291390728477	0.0133333333333	NA	NA	NA	NA	R	R	CCDS7172.1	NA	6/15	1086	0.372811534501	816	0.324970131422	272	0.325358851675	hmmpanther	1	ACCEPTOR	55498	9463	NA	NA	NA	NA	0.747	1	1	0.462	2.415	1.939
10	32594701	rs751327660	C	T	162	likely_pathogenic	0.655	19.4	ENSG00000120616	ENST00000263062	EPC1	SNV	0	CodingTranscript	SPLICE_SITE	5	splice,synonymous	0.298013245033	0.0133333333333	NA	NA	NA	NA	Q	Q	CCDS7172.1	NA	2/15	582	0.199794026777	312	0.124253285544	104	0.124401913876	ndomain	2	DONOR	41047	23914	NA	NA	NA	NA	0.989	1	1	0.581	2.541	6.059
10	32807433	rs745640164	G	A	259	likely_pathogenic	0.569	16.33	ENSG00000216937	ENST00000362006	CCDC7	SNV	0	CodingTranscript	SPLICE_SITE	5	splice,synonymous	0.344370860927	0	NA	NA	NA	NA	E	E	CCDS7173.1	NA	12/18	1536	0.720112517581	993	0.679671457906	331	0.681069958848	ncoils	1	DONOR	6040	72	NA	NA	NA	NA	0.185	0.98	1	0.646	2.341	2.932
10	32854548	rs752482268	G	A	11.5	likely_pathogenic	0.846	23.1	ENSG00000216937	ENST00000362006	CCDC7	SNV	0	CodingTranscript	SPLICE_SITE	5	splice,synonymous	0.331125827815	0.0133333333333	NA	NA	NA	NA	Q	Q	CCDS7173.1	NA	15/18	1740	0.815752461322	1197	0.819301848049	399	0.820987654321	ncoils	1	DONOR	22251	8865	NA	NA	NA	NA	0.823	1	1	0.559	2.273	2.933
10	32856819	rs776491257	G	A	296.5	likely_pathogenic	0.551	17.94	ENSG00000216937	ENST00000362006	CCDC7	SNV	0	CodingTranscript	SPLICE_SITE	5	splice,synonymous	0.317880794702	0	NA	NA	NA	NA	Q	Q	CCDS7173.1	NA	16/18	1962	0.919831223629	1419	0.971252566735	473	0.973251028807	hmmpanther	1	DONOR	55	6594	NA	NA	NA	NA	0.324	0.993	0.999	0.651	2.474	2.914
10	33197296	rs754225572	C	T	199	likely_pathogenic	0.613	17.3	ENSG00000150093	ENST00000396033	ITGB1	SNV	0	CodingTranscript	SPLICE_SITE	5	splice,synonymous	0.324503311258	0.0133333333333	NA	NA	NA	NA	T	T	CCDS7174.1	NA	15/16	2467	0.651955602537	2331	0.972465581977	777	0.973684210526	ndomain	1	DONOR	136	6804	NA	NA	NA	NA	0.962	1	1	-0.232	1.529	1.383
10	33208815	rs1291447567	G	A	1259	potentially_pathogenic	0.344	15.55	ENSG00000150093	ENST00000396033	ITGB1	SNV	0	CodingTranscript	SPLICE_SITE	5	splice,synonymous	0.483443708609	0.04	NA	NA	NA	NA	C	C	CCDS7174.1	NA	11/16	1603	0.423625792812	1467	0.612015018773	489	0.612781954887	ndomain	3	DONOR	15672	19487	NA	NA	NA	NA	0.734	0.999	1	0.455	0.616	3.284
10	33496633	rs762826442	G	A	1933	potentially_pathogenic	0.283	18.82	ENSG00000099250	ENST00000265371	NRP1	SNV	0	CodingTranscript	SYNONYMOUS	5	synonymous	0.456953642384	0.0533333333333	NA	NA	NA	NA	G	G	CCDS7177.1	NA	11/18	2152	0.365861951717	1626	0.58658008658	542	0.5872156013	ndomain	12	ACCEPTOR	80	2256	NA	NA	NA	NA	0.998	1	0.997	0.651	0.686	0.127
10	33502623	rs762442699	C	T	841	potentially_pathogenic	0.398	16.63	ENSG00000099250	ENST00000265371	NRP1	SNV	0	CodingTranscript	SYNONYMOUS	5	synonymous	0.437086092715	0.0133333333333	NA	NA	NA	NA	L	L	CCDS7177.1	NA	10/18	1831	0.311288677321	1305	0.470779220779	435	0.471289274106	ndomain	NA	NA	134	110	NA	NA	NA	NA	0.822	0.999	1	0.486	2.525	4.356
10	33559784	rs374884374	C	T	37.5	likely_pathogenic	0.783	20.9	ENSG00000099250	ENST00000265371	NRP1	SNV	0	CodingTranscript	SPLICE_SITE	5	splice,synonymous	0.370860927152	0.0266666666667	NA	NA	NA	NA	K	K	CCDS7177.1	NA	4/18	775	0.131757905474	249	0.0898268398268	83	0.0899241603467	ndomain	1	ACCEPTOR	63527	59446	NA	NA	NA	NA	0.627	1	1	0.651	2.686	4.513
10	33623239	rs749190929	G	A	1158	potentially_pathogenic	0.354	19.45	ENSG00000099250	ENST00000265371	NRP1	SNV	0	CodingTranscript	SPLICE_SITE	5	splice,synonymous	0.748344370861	0.253333333333	NA	NA	NA	NA	N	N	CCDS7177.1	NA	2/18	598	0.101666099966	72	0.025974025974	24	0.0260021668472	ndomain	2	DONOR	72	122901	NA	NA	NA	NA	0.971	0.999	0.999	0.651	1.202	1.265
10	34625128	rs1323278107	T	C	970	potentially_pathogenic	0.38	22.2	ENSG00000148498	ENST00000374789	PARD3	SNV	0	CodingTranscript	SPLICE_SITE	5	splice,synonymous	0.403973509934	0.0266666666667	NA	NA	NA	NA	A	A	CCDS7178.1	NA	18/25	2939	0.489425478768	2613	0.641857037583	871	0.642330383481	hmmpanther	2	DONOR	121	23936	NA	NA	NA	NA	0.994	1	1	0.53	2.289	4.759
10	34661426	rs751132560	C	T	48.5	likely_pathogenic	0.771	22.2	ENSG00000148498	ENST00000374789	PARD3	SNV	0	CodingTranscript	SPLICE_SITE	5	splice,synonymous	0.35761589404	0.0133333333333	NA	NA	NA	NA	T	T	CCDS7178.1	NA	12/25	2033	0.338551207327	1707	0.419307295505	569	0.419616519174	hmmpanther	1	DONOR	36	26300	NA	NA	NA	NA	0.998	1	1	0.559	2.759	4.411
10	34806087	rs1300517445	G	A	1407	potentially_pathogenic	0.33	18.26	ENSG00000148498	ENST00000374789	PARD3	SNV	0	CodingTranscript	SPLICE_SITE	5	splice,synonymous	0.417218543046	0.0266666666667	NA	NA	NA	NA	L	L	CCDS7178.1	NA	3/25	549	0.0914238134888	223	0.0547776958978	75	0.0553097345133	ndomain	1	ACCEPTOR	298163	204895	NA	NA	NA	NA	0.968	1	1	0.651	1.464	4.602
10	35103804	rs761912728	C	T	669.5	potentially_pathogenic	0.427	24	ENSG00000148498	ENST00000374789	PARD3	SNV	0	CodingTranscript	SPLICE_SITE	5	splice,synonymous	0.715231788079	0.226666666667	NA	NA	NA	NA	K	K	CCDS7178.1	NA	1/25	446	0.0742714404663	120	0.0294767870302	40	0.0294985250737	ndomain	1	DONOR	446	1511	NA	NA	NA	NA	0.985	0.999	1	0.497	1.045	4.452
10	35300890	rs766070174	T	C	1383.5	potentially_pathogenic	0.332	15.48	ENSG00000108094	ENST00000537177	CUL2	SNV	0	CodingTranscript	SPLICE_SITE	5	splice,synonymous	0.35761589404	0.0266666666667	NA	NA	NA	NA	E	E	CCDS55709.1	NA	20/21	2111	0.888468013468	2049	0.892810457516	683	0.893979057592	ndomain	3	ACCEPTOR	59378	1670	NA	NA	NA	NA	0.993	1	1	0.53	2.368	2.105
10	35317813	rs760939607	A	T	856.5	potentially_pathogenic	0.396	15.5	ENSG00000108094	ENST00000537177	CUL2	SNV	0	CodingTranscript	SPLICE_SITE	5	splice,synonymous	0.331125827815	0.0266666666667	NA	NA	NA	NA	A	A	CCDS55709.1	NA	16/21	1661	0.699074074074	1599	0.696732026144	533	0.697643979058	ndomain	3	ACCEPTOR	42455	18593	NA	NA	NA	NA	0.99	1	0.999	0.53	2.324	0.413
10	35324223	rs1265438517	G	A	746	potentially_pathogenic	0.415	16.34	ENSG00000108094	ENST00000537177	CUL2	SNV	0	CodingTranscript	SPLICE_SITE	5	splice,synonymous	0.403973509934	0.0266666666667	NA	NA	NA	NA	D	D	CCDS55709.1	NA	10/21	998	0.420033670034	936	0.407843137255	312	0.408376963351	ndomain	2	ACCEPTOR	36045	25003	NA	NA	NA	NA	0.978	1	1	0.651	2.756	3.017
10	35338693	rs534692536	G	A	1785	potentially_pathogenic	0.295	15.93	ENSG00000108094	ENST00000537177	CUL2	SNV	0	CodingTranscript	SPLICE_SITE	5	splice,synonymous	0.397350993377	0.0533333333333	NA	NA	NA	NA	L	L	CCDS55709.1	NA	6/21	543	0.228535353535	481	0.209586056645	161	0.210732984293	ndomain	1	ACCEPTOR	21575	5135	NA	NA	NA	NA	0.95	1	1	0.651	1.433	1.556
10	35467819	rs144871941	A	T	1609	potentially_pathogenic	0.31	16.09	ENSG00000095794	ENST00000345491	CREM	SNV	0	CodingTranscript	SPLICE_SITE	5	splice,synonymous	0.324503311258	0.0133333333333	NA	NA	NA	NA	V	V	CCDS7180.1	NA	4/8	333	0.15	171	0.189368770764	57	0.19	ndomain	3	ACCEPTOR	3038	414	NA	NA	NA	NA	0.997	1	1	0.53	2.368	1.427
10	35818958	rs1207381634	G	A	218	likely_pathogenic	0.591	21.1	ENSG00000108100	ENST00000374704	CCNY	SNV	0	CodingTranscript	SPLICE_SITE	5	splice,synonymous	0.390728476821	0.04	NA	NA	NA	NA	S	S	CCDS7189.1	NA	6/10	639	0.161363636364	459	0.447368421053	153	0.448680351906	ndomain	1	DONOR	167	7	NA	NA	NA	NA	0.965	1	1	-0.174	1.486	1.959
10	35929641	rs775271969	C	G	1434	potentially_pathogenic	0.327	20.7	ENSG00000177283	ENST00000374694	FZD8	SNV	0	CodingTranscript	SYNONYMOUS	5	synonymous	0.741721854305	0.28	NA	NA	NA	NA	V	V	CCDS7192.1	NA	1/1	722	0.226616446955	717	0.343884892086	239	0.344380403458	hmmpanther	NA	NA	540	460	NA	NA	NA	NA	0.927	1	1	0.283	1.353	2.532
10	43281119	rs747410468	A	G	498	potentially_pathogenic	0.467	17.63	ENSG00000165733	ENST00000374518	BMS1	SNV	0	CodingTranscript	SPLICE_SITE	5	splice,synonymous	0.496688741722	0.0666666666667	NA	NA	NA	NA	S	S	CCDS7199.1	NA	3/23	429	0.0553334193216	366	0.0950896336711	122	0.0951638065523	ndomain	2	DONOR	2870	49267	NA	NA	NA	NA	0.631	1	1	0.412	0.65	0.62
10	43285959	rs762079478	G	A	191	likely_pathogenic	0.623	17.21	ENSG00000165733	ENST00000374518	BMS1	SNV	0	CodingTranscript	SPLICE_SITE	5	splice,synonymous	0.403973509934	0.0666666666667	NA	NA	NA	NA	P	P	CCDS7199.1	NA	5/23	699	0.0901586482652	636	0.165237724084	212	0.165366614665	ndomain	1	DONOR	7710	44427	NA	NA	NA	NA	0.579	1	1	-0.583	1.286	2.594
10	43325870	rs1197036102	G	A	51.5	likely_pathogenic	0.77	23.4	ENSG00000165733	ENST00000374518	BMS1	SNV	0	CodingTranscript	SPLICE_SITE	5	splice,synonymous	0.523178807947	0.0933333333333	NA	NA	NA	NA	K	K	CCDS7199.1	NA	22/23	3681	0.474783954598	3618	0.939984411535	1206	0.940717628705	hmmpanther	1	DONOR	47621	4516	NA	NA	NA	NA	0.718	1	1	0.3	2.362	5.827
10	43610184	rs1321185518	G	A	339	likely_pathogenic	0.527	18.23	ENSG00000165731	ENST00000355710	RET	SNV	0	CodingTranscript	SPLICE_SITE	5	splice,synonymous	0.682119205298	0.08	NA	NA	NA	NA	L	L	CCDS7200.1	NA	11/20	2368	0.418448489132	2136	0.638565022422	712	0.639138240575	ndomain	1	DONOR	37657	143	NA	NA	NA	NA	0.924	1	0.998	0.557	2.435	0.221
10	45407029	rs754405448	A	G	131	likely_pathogenic	0.683	22.5	ENSG00000187783	ENST00000389583	TMEM72	SNV	0	CodingTranscript	SPLICE_SITE	5	splice,synonymous	0.622516556291	0.0133333333333	NA	NA	NA	NA	A	A	CCDS41504.1	NA	1/5	382	0.126952475906	69	0.0833333333333	23	0.0836363636364	other	2	DONOR	265	11967	NA	NA	NA	NA	0.964	1	1	0.445	1.083	1.597
10	45423412	rs774934073	C	T	1708.5	potentially_pathogenic	0.301	16.33	ENSG00000187783	ENST00000389583	TMEM72	SNV	0	CodingTranscript	SYNONYMOUS	5	synonymous	0.529801324503	0.0266666666667	NA	NA	NA	NA	F	F	CCDS41504.1	NA	2/5	427	0.141907610502	114	0.13768115942	38	0.138181818182	NA	NA	NA	16648	7231	NA	NA	NA	NA	0.843	0.997	0.999	0.275	0.802	1.081
10	45869877	rs1293367623	G	T	238.5	likely_pathogenic	0.578	23.2	ENSG00000012779	ENST00000374391	ALOX5	SNV	0	CodingTranscript	SPLICE_SITE	5	splice,synonymous	0.721854304636	0.253333333333	NA	NA	NA	NA	A	A	CCDS7212.1	NA	1/14	203	0.0810702875399	150	0.0740740740741	50	0.0741839762611	ndomain	1	DONOR	202	71516	NA	NA	NA	NA	0.788	1	1	0.448	2.204	4.968
10	45891355	rs1030535662	A	G	387.5	likely_pathogenic	0.505	15.53	ENSG00000012779	ENST00000374391	ALOX5	SNV	0	CodingTranscript	SYNONYMOUS	5	synonymous	0.450331125828	0.0933333333333	NA	NA	NA	NA	K	K	CCDS7212.1	NA	3/14	455	0.181709265176	402	0.198518518519	134	0.19881305638	ndomain	NA	NA	21680	50038	NA	NA	NA	NA	0.997	0.909	0.899	0.53	0.165	-0.06
10	45938488	rs1200355947	C	A	877.5	potentially_pathogenic	0.392	19.27	ENSG00000012779	ENST00000374391	ALOX5	SNV	0	CodingTranscript	SPLICE_SITE	5	splice,synonymous	0.649006622517	0.0533333333333	NA	NA	NA	NA	A	A	CCDS7212.1	NA	10/14	1328	0.5303514377	1275	0.62962962963	425	0.63056379822	ndomain	3	ACCEPTOR	203	408	NA	NA	NA	NA	0.959	1	1	0.45	2.604	1.099
10	46233493	rs782687642	G	A	250.5	likely_pathogenic	0.574	17.29	ENSG00000172661	ENST00000374362	FAM21C	SNV	0	CodingTranscript	SPLICE_SITE	5	splice,synonymous	0.417218543046	0.0266666666667	NA	NA	NA	NA	Q	Q	CCDS44374.2	NA	4/30	453	0.0979883192732	354	0.0893262679788	118	0.0893939393939	ncoils	1	DONOR	10757	13509	NA	NA	NA	NA	0.188	1	1	0.486	2.003	3.987
10	46254849	rs377294144	G	A	235	likely_pathogenic	0.579	17.46	ENSG00000172661	ENST00000374362	FAM21C	SNV	0	CodingTranscript	SPLICE_SITE	5	splice,synonymous	0.350993377483	0	NA	NA	NA	NA	E	E	CCDS44374.2	NA	17/30	1734	0.375081116158	1635	0.412566237699	545	0.412878787879	lcompl	1	DONOR	32165	33561	NA	NA	NA	NA	0.76	1	1	0.418	1.829	2.62
10	46969251	.	G	A	1887.5	potentially_pathogenic	0.287	20.3	ENSG00000204176	ENST00000374321	SYT15	SNV	0	CodingTranscript	SPLICE_SITE	5	splice,synonymous	0.629139072848	0.0533333333333	NA	NA	NA	NA	S	S	CCDS44376.1	NA	2/8	277	0.202337472608	210	0.165876777251	70	0.166270783848	hmmpanther	3	DONOR	1234	3472	NA	NA	NA	NA	0.234	0.972	0.987	0.462	2.356	3.186
10	48387824	.	C	T	80	likely_pathogenic	0.745	23.2	ENSG00000107618	ENST00000224600	RBP3	SNV	0	CodingTranscript	SPLICE_SITE	5	splice,synonymous	0.58940397351	0.0533333333333	NA	NA	NA	NA	Q	Q	CCDS7218.1	NA	1/4	3168	0.740879326473	3054	0.815705128205	1018	0.816359262229	ndomain	1	DONOR	300	202	NA	NA	NA	NA	0.755	1	1	0.651	2.52	4.878
15	48426735	rs572070402	G	A	181	likely_pathogenic	0.621	15.99	ENSG00000107623	ENST00000224605	GDF10	SNV	0	CodingTranscript	SYNONYMOUS	5	synonymous	0.569536423841	0.0533333333333	NA	NA	NA	NA	T	T	CCDS7220.1	NA	3/3	1538	0.625711960944	1272	0.885177453027	424	0.887029288703	ndomain	NA	NA	12242	920	NA	NA	NA	NA	0.991	1	1	-0.144	1.531	1.377
10	49400729	rs116457606	G	A	490.5	potentially_pathogenic	0.468	16.17	ENSG00000170324	ENST00000374201	FRMPD2	SNV	0	CodingTranscript	SPLICE_SITE	5	splice,synonymous	0.53642384106	0.0533333333333	NA	NA	NA	NA	R	R	CCDS31195.1	NA	16/29	2466	0.493496097659	2163	0.550381679389	721	0.550802139037	hmmpanther	3	DONOR	8763	5492	NA	NA	NA	NA	0.186	0.983	0.991	0.651	2.492	3.426
10	49482587	rs766021535	T	C	1600.5	potentially_pathogenic	0.311	17.79	ENSG00000170324	ENST00000374201	FRMPD2	SNV	0	CodingTranscript	SPLICE_SITE	5	splice,synonymous	0.470198675497	0.04	NA	NA	NA	NA	A	A	CCDS31195.1	NA	1/29	327	0.0654392635581	24	0.00610687022901	8	0.0061115355233	NA	2	DONOR	131	97251	NA	NA	NA	NA	0.143	0.998	0.997	0.478	2.077	2.351
10	49790998	rs142982949	C	T	179	likely_pathogenic	0.632	22.6	ENSG00000128805	ENST00000417912	ARHGAP22	SNV	0	CodingTranscript	SPLICE_SITE	5	splice,synonymous	0.576158940397	0.0666666666667	NA	NA	NA	NA	Q	Q	CCDS58080.1	NA	2/10	390	0.165816326531	234	0.109090909091	78	0.109243697479	ndomain	1	DONOR	95	232	NA	NA	NA	NA	0.958	1	1	0.651	2.483	5.653
10	49994914	rs767486395	A	G	1096	potentially_pathogenic	0.362	16.48	ENSG00000128815	ENST00000325239	WDFY4	SNV	0	CodingTranscript	SPLICE_SITE	5	splice,synonymous	0.35761589404	0	NA	NA	NA	NA	Q	Q	CCDS44385.1	NA	19/61	3834	0.384862477414	3807	0.398430141287	1269	0.398555276382	hmmpanther	2	DONOR	77163	196087	NA	NA	NA	NA	0.961	0.996	0.961	0.515	2.137	0.84
10	50004495	rs1431721317	G	A	26.5	likely_pathogenic	0.806	18.63	ENSG00000128815	ENST00000325239	WDFY4	SNV	0	CodingTranscript	SPLICE_SITE	5	splice,synonymous	0.490066225166	0.0133333333333	NA	NA	NA	NA	E	E	CCDS44385.1	NA	23/61	4437	0.445392491468	4410	0.461538461538	1470	0.461683417085	hmmpanther	1	DONOR	86744	186506	NA	NA	NA	NA	0.801	0.999	1	0.55	2.333	3.878
10	50083184	rs1382256857	A	G	728.5	potentially_pathogenic	0.418	22.8	ENSG00000128815	ENST00000325239	WDFY4	SNV	0	CodingTranscript	SPLICE_SITE	5	splice,synonymous	0.238410596026	0	NA	NA	NA	NA	Q	Q	CCDS44385.1	NA	41/61	7026	0.705280064244	6999	0.732496075353	2333	0.732726130653	hmmpanther	2	DONOR	54046	107817	NA	NA	NA	NA	0.894	0.934	0.999	0.455	1.037	1.54
10	50098644	rs569975728	G	A	1739	potentially_pathogenic	0.299	18.54	ENSG00000128815	ENST00000325239	WDFY4	SNV	0	CodingTranscript	SYNONYMOUS	5	synonymous	0.556291390728	0.0266666666667	NA	NA	NA	NA	L	L	CCDS44385.1	NA	43/61	7215	0.724252158201	7188	0.752276295133	2396	0.752512562814	ndomain	NA	NA	44615	6644	NA	NA	NA	NA	0.804	0.999	1	0.557	2.508	3.075
10	50151494	rs1388350572	G	A	494	potentially_pathogenic	0.468	17.76	ENSG00000128815	ENST00000325239	WDFY4	SNV	0	CodingTranscript	SPLICE_SITE	5	splice,synonymous	0.556291390728	0.08	NA	NA	NA	NA	E	E	CCDS44385.1	NA	48/61	7776	0.780566151375	7749	0.810989010989	2583	0.811243718593	ndomain	1	DONOR	122356	39507	NA	NA	NA	NA	0.861	1	1	0.651	2.699	3.524
10	50182972	rs1283674434	G	C	1498	potentially_pathogenic	0.32	20.2	ENSG00000128815	ENST00000325239	WDFY4	SNV	0	CodingTranscript	SYNONYMOUS	5	synonymous	0.64238410596	0.08	NA	NA	NA	NA	V	V	CCDS44385.1	NA	57/61	9021	0.905541056013	8994	0.941287284144	2998	0.941582914573	ndomain	NA	NA	5943	2033	NA	NA	NA	NA	0.982	1	1	0.651	2.713	1.848
10	50189522	rs771559599	A	C	167	likely_pathogenic	0.649	23.3	ENSG00000128815	ENST00000325239	WDFY4	SNV	0	CodingTranscript	SPLICE_SITE	5	splice,synonymous	0.602649006623	0.0666666666667	NA	NA	NA	NA	R	R	CCDS44385.1	NA	60/61	9514	0.95502911062	9487	0.992883307169	3163	0.993404522613	ndomain	2	DONOR	3132	1479	NA	NA	NA	NA	0.817	1	1	0.53	2.261	4.679
10	50598278	rs752716362	C	T	1388	potentially_pathogenic	0.332	15.79	ENSG00000165606	ENST00000434016	DRGX	SNV	0	CodingTranscript	SPLICE_SITE	5	splice,synonymous	0.456953642384	0.04	NA	NA	NA	NA	L	L	NA	NA	3/6	150	0.185873605948	150	0.185873605948	50	0.186567164179	ndomain	3	ACCEPTOR	1630	24117	NA	NA	NA	NA	0.991	1	1	0.651	1.37	3.397
10	50708586	rs748973088	G	A	1801.5	potentially_pathogenic	0.294	16.47	ENSG00000225830	ENST00000355832	ERCC6	SNV	0	CodingTranscript	SPLICE_SITE	5	splice,synonymous	0.470198675497	0.0133333333333	NA	NA	NA	NA	Y	Y	CCDS7229.1	NA	7/21	1762	0.22002997003	1683	0.375502008032	561	0.37575351641	ndomain	3	DONOR	1583	17172	NA	NA	NA	NA	0.999	1	1	0.651	2.938	6.354
10	50738766	rs1411332251	C	T	331	likely_pathogenic	0.53	22.5	ENSG00000243251	ENST00000603152	PGBD3	SNV	0	CodingTranscript	SPLICE_SITE	5	splice,synonymous	0.364238410596	0.0133333333333	NA	NA	NA	NA	K	K	CCDS60529.1	NA	3/6	636	0.186455584872	543	0.170433145009	181	0.170593779453	ncoils	1	DONOR	18	5	NA	NA	NA	NA	0.95	1	1	0.559	2.419	5.177
10	50944403	rs1290439546	C	T	418.5	likely_pathogenic	0.492	20.4	ENSG00000197444	ENST00000374103	OGDHL	SNV	0	CodingTranscript	SPLICE_SITE	5	splice,synonymous	0.615894039735	0.08	NA	NA	NA	NA	Q	Q	CCDS7234.1	NA	21/23	2840	0.766738660907	2754	0.908011869436	918	0.908910891089	ndomain	1	DONOR	3143	1711	NA	NA	NA	NA	0.749	0.999	1	0.48	2.424	5.931
10	50953390	rs769339554	C	T	103.5	likely_pathogenic	0.717	22.7	ENSG00000197444	ENST00000374103	OGDHL	SNV	0	CodingTranscript	SPLICE_SITE	5	splice,synonymous	0.596026490066	0.04	NA	NA	NA	NA	E	E	CCDS7234.1	NA	12/23	1715	0.463012958963	1629	0.537091988131	543	0.537623762376	ncoils	1	DONOR	14	1773	NA	NA	NA	NA	0.804	1	1	0.645	2.701	6.122
10	50954922	rs753503987	G	A	1388	potentially_pathogenic	0.332	15.45	ENSG00000197444	ENST00000374103	OGDHL	SNV	0	CodingTranscript	SPLICE_SITE	5	splice,synonymous	0.649006622517	0.08	NA	NA	NA	NA	V	V	CCDS7234.1	NA	10/23	1256	0.33909287257	1170	0.385756676558	390	0.386138613861	ndomain	3	ACCEPTOR	15448	12232	NA	NA	NA	NA	0.99	1	1	0.651	1.457	1.701
10	50959874	rs1336031582	T	G	1055	potentially_pathogenic	0.367	22	ENSG00000197444	ENST00000374103	OGDHL	SNV	0	CodingTranscript	SPLICE_SITE	5	splice,synonymous	0.635761589404	0.0666666666667	NA	NA	NA	NA	R	R	CCDS7234.1	NA	6/23	834	0.225161987041	748	0.246620507748	250	0.247524752475	ndomain	2	DONOR	10496	17184	NA	NA	NA	NA	0.941	1	1	0.53	2.121	1.624
10	50960179	rs769524798	C	T	232.5	likely_pathogenic	0.581	22.6	ENSG00000197444	ENST00000374103	OGDHL	SNV	0	CodingTranscript	SPLICE_SITE	5	splice,synonymous	0.615894039735	0.08	NA	NA	NA	NA	E	E	CCDS7234.1	NA	5/23	680	0.183585313175	594	0.195845697329	198	0.19603960396	ndomain	1	DONOR	10191	17489	NA	NA	NA	NA	0.922	1	1	0.587	2.612	6.109
10	51028278	rs377178869	C	T	1360.5	potentially_pathogenic	0.335	20.6	ENSG00000227345	ENST00000402038	PARG	SNV	0	CodingTranscript	SYNONYMOUS	5	synonymous	0.430463576159	0.0133333333333	NA	NA	NA	NA	G	G	NA	NA	13/14	1254	0.494284588096	1254	0.849593495935	418	0.851323828921	ndomain	NA	NA	102438	1953	NA	NA	NA	NA	0.999	1	1	0.651	2.858	1.253
15	51028299	rs202014149	T	G	1059.5	potentially_pathogenic	0.346	16.21	ENSG00000227345	ENST00000402038	PARG	SNV	0	CodingTranscript	SYNONYMOUS	5	synonymous	0.430463576159	0.0266666666667	NA	NA	NA	NA	D	D	NA	NA	13/14	1233	0.486007094994	1233	0.835365853659	411	0.837067209776	ndomain	NA	NA	102417	1974	NA	NA	NA	NA	0.995	0.973	0.968	-0.261	-0.617	-0.196
10	51050011	rs782787409	T	C	820	potentially_pathogenic	0.401	16.92	ENSG00000227345	ENST00000402038	PARG	SNV	0	CodingTranscript	SYNONYMOUS	5	synonymous	0.450331125828	0.08	NA	NA	NA	NA	R	R	NA	NA	11/14	1071	0.422152148207	1071	0.725609756098	357	0.727087576375	ndomain	16	DONOR	80705	23686	NA	NA	NA	NA	0.99	1	1	0.525	2.257	1.029
10	51580696	rs782663919	G	A	21.5	likely_pathogenic	0.817	22	ENSG00000138293	ENST00000452682	NCOA4	SNV	0	CodingTranscript	SPLICE_SITE	5	splice,synonymous	0.470198675497	0.0133333333333	NA	NA	NA	NA	S	S	CCDS44394.1	NA	4/12	582	0.155823293173	330	0.168970814132	110	0.169230769231	lcompl	1	DONOR	4411	4122	NA	NA	NA	NA	0.489	1	1	0.559	2.743	4.101
10	51581271	rs781915119	C	T	1170.5	potentially_pathogenic	0.353	16	ENSG00000138293	ENST00000452682	NCOA4	SNV	0	CodingTranscript	SPLICE_SITE	5	splice,synonymous	0.390728476821	0.0133333333333	NA	NA	NA	NA	L	L	CCDS44394.1	NA	6/12	673	0.180187416332	421	0.215565796211	141	0.216923076923	ndomain	2	ACCEPTOR	4986	3547	NA	NA	NA	NA	0.824	1	1	0.651	0.837	1.201
10	51582185	rs781971489	A	G	1759.5	potentially_pathogenic	0.297	16.07	ENSG00000138293	ENST00000452682	NCOA4	SNV	0	CodingTranscript	SPLICE_SITE	5	splice,synonymous	0.364238410596	0	NA	NA	NA	NA	Q	Q	CCDS44394.1	NA	7/12	783	0.209638554217	531	0.271889400922	177	0.272307692308	ndomain	3	ACCEPTOR	5900	2633	NA	NA	NA	NA	0.825	1	1	0.53	2.368	2.924
10	51840691	.	G	A	395.5	likely_pathogenic	0.501	20.1	ENSG00000099290	ENST00000282633	FAM21A	SNV	0	CodingTranscript	SPLICE_SITE	5	splice,synonymous	0.397350993377	0.04	NA	NA	NA	NA	K	K	CCDS41527.1	NA	5/31	573	0.134129213483	528	0.131147540984	176	0.131245339299	hmmpanther	1	DONOR	55	4689	NA	NA	NA	NA	0.581	0.999	1	0.187	1.972	3.002
10	52071023	rs761654200	C	T	914.5	potentially_pathogenic	0.386	19.95	ENSG00000198964	ENST00000361781	SGMS1	SNV	0	CodingTranscript	SPLICE_SITE	5	splice,synonymous	0.430463576159	0.0266666666667	NA	NA	NA	NA	E	E	CCDS7240.1	NA	9/11	1854	0.495192307692	894	0.719806763285	298	0.721549636804	ndomain	2	DONOR	29414	101	NA	NA	NA	NA	0.982	1	1	0.651	2.938	5.81
10	52573758	rs1451999816	C	T	1490.5	potentially_pathogenic	0.321	20.8	ENSG00000148584	ENST00000373995	A1CF	SNV	0	CodingTranscript	SYNONYMOUS	5	synonymous	0.490066225166	0.0666666666667	NA	NA	NA	NA	L	L	CCDS7243.1	NA	10/13	1465	0.662596110357	1206	0.675630252101	402	0.676767676768	lcompl	NA	NA	14464	2498	NA	NA	NA	NA	0.997	1	1	0.651	2.777	3.524
10	52580312	rs201520081	C	T	329	likely_pathogenic	0.531	23	ENSG00000148584	ENST00000373995	A1CF	SNV	0	CodingTranscript	SPLICE_SITE	5	splice,synonymous	0.377483443709	0.0266666666667	NA	NA	NA	NA	K	K	CCDS7243.1	NA	8/13	1150	0.52012663953	891	0.499159663866	297	0.5	ndomain	1	DONOR	7910	9508	NA	NA	NA	NA	0.947	0.999	1	0.651	1.454	2.555
10	52834363	rs752092723	C	A	1552	potentially_pathogenic	0.314	19.93	ENSG00000185532	ENST00000373980	PRKG1	SNV	0	CodingTranscript	SYNONYMOUS	5	synonymous	0.655629139073	0.16	NA	NA	NA	NA	R	R	CCDS7244.1	NA	1/18	430	0.0620669745958	13	0.00630761766133	5	0.00728862973761	ndomain	NA	NA	429	1220912	NA	NA	NA	NA	0.998	1	1	0.651	2.634	3.334
10	54011354	rs752325371	C	T	1626	potentially_pathogenic	0.309	22.3	ENSG00000185532	ENST00000373980	PRKG1	SNV	0	CodingTranscript	SYNONYMOUS	5	synonymous	0.417218543046	0.0666666666667	NA	NA	NA	NA	F	F	CCDS7244.1	NA	10/18	1518	0.219110854503	1101	0.534206695779	367	0.534985422741	lcompl	NA	NA	46322	372	NA	NA	NA	NA	0.999	1	1	0.633	2.924	5.666
10	54042074	rs547952925	C	G	111	likely_pathogenic	0.708	22.2	ENSG00000185532	ENST00000373980	PRKG1	SNV	0	CodingTranscript	SPLICE_SITE	5	splice,synonymous	0.450331125828	0.0133333333333	NA	NA	NA	NA	G	G	CCDS7244.1	NA	14/18	2124	0.306581986143	1707	0.828238719068	569	0.82944606414	ndomain	3	DONOR	15602	11863	NA	NA	NA	NA	0.991	1	1	0.559	2.81	3.138
10	54048691	rs1373914080	G	A	1830.5	potentially_pathogenic	0.292	21.2	ENSG00000185532	ENST00000373980	PRKG1	SNV	0	CodingTranscript	SPLICE_SITE	5	splice,synonymous	0.251655629139	0	NA	NA	NA	NA	R	R	CCDS7244.1	NA	16/18	2250	0.324769053118	1833	0.889374090247	611	0.890670553936	ndomain	1	ACCEPTOR	8985	5246	NA	NA	NA	NA	0.975	1	1	0.64	1.354	3.367
10	55569306	rs763848274	C	T	1180	potentially_pathogenic	0.352	15.68	ENSG00000150275	ENST00000395438	PCDH15	SNV	0	CodingTranscript	SPLICE_SITE	5	splice,synonymous	0.384105960265	0.0133333333333	NA	NA	NA	NA	R	R	CCDS44400.1	NA	36/36	4949	0.818828590338	4554	0.985714285714	1518	0.986354775828	ncoils	1	ACCEPTOR	8839	963	NA	NA	NA	NA	0.869	1	1	0.651	2.719	4.826
10	55571379	rs1359726438	C	T	1960.5	potentially_pathogenic	0.281	17.01	ENSG00000150275	ENST00000395438	PCDH15	SNV	0	CodingTranscript	SPLICE_SITE	5	splice,synonymous	0.35761589404	0.0266666666667	NA	NA	NA	NA	K	K	CCDS44400.1	NA	34/36	4769	0.789046988749	4374	0.946753246753	1458	0.947368421053	NA	1	ACCEPTOR	6766	3036	NA	NA	NA	NA	0.836	1	1	0.462	2.657	5.564
10	55944894	rs778730996	C	T	222	likely_pathogenic	0.586	19.26	ENSG00000150275	ENST00000361849	PCDH15	SNV	0	CodingTranscript	SPLICE_SITE	5	splice,synonymous	0.370860927152	0.0266666666667	NA	NA	NA	NA	S	S	CCDS44404.1	NA	12/34	1835	0.263763116286	1440	0.245148110317	480	0.245273377619	ndomain	1	DONOR	616055	190555	NA	NA	NA	NA	0.717	1	1	-0.242	1.31	3.894
10	55973696	rs1335166571	C	T	30	likely_pathogenic	0.796	22.2	ENSG00000150275	ENST00000361849	PCDH15	SNV	0	CodingTranscript	SPLICE_SITE	5	splice,synonymous	0.364238410596	0.0133333333333	NA	NA	NA	NA	K	K	CCDS44404.1	NA	10/34	1493	0.214603995975	1098	0.186925434116	366	0.187020950434	ndomain	1	DONOR	587253	219357	NA	NA	NA	NA	0.997	1	1	0.553	2.468	3.974
10	56077031	rs1051527356	C	T	405	likely_pathogenic	0.497	19.1	ENSG00000150275	ENST00000361849	PCDH15	SNV	0	CodingTranscript	SPLICE_SITE	5	splice,synonymous	0.390728476821	0.04	NA	NA	NA	NA	P	P	CCDS44404.1	NA	8/34	1271	0.182693689809	876	0.149131767109	292	0.149207971385	ndomain	1	DONOR	483918	322692	NA	NA	NA	NA	0.816	1	1	0.553	1.127	0.955
10	56106125	rs368308772	C	T	560.5	potentially_pathogenic	0.45	22.5	ENSG00000150275	ENST00000361849	PCDH15	SNV	0	CodingTranscript	SPLICE_SITE	5	splice,synonymous	0.298013245033	0.0133333333333	NA	NA	NA	NA	P	P	CCDS44404.1	NA	6/34	989	0.14215897657	594	0.101123595506	198	0.101175268268	ndomain	1	DONOR	454824	351786	NA	NA	NA	NA	0.906	1	1	0.645	1.268	0.8
10	56106173	rs34164469	T	C	1236.5	potentially_pathogenic	0.346	16.76	ENSG00000150275	ENST00000361849	PCDH15	SNV	0	CodingTranscript	SYNONYMOUS	5	synonymous	0.377483443709	0.0133333333333	NA	NA	NA	NA	G	G	CCDS44404.1	NA	6/34	941	0.135259450913	546	0.0929519918284	182	0.0929994890138	ndomain	NA	NA	454776	351834	NA	NA	NA	NA	0.993	1	0.979	-0.224	0.233	-0.237
10	58119448	rs1459424257	C	T	69	likely_pathogenic	0.753	17.54	ENSG00000122952	ENST00000373944	ZWINT	SNV	0	CodingTranscript	SPLICE_SITE	5	splice,synonymous	0.569536423841	0.0266666666667	NA	NA	NA	NA	K	K	CCDS7249.1	NA	4/9	462	0.246794871795	423	0.507194244604	141	0.509025270758	ncoils	1	DONOR	45	1056	NA	NA	NA	NA	0.167	0.998	0.999	0.646	2.671	2.908
10	60037082	rs1461208354	G	A	24	likely_pathogenic	0.809	22.6	ENSG00000122873	ENST00000333926	CISD1	SNV	0	CodingTranscript	SPLICE_SITE	5	splice,synonymous	0.35761589404	0.0133333333333	NA	NA	NA	NA	K	K	CCDS7251.1	NA	2/3	453	0.18273497378	237	0.724770642202	79	0.731481481481	ndomain	1	DONOR	3889	10511	NA	NA	NA	NA	0.971	1	1	0.651	2.938	4.887
10	60461902	rs1233065704	A	G	437	likely_pathogenic	0.485	22.7	ENSG00000122870	ENST00000373886	BICC1	SNV	0	CodingTranscript	SPLICE_SITE	5	splice,synonymous	0.417218543046	0.0266666666667	NA	NA	NA	NA	K	K	CCDS31206.1	NA	3/21	310	0.0566416955966	306	0.104615384615	102	0.104722792608	ndomain	2	DONOR	189002	129294	NA	NA	NA	NA	0.996	1	1	0.525	2.26	3.862
10	60548183	rs745857191	G	A	467.5	potentially_pathogenic	0.475	22.5	ENSG00000122870	ENST00000373886	BICC1	SNV	0	CodingTranscript	SPLICE_SITE	5	splice,synonymous	0.337748344371	0.04	NA	NA	NA	NA	R	R	CCDS31206.1	NA	6/21	604	0.11035994884	600	0.205128205128	200	0.205338809035	ndomain	1	DONOR	275283	43013	NA	NA	NA	NA	0.971	1	1	0.645	2.658	3.491
10	60556102	rs1427057176	T	C	1264.5	potentially_pathogenic	0.343	15.89	ENSG00000122870	ENST00000373886	BICC1	SNV	0	CodingTranscript	SPLICE_SITE	5	splice,synonymous	0.430463576159	0.0266666666667	NA	NA	NA	NA	S	S	CCDS31206.1	NA	10/21	1186	0.216700164444	1182	0.404102564103	394	0.404517453799	lcompl	3	ACCEPTOR	2807	17973	NA	NA	NA	NA	0.997	1	1	0.53	2.157	1.685
10	61005138	rs757233459	G	A	1916	potentially_pathogenic	0.285	19.84	ENSG00000165443	ENST00000373880	PHYHIPL	SNV	0	CodingTranscript	SYNONYMOUS	5	synonymous	0.41059602649	0.0133333333333	NA	NA	NA	NA	K	K	CCDS7254.1	NA	5/5	1182	0.33035215204	918	0.811671087533	306	0.813829787234	hmmpanther	NA	NA	68120	753	NA	NA	NA	NA	0.997	1	1	0.651	2.682	2.195
10	61007497	rs138995637	T	C	1521	potentially_pathogenic	0.316	16.11	ENSG00000148541	ENST00000373868	FAM13C	SNV	0	CodingTranscript	SPLICE_SITE	5	splice,synonymous	0.291390728477	0	NA	NA	NA	NA	R	R	CCDS7255.1	NA	14/14	1723	0.517883979561	1635	0.930034129693	545	0.931623931624	hmmpanther	1	ACCEPTOR	55120	38	NA	NA	NA	NA	0.991	1	1	0.53	2.282	2.497
10	61423986	rs759835645	T	A	147	likely_pathogenic	0.672	22.3	ENSG00000165449	ENST00000395348	SLC16A9	SNV	0	CodingTranscript	SPLICE_SITE	5	splice,synonymous	0.41059602649	0.0666666666667	NA	NA	NA	NA	T	T	CCDS7256.1	NA	4/6	1072	0.25682798275	435	0.28431372549	145	0.284872298625	ndomain	2	DONOR	45852	13463	NA	NA	NA	NA	0.86	1	1	0.53	2.012	4.618
10	61564278	rs1227492096	C	T	974.5	potentially_pathogenic	0.379	15.57	ENSG00000108091	ENST00000263102	CCDC6	SNV	0	CodingTranscript	SPLICE_SITE	5	splice,synonymous	0.437086092715	0.0533333333333	NA	NA	NA	NA	R	R	CCDS7257.1	NA	7/9	1237	0.212872139047	1005	0.705263157895	335	0.706751054852	ndomain	1	ACCEPTOR	1057	12768	NA	NA	NA	NA	0.988	1	0.999	0.651	0.69	0.514
10	61665880	rs767836005	G	T	1542.5	potentially_pathogenic	0.314	21.3	ENSG00000108091	ENST00000263102	CCDC6	SNV	0	CodingTranscript	SPLICE_SITE	5	splice,synonymous	0.695364238411	0.2	NA	NA	NA	NA	I	I	CCDS7257.1	NA	1/9	535	0.0920667699191	303	0.212631578947	101	0.213080168776	ncoils	1	DONOR	535	117359	NA	NA	NA	NA	0.984	1	1	0.559	2.324	1.747
10	61843277	rs1175853143	T	C	860.5	potentially_pathogenic	0.395	19.46	ENSG00000151150	ENST00000280772	ANK3	SNV	0	CodingTranscript	SYNONYMOUS	5	synonymous	0.331125827815	0	NA	NA	NA	NA	K	K	CCDS7258.1	NA	33/44	4365	0.25868199597	4173	0.317724988579	1391	0.31779757825	hmmpanther	NA	NA	833	1011	NA	NA	NA	NA	0.998	1	1	0.525	1.065	1.334
10	61844465	rs140104995	G	C	442	likely_pathogenic	0.483	16.02	ENSG00000151150	ENST00000280772	ANK3	SNV	0	CodingTranscript	SYNONYMOUS	5	synonymous	0.377483443709	0.04	NA	NA	NA	NA	P	P	CCDS7258.1	NA	32/44	4161	0.24659239066	3969	0.302192782092	1323	0.302261823167	hmmpanther	NA	NA	9	2199	NA	NA	NA	NA	0.974	0.999	0.993	-0.429	0.152	0.039
10	61868812	rs765402364	C	A	282.5	likely_pathogenic	0.558	16.21	ENSG00000151150	ENST00000280772	ANK3	SNV	0	CodingTranscript	SPLICE_SITE	5	splice,synonymous	0.483443708609	0.0666666666667	NA	NA	NA	NA	G	G	CCDS7258.1	NA	27/44	3141	0.18614436411	2949	0.224531749657	983	0.22458304775	ndomain	1	ACCEPTOR	5193	153	NA	NA	NA	NA	0.882	1	1	0.559	1.399	1.601
10	61962760	.	C	T	473.5	potentially_pathogenic	0.473	22.1	ENSG00000151150	ENST00000280772	ANK3	SNV	0	CodingTranscript	SPLICE_SITE	5	splice,synonymous	0.384105960265	0	NA	NA	NA	NA	V	V	CCDS7258.1	NA	12/44	1584	0.0938722294654	1392	0.105984467794	464	0.106008681745	ndomain	1	DONOR	186729	173205	NA	NA	NA	NA	0.903	1	1	0.559	2.688	4.233
10	61967794	rs1183065431	C	A	540	potentially_pathogenic	0.455	22.4	ENSG00000151150	ENST00000280772	ANK3	SNV	0	CodingTranscript	SPLICE_SITE	5	splice,synonymous	0.529801324503	0.0266666666667	NA	NA	NA	NA	L	L	CCDS7258.1	NA	10/44	1386	0.0821382007823	1194	0.0909090909091	398	0.0909298606351	ndomain	1	DONOR	181695	178239	NA	NA	NA	NA	0.962	1	1	0.559	2.426	5.723
10	62374944	rs1348498130	C	T	66	likely_pathogenic	0.756	16.91	ENSG00000151150	ENST00000373827	ANK3	SNV	0	CodingTranscript	SPLICE_SITE	5	splice,synonymous	0.284768211921	0.0133333333333	NA	NA	NA	NA	K	K	CCDS55712.1	NA	2/44	267	0.037073035268	96	0.0171858216971	32	0.0171950564213	hmmpanther	1	DONOR	118139	107685	NA	NA	NA	NA	0.947	1	1	0.651	2.593	3.026
10	62552047	rs543143746	G	A	376.5	likely_pathogenic	0.511	16.64	ENSG00000170312	ENST00000395284	CDK1	SNV	0	CodingTranscript	SPLICE_SITE	5	splice,synonymous	0.384105960265	0.0133333333333	NA	NA	NA	NA	S	S	CCDS44408.1	NA	7/8	937	0.489806586513	795	0.889261744966	265	0.892255892256	ndomain	1	DONOR	4618	320	NA	NA	NA	NA	0.937	0.993	0.996	-0.142	-0.222	0.1
10	62552047	rs543143746	G	C	720	potentially_pathogenic	0.42	16.26	ENSG00000170312	ENST00000395284	CDK1	SNV	0	CodingTranscript	SPLICE_SITE	5	splice,synonymous	0.384105960265	0.0133333333333	NA	NA	NA	NA	S	S	CCDS44408.1	NA	7/8	937	0.489806586513	795	0.889261744966	265	0.892255892256	ndomain	1	DONOR	4618	320	NA	NA	NA	NA	0.937	0.993	0.996	-0.142	-0.222	0.1
10	62671109	rs777532018	C	T	762.5	potentially_pathogenic	0.411	23.6	ENSG00000072422	ENST00000337910	RHOBTB1	SNV	0	CodingTranscript	SPLICE_SITE	5	splice,synonymous	0.53642384106	0.0666666666667	NA	NA	NA	NA	E	E	CCDS7261.1	NA	3/11	530	0.118488710038	192	0.0918220946915	64	0.0919540229885	ndomain	1	DONOR	32897	41913	NA	NA	NA	NA	0.92	1	1	0.48	2.574	5.684
10	63173218	rs149660719	T	C	243.5	likely_pathogenic	0.576	17.29	ENSG00000196932	ENST00000399298	TMEM26	SNV	0	CodingTranscript	SPLICE_SITE	5	splice,synonymous	0.384105960265	0	NA	NA	NA	NA	A	A	CCDS41530.1	NA	5/6	1050	0.203843913803	681	0.615176151762	227	0.616847826087	ndomain	2	DONOR	1041	567	NA	NA	NA	NA	0.991	1	1	0.478	0.988	0.581
10	63190977	rs139653312	C	G	198	likely_pathogenic	0.616	17.76	ENSG00000196932	ENST00000399298	TMEM26	SNV	0	CodingTranscript	SPLICE_SITE	5	splice,synonymous	0.377483443709	0.0133333333333	NA	NA	NA	NA	T	T	CCDS41530.1	NA	3/6	753	0.146185206756	384	0.346883468835	128	0.347826086957	ndomain	1	DONOR	114	15162	NA	NA	NA	NA	0.598	0.996	0.998	0.645	2.504	1.045
10	63190977	rs139653312	C	T	156	likely_pathogenic	0.66	18.23	ENSG00000196932	ENST00000399298	TMEM26	SNV	0	CodingTranscript	SPLICE_SITE	5	splice,synonymous	0.377483443709	0.0133333333333	NA	NA	NA	NA	T	T	CCDS41530.1	NA	3/6	753	0.146185206756	384	0.346883468835	128	0.347826086957	ndomain	1	DONOR	114	15162	NA	NA	NA	NA	0.598	0.996	0.998	0.645	2.504	1.045
10	63450379	rs35796382	G	A	584	potentially_pathogenic	0.445	21.7	ENSG00000183346	ENST00000330194	C10orf107	SNV	0	CodingTranscript	SPLICE_SITE	5	splice,synonymous	0.370860927152	0.0133333333333	NA	NA	NA	NA	E	E	CCDS7262.1	NA	4/7	593	0.351928783383	288	0.459330143541	96	0.461538461538	NA	1	DONOR	27624	1	NA	NA	NA	NA	0.995	1	1	0.587	2.735	4.803
10	63520731	rs758799202	A	G	640.5	potentially_pathogenic	0.434	16.55	ENSG00000183346	ENST00000330194	C10orf107	SNV	0	CodingTranscript	SYNONYMOUS	5	synonymous	0.377483443709	0.0133333333333	NA	NA	NA	NA	Q	Q	CCDS7262.1	NA	6/7	827	0.490801186944	522	0.832535885167	174	0.836538461538	NA	NA	NA	98012	5794	NA	NA	NA	NA	0.87	0.996	0.991	0.53	2.305	0.952
10	63520761	rs1455119880	G	A	308	likely_pathogenic	0.545	17.21	ENSG00000183346	ENST00000330194	C10orf107	SNV	0	CodingTranscript	SPLICE_SITE	5	splice,synonymous	0.324503311258	0.0133333333333	NA	NA	NA	NA	Q	Q	CCDS7262.1	NA	6/7	857	0.508605341246	552	0.88038277512	184	0.884615384615	NA	1	DONOR	98042	5764	NA	NA	NA	NA	0.083	1	1	0.651	1.542	2.995
10	63819054	rs1489736331	A	G	193.5	likely_pathogenic	0.621	16.92	ENSG00000150347	ENST00000279873	ARID5B	SNV	0	CodingTranscript	SPLICE_SITE	5	splice,synonymous	0.344370860927	0	NA	NA	NA	NA	T	T	CCDS31208.1	NA	7/10	1511	0.191483969079	1101	0.3086627418	367	0.308922558923	ndomain	1	DONOR	10084	33770	NA	NA	NA	NA	0.999	1	1	0.53	2.157	2.212
10	64148335	rs191326652	G	A	270	likely_pathogenic	0.564	19.1	ENSG00000138311	ENST00000410046	ZNF365	SNV	0	CodingTranscript	SPLICE_SITE	5	splice,synonymous	0.58940397351	0.08	6	Max:MA0568.1	1	-0.153	V	V	CCDS7264.1	NA	3/8	1204	0.356318437408	924	0.665226781857	308	0.666666666667	hmmpanther	1	DONOR	14223	13883	NA	NA	NA	NA	0.236	0.989	0.999	0.651	2.781	4.466
10	64968914	rs1439217873	T	G	830.5	potentially_pathogenic	0.4	16.54	ENSG00000171988	ENST00000399262	JMJD1C	SNV	0	CodingTranscript	SYNONYMOUS	5	synonymous	0.490066225166	0.0133333333333	NA	NA	NA	NA	R	R	CCDS41532.1	NA	9/26	2995	0.345603507962	2776	0.364161091434	926	0.364566929134	hmmpanther	NA	NA	59913	41564	NA	NA	NA	NA	0.999	1	0.997	0.53	1.045	0.855
10	64977060	rs748055866	T	C	1490.5	potentially_pathogenic	0.321	17.78	ENSG00000171988	ENST00000399262	JMJD1C	SNV	0	CodingTranscript	SYNONYMOUS	5	synonymous	0.384105960265	0.0133333333333	NA	NA	NA	NA	R	R	CCDS41532.1	NA	5/26	804	0.0927763674129	585	0.0767414403778	195	0.0767716535433	hmmpanther	NA	NA	51576	1862	NA	NA	NA	NA	0.966	0.998	0.998	0.37	0.103	0.244
10	65024486	rs138979462	T	A	1588.5	potentially_pathogenic	0.312	16.53	ENSG00000171988	ENST00000399262	JMJD1C	SNV	0	CodingTranscript	SYNONYMOUS	5	synonymous	0.350993377483	0	NA	NA	NA	NA	S	S	CCDS41532.1	NA	3/26	591	0.068197553658	372	0.0487996851633	124	0.0488188976378	hmmpanther	NA	NA	4150	49288	NA	NA	NA	NA	0.976	0.999	1	0.53	1.108	1.378
10	65225255	rs768086189	C	T	273.5	likely_pathogenic	0.562	17.89	ENSG00000171988	ENST00000399262	JMJD1C	SNV	0	CodingTranscript	SPLICE_SITE	5	splice,synonymous	0.695364238411	0.226666666667	NA	NA	NA	NA	A	A	CCDS41532.1	NA	1/26	387	0.0446572813293	168	0.0220385674931	56	0.0220472440945	hmmpanther	1	DONOR	266	1069	NA	NA	NA	NA	0.665	1	1	0.299	2.596	4.747
10	65357904	rs775949582	G	A	596	potentially_pathogenic	0.443	22	ENSG00000165476	ENST00000373758	REEP3	SNV	0	CodingTranscript	SPLICE_SITE	5	splice,synonymous	0.370860927152	0.0266666666667	NA	NA	NA	NA	R	R	CCDS44411.1	NA	4/8	486	0.0933717579251	303	0.39453125	101	0.396078431373	hmmpanther	1	DONOR	76781	26978	NA	NA	NA	NA	0.989	1	1	0.651	1.497	2.179
10	67680373	rs1255635305	C	T	629	potentially_pathogenic	0.437	15.05	ENSG00000183230	ENST00000433211	CTNNA3	SNV	0	CodingTranscript	SPLICE_SITE	5	splice,synonymous	0.397350993377	0.0133333333333	NA	NA	NA	NA	L	L	CCDS7269.1	NA	18/18	2578	0.24149882904	2403	0.893973214286	801	0.894972067039	ndomain	3	ACCEPTOR	158489	504	NA	NA	NA	NA	0.827	1	1	0.64	2.797	3.055
10	67862915	rs778836534	C	T	384	likely_pathogenic	0.507	21.4	ENSG00000183230	ENST00000433211	CTNNA3	SNV	0	CodingTranscript	SPLICE_SITE	5	splice,synonymous	0.509933774834	0.04	NA	NA	NA	NA	R	R	CCDS7269.1	NA	14/18	2152	0.201592505855	1977	0.735491071429	659	0.736312849162	ndomain	1	DONOR	23914	15170	NA	NA	NA	NA	0.352	1	1	0.651	2.712	3.273
10	68381450	rs759203141	C	T	45	likely_pathogenic	0.774	17.96	ENSG00000183230	ENST00000433211	CTNNA3	SNV	0	CodingTranscript	SPLICE_SITE	5	splice,synonymous	0.298013245033	0	NA	NA	NA	NA	Q	Q	CCDS7269.1	NA	10/18	1549	0.145105386417	1374	0.511160714286	458	0.511731843575	ndomain	1	DONOR	1025822	701673	NA	NA	NA	NA	0.613	1	1	0.581	2.517	3.15
10	68526022	rs755246010	C	T	340.5	likely_pathogenic	0.526	21.2	ENSG00000183230	ENST00000433211	CTNNA3	SNV	0	CodingTranscript	SPLICE_SITE	5	splice,synonymous	0.417218543046	0.0266666666667	NA	NA	NA	NA	E	E	CCDS7269.1	NA	9/18	1456	0.136393442623	1281	0.4765625	427	0.477094972067	ndomain	1	DONOR	414180	109	NA	NA	NA	NA	0.978	1	1	0.651	1.624	4.255
10	68535280	rs747900422	A	G	564	potentially_pathogenic	0.45	15.95	ENSG00000183230	ENST00000433211	CTNNA3	SNV	0	CodingTranscript	SPLICE_SITE	5	splice,synonymous	0.337748344371	0.0266666666667	NA	NA	NA	NA	A	A	CCDS7269.1	NA	8/18	1225	0.114754098361	1050	0.390625	350	0.391061452514	ndomain	3	ACCEPTOR	404922	9367	NA	NA	NA	NA	0.988	1	1	0.525	1.15	2.17
10	69682886	rs1313622002	T	G	1708.5	potentially_pathogenic	0.301	20.2	ENSG00000148634	ENST00000395198	HERC4	SNV	0	CodingTranscript	SYNONYMOUS	5	synonymous	0.390728476821	0.0133333333333	NA	NA	NA	NA	T	T	CCDS41533.1	NA	26/26	3224	0.725309336333	2976	0.937618147448	992	0.938505203406	ndomain	11	ACCEPTOR	116839	130	NA	NA	NA	NA	0.994	1	1	0.525	2.201	1.651
10	69692354	rs776822434	C	T	11.5	likely_pathogenic	0.846	20.3	ENSG00000148634	ENST00000395198	HERC4	SNV	0	CodingTranscript	SPLICE_SITE	5	splice,synonymous	0.317880794702	0	NA	NA	NA	NA	K	K	CCDS41533.1	NA	24/26	3110	0.699662542182	2862	0.901701323251	954	0.902554399243	ndomain	1	DONOR	107371	9598	NA	NA	NA	NA	0.943	1	1	0.553	2.482	4.261
10	69700698	rs779216169	C	T	552	potentially_pathogenic	0.452	16.19	ENSG00000148634	ENST00000395198	HERC4	SNV	0	CodingTranscript	SPLICE_SITE	5	splice,synonymous	0.370860927152	0	NA	NA	NA	NA	G	G	CCDS41533.1	NA	21/26	2774	0.624071991001	2526	0.79584120983	842	0.796594134342	ndomain	3	DONOR	99027	17942	NA	NA	NA	NA	0.99	1	1	0.645	2.655	1.372
10	69714493	rs771867953	A	C	677.5	potentially_pathogenic	0.426	15.58	ENSG00000148634	ENST00000395198	HERC4	SNV	0	CodingTranscript	SPLICE_SITE	5	splice,synonymous	0.390728476821	0.0133333333333	NA	NA	NA	NA	V	V	CCDS41533.1	NA	20/26	2468	0.555230596175	2220	0.69943289225	740	0.700094607379	ndomain	3	ACCEPTOR	2126	536	NA	NA	NA	NA	0.972	1	1	0.53	2.165	1.359
10	69749975	rs987629478	T	C	656.5	potentially_pathogenic	0.43	17.23	ENSG00000148634	ENST00000395198	HERC4	SNV	0	CodingTranscript	SYNONYMOUS	5	synonymous	0.317880794702	0	NA	NA	NA	NA	K	K	CCDS41533.1	NA	14/26	1874	0.421597300337	1626	0.512287334594	542	0.512771996216	hmmpanther	8	DONOR	24	25426	NA	NA	NA	NA	0.992	1	1	0.478	2.098	2.946
10	69785431	rs760141353	T	C	1677.5	potentially_pathogenic	0.303	15.02	ENSG00000148634	ENST00000395198	HERC4	SNV	0	CodingTranscript	SPLICE_SITE	5	splice,synonymous	0.370860927152	0	NA	NA	NA	NA	E	E	CCDS41533.1	NA	8/26	1028	0.231271091114	780	0.245746691871	260	0.245979186377	ndomain	3	ACCEPTOR	14294	102675	NA	NA	NA	NA	0.981	1	1	-0.446	0.796	1.456
10	69797851	rs759639793	T	C	184	likely_pathogenic	0.627	22.7	ENSG00000148634	ENST00000395198	HERC4	SNV	0	CodingTranscript	SPLICE_SITE	5	splice,synonymous	0.284768211921	0	NA	NA	NA	NA	K	K	CCDS41533.1	NA	5/26	710	0.159730033746	462	0.145557655955	154	0.145695364238	ndomain	2	DONOR	272	4094	NA	NA	NA	NA	0.981	1	1	0.457	1.981	4.924
10	69918296	rs1396573758	A	G	837	potentially_pathogenic	0.399	19.79	ENSG00000138347	ENST00000358913	MYPN	SNV	0	CodingTranscript	SYNONYMOUS	5	synonymous	0.384105960265	0	NA	NA	NA	NA	R	R	CCDS7275.1	NA	7/20	1859	0.309163479129	1371	0.34595003785	457	0.346212121212	ndomain	NA	NA	460	131	NA	NA	NA	NA	0.999	1	1	0.53	2.195	0.506
10	69921508	rs532744333	A	G	1330	potentially_pathogenic	0.338	22.7	ENSG00000138347	ENST00000358913	MYPN	SNV	0	CodingTranscript	SPLICE_SITE	5	splice,synonymous	0.284768211921	0.0133333333333	NA	NA	NA	NA	P	P	CCDS7275.1	NA	8/20	1970	0.327623482455	1482	0.373959121877	494	0.374242424242	ndomain	2	DONOR	52255	416	NA	NA	NA	NA	0.981	1	1	0.53	0.454	0.651
10	69955287	rs876657923	C	T	365	likely_pathogenic	0.515	19.83	ENSG00000138347	ENST00000358913	MYPN	SNV	0	CodingTranscript	SPLICE_SITE	5	splice,synonymous	0.516556291391	0.04	NA	NA	NA	NA	H	H	CCDS7275.1	NA	15/20	3644	0.606020289373	3156	0.796366389099	1052	0.79696969697	hmmpanther	3	DONOR	86293	16170	NA	NA	NA	NA	0.945	1	1	0.651	2.718	3.877
10	70051767	rs752941043	C	T	84.5	likely_pathogenic	0.737	20.6	ENSG00000108187	ENST00000358769	PBLD	SNV	0	CodingTranscript	SPLICE_SITE	5	splice,synonymous	0.344370860927	0	NA	NA	NA	NA	K	K	CCDS7277.2	NA	6/10	626	0.241979126401	423	0.487889273356	141	0.489583333333	ndomain	1	DONOR	5125	4983	NA	NA	NA	NA	0.984	1	1	0.651	1.315	1.735
10	70097751	rs760340455	C	T	412	likely_pathogenic	0.495	24.1	ENSG00000096746	ENST00000265866	HNRNPH3	SNV	0	CodingTranscript	SPLICE_SITE	5	splice,synonymous	0.456953642384	0.0133333333333	NA	NA	NA	NA	H	H	CCDS7278.1	NA	3/10	414	0.176998717401	249	0.239193083573	83	0.239884393064	ndomain	3	DONOR	347	682	NA	NA	NA	NA	0.999	1	1	0.645	2.768	6.264
10	70098434	rs1372982164	A	G	1877	potentially_pathogenic	0.288	20.3	ENSG00000096746	ENST00000265866	HNRNPH3	SNV	0	CodingTranscript	SYNONYMOUS	5	synonymous	0.423841059603	0.04	NA	NA	NA	NA	G	G	CCDS7278.1	NA	4/10	591	0.252672082086	426	0.409221902017	142	0.410404624277	lcompl	11	DONOR	130	2	NA	NA	NA	NA	0.999	1	1	0.525	1.123	1.203
10	70101418	rs1378400797	C	G	1708.5	potentially_pathogenic	0.301	18.6	ENSG00000096746	ENST00000265866	HNRNPH3	SNV	0	CodingTranscript	SYNONYMOUS	5	synonymous	0.430463576159	0.0533333333333	NA	NA	NA	NA	G	G	CCDS7278.1	NA	8/10	1017	0.434801197093	852	0.818443804035	284	0.820809248555	lcompl	20	DONOR	2855	374	NA	NA	NA	NA	0.981	0.999	1	0.559	0.758	1.469
10	70101607	rs1377120274	T	C	1771.5	potentially_pathogenic	0.296	18.62	ENSG00000096746	ENST00000265866	HNRNPH3	SNV	0	CodingTranscript	SPLICE_SITE	5	splice,synonymous	0.397350993377	0.0133333333333	NA	NA	NA	NA	Y	Y	CCDS7278.1	NA	9/10	1128	0.482257374947	963	0.92507204611	321	0.92774566474	lcompl	2	DONOR	3044	263	NA	NA	NA	NA	0.944	1	1	0.457	0.932	0.755
10	70105770	rs1171908286	C	T	1765.5	potentially_pathogenic	0.297	17.46	ENSG00000204130	ENST00000388768	RUFY2	SNV	0	CodingTranscript	SYNONYMOUS	5	synonymous	0.344370860927	0	NA	NA	NA	NA	K	K	CCDS41534.1	NA	17/18	2103	0.466090425532	1776	0.922118380062	592	0.923556942278	ndomain	7	DONOR	712	280	NA	NA	NA	NA	0.995	0.999	0.99	0.651	0.337	0.008
10	70178791	rs201688598	A	G	382	likely_pathogenic	0.508	15.47	ENSG00000138346	ENST00000399180	DNA2	SNV	0	CodingTranscript	SPLICE_SITE	5	splice,synonymous	0.397350993377	0.04	NA	NA	NA	NA	T	T	NA	NA	19/21	3225	0.730298913043	3225	0.937227550131	1075	0.938045375218	ndomain	1	DONOR	390	2348	NA	NA	NA	NA	0.981	1	1	0.478	1.975	0.913
10	70181982	rs1223427670	C	T	10	likely_pathogenic	0.856	23	ENSG00000138346	ENST00000399180	DNA2	SNV	0	CodingTranscript	SPLICE_SITE	5	splice,synonymous	0.291390728477	0	NA	NA	NA	NA	K	K	NA	NA	17/21	2955	0.669157608696	2955	0.858761987794	985	0.859511343805	ndomain	1	DONOR	8383	5610	NA	NA	NA	NA	0.813	1	1	0.651	2.279	2.871
10	70204680	rs774207032	G	A	542	potentially_pathogenic	0.454	20.5	ENSG00000138346	ENST00000399180	DNA2	SNV	0	CodingTranscript	SPLICE_SITE	5	splice,synonymous	0.331125827815	0.0133333333333	NA	NA	NA	NA	S	S	NA	NA	8/21	1476	0.334239130435	1476	0.428945074106	492	0.429319371728	hmmpanther	3	DONOR	26964	30858	NA	NA	NA	NA	0.914	1	1	0.645	2.467	3.326
10	70225516	rs746964728	C	T	914.5	potentially_pathogenic	0.386	16.1	ENSG00000138346	ENST00000399180	DNA2	SNV	0	CodingTranscript	SYNONYMOUS	5	synonymous	0.390728476821	0.0266666666667	NA	NA	NA	NA	V	V	NA	NA	4/21	753	0.170516304348	753	0.218831734961	251	0.219022687609	ndomain	NA	NA	6128	51694	NA	NA	NA	NA	0.965	0.997	0.996	-0.449	-0.123	-0.06
10	70266417	rs776368470	T	C	1588.5	potentially_pathogenic	0.312	21.8	ENSG00000122912	ENST00000609923	SLC25A16	SNV	0	CodingTranscript	SYNONYMOUS	5	synonymous	0.364238410596	0.04	NA	NA	NA	NA	K	K	CCDS7280.1	NA	3/9	381	0.0583550313984	282	0.282282282282	94	0.28313253012	ndomain	NA	NA	55	33	NA	NA	NA	NA	0.974	1	1	0.525	2.273	2.835
10	70266474	rs767798257	T	C	1020.5	potentially_pathogenic	0.372	17.28	ENSG00000122912	ENST00000609923	SLC25A16	SNV	0	CodingTranscript	SPLICE_SITE	5	splice,synonymous	0.324503311258	0.0133333333333	NA	NA	NA	NA	G	G	CCDS7280.1	NA	3/9	324	0.0496247511104	225	0.225225225225	75	0.225903614458	ndomain	2	ACCEPTOR	112	90	NA	NA	NA	NA	0.753	1	0.999	0.525	1.086	0.314
10	70641715	.	T	G	1771.5	potentially_pathogenic	0.296	15.96	ENSG00000165730	ENST00000298596	STOX1	SNV	0	CodingTranscript	SPLICE_SITE	5	splice,synonymous	0.35761589404	0.0133333333333	NA	NA	NA	NA	G	G	CCDS41535.1	NA	2/4	395	0.116967722831	312	0.105050505051	104	0.105156723964	hmmpanther	2	ACCEPTOR	54152	11101	NA	NA	NA	NA	0.962	1	1	0.478	1.001	1.744
10	70652345	rs185349094	G	A	1905.5	potentially_pathogenic	0.286	19.97	ENSG00000165730	ENST00000298596	STOX1	SNV	0	CodingTranscript	SPLICE_SITE	5	splice,synonymous	0.331125827815	0.0133333333333	NA	NA	NA	NA	R	R	CCDS41535.1	NA	4/4	2906	0.860527095055	2823	0.950505050505	941	0.951466127401	hmmpanther	1	ACCEPTOR	64782	471	NA	NA	NA	NA	0.992	1	1	0.651	2.733	2.119
10	70670077	rs748303036	A	G	781	potentially_pathogenic	0.407	17.43	ENSG00000107625	ENST00000373585	DDX50	SNV	0	CodingTranscript	SYNONYMOUS	5	synonymous	0.344370860927	0.0133333333333	NA	NA	NA	NA	E	E	CCDS7283.1	NA	3/15	506	0.199369582348	399	0.180216802168	133	0.180461329715	hmmpanther	15	ACCEPTOR	9004	2910	NA	NA	NA	NA	0.992	1	0.994	0.45	0.359	-0.082
10	70670137	rs1486266119	A	G	604	potentially_pathogenic	0.441	23.4	ENSG00000107625	ENST00000373585	DDX50	SNV	0	CodingTranscript	SPLICE_SITE	5	splice,synonymous	0.430463576159	0.0266666666667	NA	NA	NA	NA	K	K	CCDS7283.1	NA	3/15	566	0.223010244287	459	0.207317073171	153	0.207598371777	ndomain	2	DONOR	9064	2850	NA	NA	NA	NA	0.96	1	1	0.393	2.049	3.751
10	70670855	rs1391081541	A	G	243.5	likely_pathogenic	0.576	21.6	ENSG00000107625	ENST00000373585	DDX50	SNV	0	CodingTranscript	SYNONYMOUS	5	synonymous	0.35761589404	0.04	NA	NA	NA	NA	Q	Q	CCDS7283.1	NA	4/15	599	0.236012608353	492	0.222222222222	164	0.222523744912	ndomain	NA	NA	661	555	NA	NA	NA	NA	0.995	1	1	0.393	2.096	3.217
10	70728832	rs772020550	G	A	713	potentially_pathogenic	0.421	20.1	ENSG00000165732	ENST00000354185	DDX21	SNV	0	CodingTranscript	SYNONYMOUS	5	synonymous	0.35761589404	0.0133333333333	NA	NA	NA	NA	V	V	CCDS31211.1	NA	7/15	1289	0.273614943749	1191	0.50637755102	397	0.507024265645	ndomain	NA	NA	12948	15998	NA	NA	NA	NA	0.997	1	0.999	0.651	2.882	0.451
10	70765671	rs1399051445	G	A	254.5	likely_pathogenic	0.57	22.6	ENSG00000198954	ENST00000361983	KIAA1279	SNV	0	CodingTranscript	SPLICE_SITE	5	splice,synonymous	0.377483443709	0	NA	NA	NA	NA	K	K	CCDS7284.1	NA	4/7	891	0.351617995264	789	0.422829581994	263	0.423510466989	ndomain	1	DONOR	17184	11068	NA	NA	NA	NA	0.955	1	1	0.581	2.652	5.729
10	70922162	rs753851998	G	A	83	likely_pathogenic	0.737	22.1	ENSG00000122958	ENST00000373382	VPS26A	SNV	0	CodingTranscript	SPLICE_SITE	5	splice,synonymous	0.278145695364	0	NA	NA	NA	NA	K	K	CCDS7286.1	NA	7/10	1205	0.373180551254	552	0.560975609756	184	0.562691131498	ndomain	1	ACCEPTOR	500	876	NA	NA	NA	NA	0.968	1	1	0.581	1.444	2.619
10	70955020	rs751236197	A	G	1170.5	potentially_pathogenic	0.353	21.5	ENSG00000156502	ENST00000359655	SUPV3L1	SNV	0	CodingTranscript	SPLICE_SITE	5	splice,synonymous	0.443708609272	0.04	NA	NA	NA	NA	L	L	CCDS7287.1	NA	7/15	990	0.398550724638	930	0.393900889454	310	0.394402035623	ndomain	2	DONOR	7551	51	NA	NA	NA	NA	0.99	1	1	0.525	2.185	0.701
10	71055436	rs996805990	G	A	519.5	potentially_pathogenic	0.46	18.41	ENSG00000156515	ENST00000404387	HK1	SNV	0	CodingTranscript	SPLICE_SITE	5	splice,synonymous	0.364238410596	0.0133333333333	NA	NA	NA	NA	E	E	CCDS7289.1	NA	2/19	75	0.027114967462	75	0.027114967462	25	0.0271444082519	ndomain	1	DONOR	6936	647	NA	NA	NA	NA	0.22	0.998	0.998	0.557	2.342	2.331
10	71144671	rs1218288029	G	A	325	likely_pathogenic	0.533	19.61	ENSG00000156515	ENST00000404387	HK1	SNV	0	CodingTranscript	SPLICE_SITE	5	splice,synonymous	0.615894039735	0.0666666666667	NA	NA	NA	NA	A	A	CCDS7289.1	NA	13/19	1851	0.669197396963	1851	0.669197396963	617	0.669923995657	ndomain	1	DONOR	46895	1877	NA	NA	NA	NA	0.805	0.928	0.998	0.587	1.344	0.831
10	71166841	rs771704369	T	G	102	likely_pathogenic	0.717	21.9	ENSG00000075073	ENST00000373306	TACR2	SNV	0	CodingTranscript	SPLICE_SITE	5	splice,synonymous	0.622516556291	0	NA	NA	NA	NA	R	R	CCDS7293.1	NA	4/5	1481	0.710993759001	937	0.782790309106	313	0.786432160804	ndomain	2	DONOR	2198	2601	NA	NA	NA	NA	0.891	0.968	1	0.45	1.923	4.871
10	71168678	rs774840958	C	T	155	likely_pathogenic	0.663	20.4	ENSG00000075073	ENST00000373306	TACR2	SNV	0	CodingTranscript	SPLICE_SITE	5	splice,synonymous	0.774834437086	0.186666666667	NA	NA	NA	NA	K	K	CCDS7293.1	NA	3/5	1285	0.616898703793	741	0.619047619048	247	0.620603015075	ndomain	1	DONOR	361	4438	NA	NA	NA	NA	0.47	0.999	1	0.557	1.083	3.481
10	71634919	rs778563814	G	A	261	likely_pathogenic	0.567	22	ENSG00000197467	ENST00000398978	COL13A1	SNV	0	CodingTranscript	SPLICE_SITE	5	splice,synonymous	0.556291390728	0.04	NA	NA	NA	NA	V	V	CCDS44419.1	NA	5/40	927	0.299709020369	435	0.201949860724	145	0.202231520223	hmmpanther	1	DONOR	72739	83539	NA	NA	NA	NA	0.991	1	1	0.557	2.549	3.168
10	71634919	rs778563814	G	C	651.5	potentially_pathogenic	0.432	21.6	ENSG00000197467	ENST00000398978	COL13A1	SNV	0	CodingTranscript	SPLICE_SITE	5	splice,synonymous	0.556291390728	0.04	NA	NA	NA	NA	V	V	CCDS44419.1	NA	5/40	927	0.299709020369	435	0.201949860724	145	0.202231520223	hmmpanther	1	DONOR	72739	83539	NA	NA	NA	NA	0.991	1	1	0.557	2.549	3.168
10	71647247	rs199799516	G	A	1588.5	potentially_pathogenic	0.312	18.68	ENSG00000197467	ENST00000398978	COL13A1	SNV	0	CodingTranscript	SPLICE_SITE	5	splice,synonymous	0.456953642384	0.0133333333333	NA	NA	NA	NA	P	P	CCDS44419.1	NA	7/40	1014	0.327837051406	522	0.242339832869	174	0.242677824268	lcompl	1	DONOR	85067	71211	NA	NA	NA	NA	0.976	1	1	-0.199	1.401	1.605
10	71654334	rs754867905	G	A	201	likely_pathogenic	0.611	20.6	ENSG00000197467	ENST00000398978	COL13A1	SNV	0	CodingTranscript	SPLICE_SITE	5	splice,synonymous	0.549668874172	0.04	NA	NA	NA	NA	P	P	CCDS44419.1	NA	10/40	1095	0.354025218235	603	0.279944289694	201	0.280334728033	lcompl	1	DONOR	92154	64124	NA	NA	NA	NA	0.956	1	1	0.645	1.411	1.36
10	71678844	rs1431084953	G	A	31.5	likely_pathogenic	0.791	21.6	ENSG00000197467	ENST00000398978	COL13A1	SNV	0	CodingTranscript	SPLICE_SITE	5	splice,synonymous	0.529801324503	0.0266666666667	NA	NA	NA	NA	K	K	CCDS44419.1	NA	20/40	1548	0.500484966052	1056	0.490250696379	352	0.490934449093	ndomain	1	DONOR	116664	39614	NA	NA	NA	NA	0.87	1	1	0.651	2.764	3.54
10	71681691	rs765824713	G	A	407	likely_pathogenic	0.497	19.27	ENSG00000197467	ENST00000398978	COL13A1	SNV	0	CodingTranscript	SPLICE_SITE	5	splice,synonymous	0.602649006623	0.0133333333333	NA	NA	NA	NA	K	K	CCDS44419.1	NA	21/40	1602	0.517943743938	1110	0.515320334262	370	0.516039051604	ndomain	1	DONOR	119511	36767	NA	NA	NA	NA	0.807	1	1	0.651	1.438	2.53
10	71682466	rs1210092680	A	T	392.5	likely_pathogenic	0.503	15.68	ENSG00000197467	ENST00000398978	COL13A1	SNV	0	CodingTranscript	SPLICE_SITE	5	splice,synonymous	0.629139072848	0.0133333333333	NA	NA	NA	NA	G	G	CCDS44419.1	NA	22/40	1605	0.518913676043	1113	0.516713091922	371	0.517433751743	ndomain	3	ACCEPTOR	120286	35992	NA	NA	NA	NA	0.994	1	1	0.53	1.164	1.525
10	71682550	rs1217903111	G	A	412	likely_pathogenic	0.495	22.1	ENSG00000197467	ENST00000398978	COL13A1	SNV	0	CodingTranscript	SPLICE_SITE	5	splice,synonymous	0.622516556291	0.0266666666667	NA	NA	NA	NA	K	K	CCDS44419.1	NA	22/40	1689	0.546071774976	1197	0.555710306407	399	0.556485355649	lcompl	1	DONOR	120370	35908	NA	NA	NA	NA	0.935	1	1	0.651	2.938	4.586
10	71690308	rs562547881	G	A	331	likely_pathogenic	0.53	15.82	ENSG00000197467	ENST00000398978	COL13A1	SNV	0	CodingTranscript	SPLICE_SITE	5	splice,synonymous	0.615894039735	0.0533333333333	NA	NA	NA	NA	P	P	CCDS44419.1	NA	29/40	2142	0.692531522793	1650	0.766016713092	550	0.767085076709	ndomain	1	DONOR	99	28150	NA	NA	NA	NA	0.352	1	1	0.557	2.474	1.466
10	71692360	rs1211281537	G	A	86.5	likely_pathogenic	0.733	16.67	ENSG00000197467	ENST00000398978	COL13A1	SNV	0	CodingTranscript	SPLICE_SITE	5	splice,synonymous	0.496688741722	0.0266666666667	NA	NA	NA	NA	E	E	CCDS44419.1	NA	30/40	2187	0.707080504365	1695	0.786908077994	565	0.788005578801	lcompl	1	DONOR	2151	26098	NA	NA	NA	NA	0.293	1	1	0.557	2.754	4.099
10	71695147	rs114352207	G	T	1413	potentially_pathogenic	0.329	16.07	ENSG00000197467	ENST00000398978	COL13A1	SNV	0	CodingTranscript	SPLICE_SITE	5	splice,synonymous	0.58940397351	0.0266666666667	NA	NA	NA	NA	P	P	CCDS44419.1	NA	31/40	2229	0.720659553831	1737	0.806406685237	579	0.807531380753	lcompl	1	DONOR	4938	23311	NA	NA	NA	NA	0.169	0.999	1	-0.126	1.256	1.374
10	71700779	rs750366383	G	A	277	likely_pathogenic	0.562	21.6	ENSG00000197467	ENST00000398978	COL13A1	SNV	0	CodingTranscript	SPLICE_SITE	5	splice,synonymous	0.58940397351	0.04	NA	NA	NA	NA	P	P	CCDS44419.1	NA	34/40	2373	0.767216294859	1881	0.873259052925	627	0.874476987448	lcompl	1	DONOR	10570	17679	NA	NA	NA	NA	0.998	1	1	0.651	2.398	4.986
10	71700779	rs750366383	G	C	296.5	likely_pathogenic	0.551	21.1	ENSG00000197467	ENST00000398978	COL13A1	SNV	0	CodingTranscript	SPLICE_SITE	5	splice,synonymous	0.58940397351	0.04	NA	NA	NA	NA	P	P	CCDS44419.1	NA	34/40	2373	0.767216294859	1881	0.873259052925	627	0.874476987448	lcompl	1	DONOR	10570	17679	NA	NA	NA	NA	0.998	1	1	0.651	2.398	4.986
10	71707065	rs1407596894	T	C	631.5	potentially_pathogenic	0.436	15.18	ENSG00000197467	ENST00000398978	COL13A1	SNV	0	CodingTranscript	SPLICE_SITE	5	splice,synonymous	0.529801324503	0.04	NA	NA	NA	NA	G	G	CCDS44419.1	NA	37/40	2484	0.803103782735	1992	0.924791086351	664	0.926080892608	lcompl	3	ACCEPTOR	3184	11393	NA	NA	NA	NA	0.963	1	1	0.53	1.088	3.094
10	71712640	rs776416441	G	A	1482	potentially_pathogenic	0.322	17.21	ENSG00000197467	ENST00000398978	COL13A1	SNV	0	CodingTranscript	SPLICE_SITE	5	splice,synonymous	0.456953642384	0.0266666666667	NA	NA	NA	NA	G	G	CCDS44419.1	NA	38/40	2520	0.814742967992	2028	0.941504178273	676	0.942817294282	ndomain	3	ACCEPTOR	8759	5818	NA	NA	NA	NA	0.985	1	1	0.457	2.655	3.105
10	71712640	rs776416441	G	C	1456.5	potentially_pathogenic	0.324	16.84	ENSG00000197467	ENST00000398978	COL13A1	SNV	0	CodingTranscript	SPLICE_SITE	5	splice,synonymous	0.456953642384	0.0266666666667	NA	NA	NA	NA	G	G	CCDS44419.1	NA	38/40	2520	0.814742967992	2028	0.941504178273	676	0.942817294282	ndomain	3	ACCEPTOR	8759	5818	NA	NA	NA	NA	0.985	1	1	0.457	2.655	3.105
10	71859965	rs1466056372	T	G	991	potentially_pathogenic	0.376	16.31	ENSG00000099284	ENST00000373255	H2AFY2	SNV	0	CodingTranscript	SPLICE_SITE	5	splice,synonymous	0.443708609272	0.0266666666667	NA	NA	NA	NA	G	G	CCDS7296.1	NA	7/9	954	0.481818181818	690	0.616621983914	230	0.618279569892	ndomain	2	ACCEPTOR	23894	1986	NA	NA	NA	NA	0.992	0.991	0.821	0.53	-0.481	-1.189
10	71868841	rs767184110	C	T	1109	potentially_pathogenic	0.36	22.5	ENSG00000099284	ENST00000373255	H2AFY2	SNV	0	CodingTranscript	SYNONYMOUS	5	synonymous	0.53642384106	0.08	NA	NA	NA	NA	H	H	CCDS7296.1	NA	8/9	1095	0.55303030303	831	0.742627345845	277	0.744623655914	ndomain	NA	NA	15018	96	NA	NA	NA	NA	0.998	1	1	0.651	2.833	6.234
10	71876525	rs1302441367	G	T	1498	potentially_pathogenic	0.32	17.46	ENSG00000042286	ENST00000307864	AIFM2	SNV	0	CodingTranscript	SYNONYMOUS	5	synonymous	0.582781456954	0.04	NA	NA	NA	NA	R	R	CCDS7297.1	NA	7/9	836	0.258024691358	622	0.554367201426	208	0.55764075067	ndomain	6	ACCEPTOR	1583	1994	NA	NA	NA	NA	0.605	1	1	0.651	2.393	2.789
10	71883161	rs750569861	C	T	814	potentially_pathogenic	0.402	15.66	ENSG00000042286	ENST00000307864	AIFM2	SNV	0	CodingTranscript	SPLICE_SITE	5	splice,synonymous	0.655629139073	0.0533333333333	NA	NA	NA	NA	E	E	CCDS7297.1	NA	3/9	508	0.156790123457	294	0.262032085561	98	0.26273458445	ndomain	1	DONOR	698	11131	NA	NA	NA	NA	0.049	0.999	1	0.557	2.553	3.857
10	72285890	rs755118373	C	A	1475.5	potentially_pathogenic	0.322	22.2	ENSG00000107719	ENST00000263563	PALD1	SNV	0	CodingTranscript	SPLICE_SITE	5	splice,synonymous	0.602649006623	0.0266666666667	NA	NA	NA	NA	I	I	CCDS31215.1	NA	2/20	451	0.0990120746432	183	0.071178529755	61	0.071261682243	ndomain	3	DONOR	47313	42316	NA	NA	NA	NA	0.975	1	1	0.651	2.603	4.28
10	72288985	rs1446488566	G	A	713	potentially_pathogenic	0.421	15.92	ENSG00000107719	ENST00000263563	PALD1	SNV	0	CodingTranscript	SPLICE_SITE	5	splice,synonymous	0.602649006623	0.04	NA	NA	NA	NA	T	T	CCDS31215.1	NA	3/20	454	0.0996706915477	186	0.0723453908985	62	0.0724299065421	ndomain	1	ACCEPTOR	50408	39221	NA	NA	NA	NA	0.93	1	1	0.651	1.153	1.335
10	72294599	rs149486882	G	A	180	likely_pathogenic	0.629	17.31	ENSG00000107719	ENST00000263563	PALD1	SNV	0	CodingTranscript	SPLICE_SITE	5	splice,synonymous	0.523178807947	0.04	NA	NA	NA	NA	Q	Q	CCDS31215.1	NA	10/20	1495	0.328210757409	1227	0.477246207701	409	0.477803738318	hmmpanther	1	DONOR	56022	33607	NA	NA	NA	NA	0.654	0.961	1	0.559	1.377	4.37
10	72490013	rs1307923779	A	G	1148	potentially_pathogenic	0.355	19.08	ENSG00000138316	ENST00000373208	ADAMTS14	SNV	0	CodingTranscript	SPLICE_SITE	5	splice,synonymous	0.615894039735	0.0533333333333	NA	NA	NA	NA	Q	Q	CCDS7307.1	NA	6/22	1110	0.210666160562	1110	0.301548492258	370	0.301794453507	ndomain	2	DONOR	57454	32185	NA	NA	NA	NA	0.986	0.999	1	0.53	0.837	1.609
10	72536909	rs143985684	C	A	72.5	likely_pathogenic	0.751	16.35	ENSG00000166220	ENST00000299290	TBATA	SNV	0	CodingTranscript	SPLICE_SITE	5	splice,synonymous	0.58940397351	0.0133333333333	NA	NA	NA	NA	L	L	CCDS7308.1	NA	7/11	1080	0.682248894504	690	0.653409090909	230	0.655270655271	lcompl	1	DONOR	6227	2929	NA	NA	NA	NA	0.352	1	1	0.557	2.493	2.742
10	72536909	rs143985684	C	T	70.5	likely_pathogenic	0.752	16.59	ENSG00000166220	ENST00000299290	TBATA	SNV	0	CodingTranscript	SPLICE_SITE	5	splice,synonymous	0.58940397351	0.0133333333333	NA	NA	NA	NA	L	L	CCDS7308.1	NA	7/11	1080	0.682248894504	690	0.653409090909	230	0.655270655271	lcompl	1	DONOR	6227	2929	NA	NA	NA	NA	0.352	1	1	0.557	2.493	2.742
10	72645630	rs1315902876	C	G	773.5	potentially_pathogenic	0.409	18.88	ENSG00000166228	ENST00000299299	PCBD1	SNV	0	CodingTranscript	SYNONYMOUS	5	synonymous	0.53642384106	0.0266666666667	NA	NA	NA	NA	L	L	CCDS31217.1	NA	2/4	311	0.309145129225	60	0.190476190476	20	0.192307692308	ndomain	NA	NA	27	1941	NA	NA	NA	NA	0.98	1	0.999	-0.144	1.629	1.238
10	73045186	rs1394363275	G	A	362	likely_pathogenic	0.516	21.5	ENSG00000107731	ENST00000335350	UNC5B	SNV	0	CodingTranscript	SPLICE_SITE	5	splice,synonymous	0.668874172185	0.0933333333333	NA	NA	NA	NA	E	E	CCDS7309.1	NA	4/17	968	0.141499780734	552	0.194503171247	184	0.194708994709	ndomain	1	DONOR	72502	17436	NA	NA	NA	NA	0.37	1	1	0.557	2.23	5.762
10	73048747	rs577572162	C	T	525	potentially_pathogenic	0.458	19.3	ENSG00000107731	ENST00000335350	UNC5B	SNV	0	CodingTranscript	SPLICE_SITE	5	splice,synonymous	0.496688741722	0.04	NA	NA	NA	NA	L	L	CCDS7309.1	NA	8/17	1515	0.221458851045	1099	0.387244538407	367	0.38835978836	hmmpanther	1	DONOR	76063	13875	NA	NA	NA	NA	0.995	1	1	0.651	2.405	2.976
10	73058869	rs781061610	G	C	134	likely_pathogenic	0.681	20.4	ENSG00000107731	ENST00000335350	UNC5B	SNV	0	CodingTranscript	SPLICE_SITE	5	splice,synonymous	0.615894039735	0.04	NA	NA	NA	NA	R	R	CCDS7309.1	NA	17/17	3089	0.451542172197	2673	0.941860465116	891	0.942857142857	ndomain	1	ACCEPTOR	86185	3753	NA	NA	NA	NA	0.953	1	1	0.48	2.678	3.067
10	73104046	rs1336341668	C	T	682	potentially_pathogenic	0.426	22.4	ENSG00000198246	ENST00000373189	SLC29A3	SNV	0	CodingTranscript	SPLICE_SITE	5	splice,synonymous	0.602649006623	0.04	NA	NA	NA	NA	N	N	CCDS7310.1	NA	3/6	433	0.19184758529	381	0.266806722689	127	0.267368421053	ndomain	3	DONOR	25031	19097	NA	NA	NA	NA	0.983	1	1	0.557	2.789	5.14
10	73111544	.	A	G	63.5	likely_pathogenic	0.757	16.76	ENSG00000198246	ENST00000373189	SLC29A3	SNV	0	CodingTranscript	SPLICE_SITE	5	splice,synonymous	0.582781456954	0.04	NA	NA	NA	NA	S	S	CCDS7310.1	NA	4/6	661	0.292866637129	609	0.426470588235	203	0.427368421053	ndomain	2	DONOR	99	10733	NA	NA	NA	NA	0.208	1	1	0.45	2.228	4.528
10	73115998	rs749176370	C	T	1055	potentially_pathogenic	0.367	16.75	ENSG00000198246	ENST00000373189	SLC29A3	SNV	0	CodingTranscript	SPLICE_SITE	5	splice,synonymous	0.543046357616	0.0266666666667	NA	NA	NA	NA	A	A	CCDS7310.1	NA	5/6	823	0.364643331856	771	0.539915966387	257	0.541052631579	ndomain	3	DONOR	4553	6279	NA	NA	NA	NA	0.298	0.998	1	0.559	2.417	1.863
10	73270957	rs780042651	C	A	560.5	potentially_pathogenic	0.45	15.93	ENSG00000107736	ENST00000398809	CDH23	SNV	0	CodingTranscript	SYNONYMOUS	5	synonymous	0.576158940397	0.0666666666667	NA	NA	NA	NA	V	V	CCDS44429.1	NA	6/14	807	0.300670640835	417	0.261770244821	139	0.262264150943	ndomain	13	DONOR	674	3047	NA	NA	NA	NA	0.783	0.997	0.998	0.457	0.297	0.266
10	73330675	rs769896655	G	A	212.5	likely_pathogenic	0.598	22	ENSG00000107736	ENST00000398809	CDH23	SNV	0	CodingTranscript	SPLICE_SITE	5	splice,synonymous	0.53642384106	0.0266666666667	NA	NA	NA	NA	P	P	CCDS44429.1	NA	8/14	1143	0.425856929955	753	0.472693032015	251	0.47358490566	ndomain	1	DONOR	123	75844	NA	NA	NA	NA	0.964	1	1	0.444	1.293	2.077
10	73330675	rs769896655	G	T	57	likely_pathogenic	0.761	21.8	ENSG00000107736	ENST00000398809	CDH23	SNV	0	CodingTranscript	SPLICE_SITE	5	splice,synonymous	0.53642384106	0.0266666666667	NA	NA	NA	NA	P	P	CCDS44429.1	NA	8/14	1143	0.425856929955	753	0.472693032015	251	0.47358490566	ndomain	1	DONOR	123	75844	NA	NA	NA	NA	0.964	1	1	0.444	1.293	2.077
10	73472570	rs1200909093	G	A	1778	potentially_pathogenic	0.296	16.85	ENSG00000107736	ENST00000224721	CDH23	SNV	0	CodingTranscript	SPLICE_SITE	5	splice,synonymous	0.675496688742	0.0666666666667	NA	NA	NA	NA	Q	Q	NA	NA	27/69	3389	0.336043629152	3384	0.335714285714	1128	0.335814230426	ndomain	1	DONOR	209	1103	NA	NA	NA	NA	0.876	1	1	0.559	2.245	4.156
10	73501507	rs763836424	G	T	1743.5	potentially_pathogenic	0.299	16.14	ENSG00000107736	ENST00000224721	CDH23	SNV	0	CodingTranscript	SYNONYMOUS	5	synonymous	0.582781456954	0.0933333333333	NA	NA	NA	NA	G	G	NA	NA	37/69	4694	0.465443728309	4689	0.465178571429	1563	0.465317058648	ndomain	NA	NA	29146	287	NA	NA	NA	NA	0.944	0.996	0.995	-0.261	-0.126	0.045
10	73501678	rs542618168	G	A	130	likely_pathogenic	0.685	22.9	ENSG00000107736	ENST00000224721	CDH23	SNV	0	CodingTranscript	SPLICE_SITE	5	splice,synonymous	0.695364238411	0.133333333333	NA	NA	NA	NA	S	S	NA	NA	37/69	4865	0.482399603371	4860	0.482142857143	1620	0.48228639476	ndomain	1	DONOR	29317	116	NA	NA	NA	NA	0.871	1	1	0.651	2.375	0.702
10	73515222	rs746539092	G	A	1542.5	potentially_pathogenic	0.314	18.26	ENSG00000107738	ENST00000394957	C10orf54	SNV	0	CodingTranscript	SPLICE_SITE	5	splice,synonymous	0.58940397351	0.04	NA	NA	NA	NA	N	N	CCDS31218.1	NA	4/7	629	0.13414374067	570	0.608974358974	190	0.610932475884	hmmpanther	2	ACCEPTOR	2166	4549	NA	NA	NA	NA	0.778	1	0.999	0.457	2.445	1.088
10	73521356	rs1227176526	T	C	1392	potentially_pathogenic	0.331	22.3	ENSG00000107738	ENST00000394957	C10orf54	SNV	0	CodingTranscript	SPLICE_SITE	5	splice,synonymous	0.615894039735	0.04	NA	NA	NA	NA	T	T	CCDS31218.1	NA	2/7	569	0.121347835359	510	0.544871794872	170	0.546623794212	hmmpanther	2	DONOR	346	1117	NA	NA	NA	NA	0.962	0.971	0.898	0.53	0.977	0.78
10	73537466	rs149664909	G	A	1734	potentially_pathogenic	0.3	18.81	ENSG00000107736	ENST00000224721	CDH23	SNV	0	CodingTranscript	SYNONYMOUS	5	synonymous	0.58940397351	0.0933333333333	NA	NA	NA	NA	V	V	NA	NA	38/69	4895	0.485374318294	4890	0.485119047619	1630	0.485263471271	ndomain	NA	NA	337882	37570	NA	NA	NA	NA	0.685	1	1	0.651	2.733	3.359
10	73538065	rs376386945	G	A	193.5	likely_pathogenic	0.621	22.8	ENSG00000107736	ENST00000224721	CDH23	SNV	0	CodingTranscript	SPLICE_SITE	5	splice,synonymous	0.629139072848	0.106666666667	NA	NA	NA	NA	T	T	NA	NA	39/69	5207	0.516311353495	5202	0.516071428571	1734	0.516225066984	lcompl	1	DONOR	338481	36971	NA	NA	NA	NA	0.97	0.999	1	0.557	0.615	0.599
10	73544857	rs397517342	G	A	161	likely_pathogenic	0.656	17.62	ENSG00000107736	ENST00000224721	CDH23	SNV	0	CodingTranscript	SPLICE_SITE	5	splice,synonymous	0.58940397351	0.08	NA	NA	NA	NA	T	T	NA	NA	42/69	5732	0.56836886465	5727	0.568154761905	1909	0.568323905924	ndomain	1	DONOR	345273	30179	NA	NA	NA	NA	0.88	1	1	0.299	2.164	1.934
10	73559037	rs766731235	G	A	134	likely_pathogenic	0.681	21.2	ENSG00000107736	ENST00000398788	CDH23	SNV	0	CodingTranscript	SPLICE_SITE	5	splice,synonymous	0.582781456954	0.0266666666667	NA	NA	NA	NA	Q	Q	CCDS53540.1	NA	4/23	821	0.189651189651	504	0.15067264574	168	0.150807899461	ndomain	1	DONOR	2424	15999	NA	NA	NA	NA	0.893	1	1	0.651	2.562	3.164
10	73563177	rs1292050472	G	A	421.5	likely_pathogenic	0.491	15.98	ENSG00000107736	ENST00000398788	CDH23	SNV	0	CodingTranscript	SPLICE_SITE	5	splice,synonymous	0.596026490066	0.08	NA	NA	NA	NA	E	E	CCDS53540.1	NA	8/23	1469	0.339339339339	1152	0.344394618834	384	0.344703770197	ndomain	1	DONOR	6564	11859	NA	NA	NA	NA	0.189	1	1	-0.284	1.247	4.104
10	73571722	rs770983107	C	G	421.5	likely_pathogenic	0.491	17.78	ENSG00000107736	ENST00000398788	CDH23	SNV	0	CodingTranscript	SYNONYMOUS	5	synonymous	0.602649006623	0.04	NA	NA	NA	NA	G	G	CCDS53540.1	NA	19/23	2927	0.676137676138	2610	0.780269058296	870	0.780969479354	hmmpanther	11	ACCEPTOR	15109	3314	NA	NA	NA	NA	0.869	1	1	0.645	0.718	1.641
10	73572647	rs748197182	G	A	320	likely_pathogenic	0.536	24.4	ENSG00000107736	ENST00000398788	CDH23	SNV	0	CodingTranscript	SPLICE_SITE	5	splice,synonymous	0.602649006623	0.0533333333333	NA	NA	NA	NA	K	K	CCDS53540.1	NA	21/23	3230	0.746130746131	2913	0.870852017937	971	0.871633752244	hmmpanther	1	DONOR	16034	2389	NA	NA	NA	NA	0.985	1	1	0.651	2.891	6.372
10	73573003	rs1248650205	C	T	1824	potentially_pathogenic	0.292	19.71	ENSG00000107736	ENST00000398788	CDH23	SNV	0	CodingTranscript	SPLICE_SITE	5	splice,synonymous	0.64238410596	0.0666666666667	NA	NA	NA	NA	G	G	CCDS53540.1	NA	22/23	3233	0.746823746824	2916	0.871748878924	972	0.872531418312	hmmpanther	3	ACCEPTOR	16390	2033	NA	NA	NA	NA	0.999	1	1	0.651	1.347	1.425
10	73578788	rs1409969130	C	T	208	likely_pathogenic	0.604	22.8	ENSG00000197746	ENST00000394936	PSAP	SNV	0	CodingTranscript	SPLICE_SITE	5	splice,synonymous	0.602649006623	0.08	NA	NA	NA	NA	L	L	CCDS7311.1	NA	12/14	1579	0.550942079553	1431	0.908571428571	477	0.910305343511	ndomain	1	DONOR	241	409	NA	NA	NA	NA	0.928	0.803	0.896	0.486	1.22	1.378
10	73579222	rs1333118445	C	T	166	likely_pathogenic	0.65	22.9	ENSG00000197746	ENST00000394936	PSAP	SNV	0	CodingTranscript	SPLICE_SITE	5	splice,synonymous	0.576158940397	0.04	NA	NA	NA	NA	Q	Q	CCDS7311.1	NA	11/14	1498	0.522679692952	1350	0.857142857143	450	0.858778625954	ndomain	1	DONOR	194	287	NA	NA	NA	NA	0.564	1	1	0.651	2.654	3.773
10	73581633	rs1477099350	C	T	6	likely_pathogenic	0.871	22.6	ENSG00000197746	ENST00000394936	PSAP	SNV	0	CodingTranscript	SPLICE_SITE	5	splice,synonymous	0.556291390728	0.0133333333333	NA	NA	NA	NA	K	K	CCDS7311.1	NA	8/14	1057	0.368806699232	909	0.577142857143	303	0.578244274809	ndomain	1	DONOR	330	2125	NA	NA	NA	NA	0.953	0.999	1	0.651	2.688	4.234
10	73588664	rs746629212	C	T	1015	potentially_pathogenic	0.372	16.7	ENSG00000197746	ENST00000394936	PSAP	SNV	0	CodingTranscript	SYNONYMOUS	5	synonymous	0.596026490066	0.04	NA	NA	NA	NA	Q	Q	CCDS7311.1	NA	5/14	694	0.242149337055	546	0.346666666667	182	0.347328244275	ndomain	NA	NA	22419	12606	NA	NA	NA	NA	0.957	0.999	1	0.307	2.515	2.021
10	73830184	.	C	T	1552	potentially_pathogenic	0.314	19.03	ENSG00000107742	ENST00000373109	SPOCK2	SNV	0	CodingTranscript	SPLICE_SITE	5	splice,synonymous	0.596026490066	0.0266666666667	NA	NA	NA	NA	R	R	CCDS7313.1	NA	5/11	805	0.147842056933	360	0.282352941176	120	0.283018867925	hmmpanther	1	ACCEPTOR	275	7562	NA	NA	NA	NA	0.836	1	1	0.457	2.383	1.694
10	73832660	rs1365212836	C	T	1407	potentially_pathogenic	0.33	18.69	ENSG00000107742	ENST00000373109	SPOCK2	SNV	0	CodingTranscript	SPLICE_SITE	5	splice,synonymous	0.596026490066	0.0133333333333	NA	NA	NA	NA	E	E	CCDS7313.1	NA	2/11	643	0.118089990817	198	0.155294117647	66	0.155660377358	hmmpanther	1	DONOR	15427	13867	NA	NA	NA	NA	0.935	1	1	0.651	1.24	1.714
10	74103269	rs770457268	C	T	1314	potentially_pathogenic	0.339	21.9	ENSG00000148719	ENST00000338820	DNAJB12	SNV	0	CodingTranscript	SPLICE_SITE	5	splice,synonymous	0.582781456954	0.0533333333333	NA	NA	NA	NA	R	R	CCDS7316.2	NA	3/8	564	0.129357798165	414	0.336585365854	138	0.337408312958	hmmpanther	1	ACCEPTOR	1451	8988	NA	NA	NA	NA	0.929	1	1	0.646	2.761	2.477
10	74135614	rs1326223621	C	T	1114	potentially_pathogenic	0.36	16.14	ENSG00000107745	ENST00000361114	MICU1	SNV	0	CodingTranscript	SYNONYMOUS	5	synonymous	0.476821192053	0.0133333333333	NA	NA	NA	NA	V	V	CCDS55715.1	NA	11/12	1294	0.543013008812	1197	0.836477987421	399	0.838235294118	ndomain	17	ACCEPTOR	148081	7745	NA	NA	NA	NA	0.998	1	1	0.646	0.794	1.343
10	74182992	rs780848470	C	T	291	likely_pathogenic	0.554	21.9	ENSG00000107745	ENST00000361114	MICU1	SNV	0	CodingTranscript	SPLICE_SITE	5	splice,synonymous	0.450331125828	0.0266666666667	NA	NA	NA	NA	K	K	CCDS55715.1	NA	9/12	1168	0.490138480906	1071	0.748427672956	357	0.75	ndomain	1	DONOR	100703	15	NA	NA	NA	NA	0.976	1	1	0.553	1.381	4.507
10	74293504	rs1371601088	C	T	44	likely_pathogenic	0.777	21.8	ENSG00000107745	ENST00000361114	MICU1	SNV	0	CodingTranscript	SPLICE_SITE	5	splice,synonymous	0.298013245033	0.0133333333333	NA	NA	NA	NA	K	K	CCDS55715.1	NA	5/12	634	0.266051195971	537	0.375262054507	179	0.376050420168	hmmpanther	1	DONOR	648	684	NA	NA	NA	NA	0.798	1	1	0.553	2.607	3.759
10	74451930	rs532068274	A	G	1748	potentially_pathogenic	0.298	21.1	ENSG00000156026	ENST00000373053	MCU	SNV	0	CodingTranscript	SYNONYMOUS	5	synonymous	0.774834437086	0.293333333333	NA	NA	NA	NA	R	R	CCDS7317.1	NA	1/8	42	0.0142421159715	21	0.0198863636364	7	0.019943019943	sigp	NA	NA	29	142249	NA	NA	NA	NA	0.997	1	1	0.52	1.96	2.995
10	74451955	rs772959871	C	A	788	potentially_pathogenic	0.405	18.95	ENSG00000156026	ENST00000373053	MCU	SNV	0	CodingTranscript	SYNONYMOUS	5	synonymous	0.761589403974	0.253333333333	NA	NA	NA	NA	R	R	CCDS7317.1	NA	1/8	67	0.0227195659546	46	0.0435606060606	16	0.045584045584	sigp	NA	NA	54	142224	NA	NA	NA	NA	0.975	1	1	0.64	2.291	1.844
10	74645505	rs1372509583	A	G	444.5	likely_pathogenic	0.483	15.87	ENSG00000156026	ENST00000373053	MCU	SNV	0	CodingTranscript	SPLICE_SITE	5	splice,synonymous	0.384105960265	0.0133333333333	NA	NA	NA	NA	A	A	CCDS7317.1	NA	8/8	1002	0.33977619532	981	0.928977272727	327	0.931623931624	hmmpanther	3	ACCEPTOR	16903	1945	NA	NA	NA	NA	0.995	1	1	0.457	2.075	2.017
10	74658424	rs768525609	C	T	1664	potentially_pathogenic	0.305	15.09	ENSG00000138315	ENST00000334011	OIT3	SNV	0	CodingTranscript	SPLICE_SITE	5	splice,synonymous	0.490066225166	0.0133333333333	NA	NA	NA	NA	L	L	CCDS7318.1	NA	2/9	282	0.119238900634	64	0.039072039072	22	0.0403669724771	hmmpanther	3	ACCEPTOR	5085	34368	NA	NA	NA	NA	0.803	1	1	-0.127	1.49	2.623
10	74666355	rs749489119	T	C	956	potentially_pathogenic	0.381	15.47	ENSG00000138315	ENST00000334011	OIT3	SNV	0	CodingTranscript	SPLICE_SITE	5	splice,synonymous	0.470198675497	0.04	NA	NA	NA	NA	D	D	CCDS7318.1	NA	4/9	764	0.323044397463	546	0.333333333333	182	0.333944954128	ndomain	2	ACCEPTOR	13016	26437	NA	NA	NA	NA	0.958	1	1	0.53	0.928	1.757
10	74673175	rs746974379	C	T	1061.5	potentially_pathogenic	0.367	21.2	ENSG00000138315	ENST00000334011	OIT3	SNV	0	CodingTranscript	SYNONYMOUS	5	synonymous	0.569536423841	0.04	NA	NA	NA	NA	G	G	CCDS7318.1	NA	6/9	1118	0.472727272727	900	0.549450549451	300	0.550458715596	ndomain	NA	NA	19836	19617	NA	NA	NA	NA	0.995	1	1	0.651	2.821	2.24
10	74692130	rs372988225	C	A	1684	potentially_pathogenic	0.303	22.3	ENSG00000138315	ENST00000334011	OIT3	SNV	0	CodingTranscript	SYNONYMOUS	5	synonymous	0.549668874172	0.12	NA	NA	NA	NA	R	R	CCDS7318.1	NA	9/9	1704	0.720507399577	1486	0.907203907204	496	0.910091743119	ndomain	19	ACCEPTOR	38791	662	NA	NA	NA	NA	0.996	1	1	0.651	2.879	5.375
10	74804762	rs773651613	C	T	1844	potentially_pathogenic	0.291	16.58	ENSG00000122884	ENST00000412021	P4HA1	SNV	0	CodingTranscript	SYNONYMOUS	5	synonymous	0.41059602649	0.0266666666667	NA	NA	NA	NA	T	T	CCDS41537.1	NA	10/16	1459	0.496765406878	1125	0.700934579439	375	0.702247191011	ndomain	NA	NA	51847	37780	NA	NA	NA	NA	0.999	1	1	0.651	1.401	1.166
10	74804777	rs771404814	T	C	1542.5	potentially_pathogenic	0.314	17.12	ENSG00000122884	ENST00000412021	P4HA1	SNV	0	CodingTranscript	SYNONYMOUS	5	synonymous	0.397350993377	0.0266666666667	NA	NA	NA	NA	T	T	CCDS41537.1	NA	10/16	1444	0.49165815458	1110	0.691588785047	370	0.692883895131	ndomain	NA	NA	51832	37795	NA	NA	NA	NA	0.999	1	1	0.53	2.2	1.068
10	74806683	rs779307653	C	T	482.5	potentially_pathogenic	0.47	21	ENSG00000122884	ENST00000412021	P4HA1	SNV	0	CodingTranscript	SPLICE_SITE	5	splice,synonymous	0.311258278146	0.04	NA	NA	NA	NA	R	R	CCDS41537.1	NA	9/16	1411	0.480422199523	1077	0.671028037383	359	0.672284644195	ndomain	1	DONOR	49926	39701	NA	NA	NA	NA	0.983	1	1	-0.161	1.452	1.735
10	74879776	rs767956626	G	T	1887.5	potentially_pathogenic	0.287	21.2	ENSG00000166321	ENST00000357321	NUDT13	SNV	0	CodingTranscript	SPLICE_SITE	5	splice,synonymous	0.35761589404	0.0133333333333	NA	NA	NA	NA	R	R	CCDS31220.1	NA	3/9	202	0.0960989533777	84	0.0793201133144	28	0.0795454545455	hmmpanther	1	ACCEPTOR	9488	10925	NA	NA	NA	NA	0.882	0.999	1	0.651	0.178	0.584
10	74884078	rs148629802	G	A	172	likely_pathogenic	0.642	21.7	ENSG00000166321	ENST00000357321	NUDT13	SNV	0	CodingTranscript	SPLICE_SITE	5	splice,synonymous	0.450331125828	0.0133333333333	NA	NA	NA	NA	T	T	CCDS31220.1	NA	5/9	583	0.277354900095	465	0.439093484419	155	0.440340909091	ndomain	1	DONOR	1086	254	NA	NA	NA	NA	0.368	1	1	0.651	1.587	2.305
10	74885248	rs1411836839	G	A	724.5	potentially_pathogenic	0.419	21.8	ENSG00000166321	ENST00000357321	NUDT13	SNV	0	CodingTranscript	SYNONYMOUS	5	synonymous	0.476821192053	0.04	NA	NA	NA	NA	L	L	CCDS31220.1	NA	7/9	802	0.381541389153	684	0.645892351275	228	0.647727272727	ndomain	20	DONOR	85	591	NA	NA	NA	NA	0.985	1	1	0.651	2.827	2.04
10	74886480	rs779398868	A	T	1400.5	potentially_pathogenic	0.33	17.46	ENSG00000166321	ENST00000357321	NUDT13	SNV	0	CodingTranscript	SYNONYMOUS	5	synonymous	0.509933774834	0.0266666666667	NA	NA	NA	NA	G	G	CCDS31220.1	NA	8/9	871	0.414367269267	753	0.71104815864	251	0.713068181818	ndomain	NA	NA	515	642	NA	NA	NA	NA	0.998	0.996	0.693	0.53	0.476	-0.087
10	74914014	rs140935345	C	T	299.5	likely_pathogenic	0.55	15.03	ENSG00000122882	ENST00000430082	ECD	SNV	0	CodingTranscript	SPLICE_SITE	5	splice,synonymous	0.370860927152	0.08	NA	NA	NA	NA	S	S	CCDS44434.1	NA	6/15	995	0.443009795191	783	0.384955752212	261	0.38552437223	ndomain	1	DONOR	13693	55	NA	NA	NA	NA	0.233	0.781	1	0.645	-0.124	0.698
10	74937733	rs749574280	T	C	1407	potentially_pathogenic	0.33	20.8	ENSG00000138286	ENST00000242505	FAM149B1	SNV	0	CodingTranscript	SPLICE_SITE	5	splice,synonymous	0.423841059603	0.0266666666667	NA	NA	NA	NA	G	G	CCDS44435.1	NA	3/14	456	0.0843195266272	282	0.161234991424	94	0.161512027491	hmmpanther	1	DONOR	103	57478	NA	NA	NA	NA	0.986	1	1	0.478	2.07	2.619
10	74987942	rs780876261	G	A	425	likely_pathogenic	0.49	22.8	ENSG00000138286	ENST00000242505	FAM149B1	SNV	0	CodingTranscript	SPLICE_SITE	5	splice,synonymous	0.509933774834	0.04	NA	NA	NA	NA	P	P	CCDS44435.1	NA	8/14	1197	0.221338757396	1023	0.584905660377	341	0.585910652921	hmmpanther	1	DONOR	77	7269	NA	NA	NA	NA	0.847	0.989	0.998	0.651	1.558	1.319
10	75032688	rs775878004	G	T	415	likely_pathogenic	0.494	15.73	ENSG00000156042	ENST00000310715	TTC18	SNV	0	CodingTranscript	SPLICE_SITE	5	splice,synonymous	0.496688741722	0.0266666666667	NA	NA	NA	NA	R	R	CCDS7324.3	NA	25/28	3254	0.878746961923	3133	0.930778371955	1045	0.932203389831	ndomain	3	DONOR	18806	4055	NA	NA	NA	NA	0.941	1	1	0.651	1.503	1.794
10	75034311	rs765539520	C	G	677.5	potentially_pathogenic	0.426	17.34	ENSG00000156042	ENST00000310715	TTC18	SNV	0	CodingTranscript	SYNONYMOUS	5	synonymous	0.456953642384	0.0133333333333	NA	NA	NA	NA	L	L	CCDS7324.3	NA	24/28	3046	0.822576289495	2925	0.868983957219	975	0.869759143622	ndomain	NA	NA	17183	2432	NA	NA	NA	NA	0.986	1	1	-0.363	0.379	1.314
10	75035315	rs1338748909	T	C	1817.5	potentially_pathogenic	0.293	16.66	ENSG00000156042	ENST00000310715	TTC18	SNV	0	CodingTranscript	SYNONYMOUS	5	synonymous	0.443708609272	0	NA	NA	NA	NA	Q	Q	CCDS7324.3	NA	23/28	2893	0.781258439103	2772	0.823529411765	924	0.824264049955	hmmpanther	NA	NA	16179	1428	NA	NA	NA	NA	0.976	0.99	0.991	-0.449	-0.544	-0.29
10	75138723	rs1345729898	T	C	608.5	potentially_pathogenic	0.44	22.1	ENSG00000138279	ENST00000372919	ANXA7	SNV	0	CodingTranscript	SYNONYMOUS	5	synonymous	0.549668874172	0.04	NA	NA	NA	NA	K	K	CCDS7326.1	NA	13/14	1347	0.619595216191	1290	0.879345603272	430	0.881147540984	ndomain	NA	NA	7	2876	NA	NA	NA	NA	0.997	1	1	0.53	2.257	1.991
10	75139789	rs148319731	C	T	547	potentially_pathogenic	0.453	21	ENSG00000138279	ENST00000372919	ANXA7	SNV	0	CodingTranscript	SPLICE_SITE	5	splice,synonymous	0.370860927152	0	NA	NA	NA	NA	R	R	CCDS7326.1	NA	11/14	1212	0.557497700092	1155	0.787321063395	385	0.78893442623	ndomain	1	DONOR	34028	3942	NA	NA	NA	NA	0.325	1	1	-0.206	1.596	2.082
10	75156340	rs771244872	A	G	1517	potentially_pathogenic	0.317	15.7	ENSG00000138279	ENST00000372919	ANXA7	SNV	0	CodingTranscript	SPLICE_SITE	5	splice,synonymous	0.364238410596	0.0133333333333	NA	NA	NA	NA	G	G	CCDS7326.1	NA	5/14	429	0.197332106716	372	0.253578732106	124	0.254098360656	hmmpanther	2	ACCEPTOR	11826	62	NA	NA	NA	NA	0.767	1	1	0.525	2.098	1.127
10	75198081	rs754983452	A	C	682	potentially_pathogenic	0.426	18.75	ENSG00000107758	ENST00000394829	PPP3CB	SNV	0	CodingTranscript	SYNONYMOUS	5	synonymous	0.483443708609	0.0533333333333	NA	NA	NA	NA	A	A	CCDS44437.1	NA	14/14	1632	0.518259765005	1497	0.948669201521	499	0.950476190476	hmmpanther	NA	NA	28087	125	NA	NA	NA	NA	0.997	1	0.996	0.457	0.971	0.428
10	75227435	rs368462489	A	C	720	potentially_pathogenic	0.42	19.68	ENSG00000107758	ENST00000394829	PPP3CB	SNV	0	CodingTranscript	SPLICE_SITE	5	splice,synonymous	0.291390728477	0.0133333333333	NA	NA	NA	NA	A	A	CCDS44437.1	NA	9/14	1119	0.355350905049	984	0.623574144487	328	0.624761904762	ndomain	2	ACCEPTOR	58	716	NA	NA	NA	NA	0.997	1	1	0.525	2.32	2.542
10	75230647	rs1279940647	T	C	586	potentially_pathogenic	0.445	16.67	ENSG00000107758	ENST00000394829	PPP3CB	SNV	0	CodingTranscript	SPLICE_SITE	5	splice,synonymous	0.337748344371	0.0133333333333	NA	NA	NA	NA	A	A	CCDS44437.1	NA	7/14	1020	0.323912353128	885	0.560836501901	295	0.561904761905	ndomain	3	DONOR	689	3928	NA	NA	NA	NA	0.996	1	1	0.457	2.117	2.357
10	75260468	rs771016831	G	A	1790.5	potentially_pathogenic	0.295	22	ENSG00000166348	ENST00000339859	USP54	SNV	0	CodingTranscript	SYNONYMOUS	5	synonymous	0.556291390728	0.0133333333333	NA	NA	NA	NA	F	F	CCDS7329.2	NA	22/23	4541	0.72690891628	4440	0.878338278932	1480	0.878859857482	lcompl	NA	NA	2154	55	NA	NA	NA	NA	0.958	1	1	0.527	2.474	4.154
10	75276677	rs141916773	C	T	1079	potentially_pathogenic	0.363	15.04	ENSG00000166348	ENST00000339859	USP54	SNV	0	CodingTranscript	SYNONYMOUS	5	synonymous	0.490066225166	0	NA	NA	NA	NA	K	K	CCDS7329.2	NA	19/23	3608	0.577557227469	3507	0.693768545994	1169	0.694180522565	hmmpanther	NA	NA	6756	2842	NA	NA	NA	NA	0.859	0.67	0.015	0.651	1.303	1.18
10	75279749	rs752303483	A	G	931	potentially_pathogenic	0.384	17.04	ENSG00000166348	ENST00000339859	USP54	SNV	0	CodingTranscript	SPLICE_SITE	5	splice,synonymous	0.35761589404	0.0266666666667	NA	NA	NA	NA	S	S	CCDS7329.2	NA	18/23	2585	0.413798623339	2484	0.491394658754	828	0.491686460808	hmmpanther	2	ACCEPTOR	3684	80	NA	NA	NA	NA	0.997	1	1	0.525	2.302	2.867
10	75283342	rs1362532993	C	T	380	likely_pathogenic	0.509	22.8	ENSG00000166348	ENST00000339859	USP54	SNV	0	CodingTranscript	SPLICE_SITE	5	splice,synonymous	0.456953642384	0.0266666666667	NA	NA	NA	NA	Q	Q	CCDS7329.2	NA	16/23	2462	0.394109172403	2361	0.46706231454	787	0.467339667458	hmmpanther	2	DONOR	91	4862	NA	NA	NA	NA	0.999	1	1	0.651	2.732	3.827
10	75289959	rs748558299	A	G	1719	potentially_pathogenic	0.301	20.9	ENSG00000166348	ENST00000339859	USP54	SNV	0	CodingTranscript	SYNONYMOUS	5	synonymous	0.443708609272	0.0266666666667	NA	NA	NA	NA	S	S	CCDS7329.2	NA	13/23	1871	0.299503761806	1770	0.350148367953	590	0.350356294537	hmmpanther	NA	NA	211	660	NA	NA	NA	NA	0.997	1	1	0.53	2.282	1.036
10	75391829	rs779736355	T	C	961.5	potentially_pathogenic	0.381	19.92	ENSG00000177791	ENST00000359322	MYOZ1	SNV	0	CodingTranscript	SYNONYMOUS	5	synonymous	0.53642384106	0.0266666666667	NA	NA	NA	NA	E	E	CCDS7330.1	NA	6/6	1124	0.729396495782	759	0.843333333333	253	0.846153846154	ndomain	NA	NA	1515	417	NA	NA	NA	NA	0.975	1	1	0.53	2.143	1.575
10	75408378	rs61737175	G	C	1900	potentially_pathogenic	0.286	15.62	ENSG00000166317	ENST00000394810	SYNPO2L	SNV	0	CodingTranscript	SYNONYMOUS	5	synonymous	0.615894039735	0.12	NA	NA	NA	NA	R	R	CCDS44438.1	NA	4/4	1182	0.2401950823	1032	0.351738241309	344	0.35209825998	hmmpanther	NA	NA	2410	3739	NA	NA	NA	NA	0.989	1	0.986	0.48	0.638	-0.01
10	75526297	rs746985414	C	A	1395.5	potentially_pathogenic	0.331	15.52	ENSG00000176986	ENST00000339365	SEC24C	SNV	0	CodingTranscript	SPLICE_SITE	5	splice,synonymous	0.516556291391	0.0266666666667	NA	NA	NA	NA	T	T	CCDS7332.1	NA	13/24	1959	0.43407932639	1797	0.54703196347	599	0.547531992687	ndomain	3	DONOR	22139	259	NA	NA	NA	NA	0.982	1	1	0.646	1.495	2.467
10	75526297	rs746985414	C	T	991	potentially_pathogenic	0.376	16.22	ENSG00000176986	ENST00000339365	SEC24C	SNV	0	CodingTranscript	SPLICE_SITE	5	splice,synonymous	0.516556291391	0.0266666666667	NA	NA	NA	NA	T	T	CCDS7332.1	NA	13/24	1959	0.43407932639	1797	0.54703196347	599	0.547531992687	ndomain	3	DONOR	22139	259	NA	NA	NA	NA	0.982	1	1	0.646	1.495	2.467
10	75527690	rs1375908569	G	A	1925.5	potentially_pathogenic	0.284	21.7	ENSG00000176986	ENST00000339365	SEC24C	SNV	0	CodingTranscript	SYNONYMOUS	5	synonymous	0.523178807947	0	NA	NA	NA	NA	Q	Q	CCDS7332.1	NA	16/24	2268	0.502548194106	2106	0.641095890411	702	0.64168190128	ndomain	NA	NA	38	2448	NA	NA	NA	NA	0.996	1	1	0.587	0.841	3.603
10	75527750	rs1230094738	A	G	1031.5	potentially_pathogenic	0.37	21.2	ENSG00000176986	ENST00000339365	SEC24C	SNV	0	CodingTranscript	SYNONYMOUS	5	synonymous	0.509933774834	0	NA	NA	NA	NA	K	K	CCDS7332.1	NA	16/24	2328	0.515843119876	2166	0.659360730594	722	0.659963436929	ndomain	16	DONOR	98	2388	NA	NA	NA	NA	0.965	1	1	0.478	2.294	0.831
10	75528621	rs764180977	G	A	1575.5	potentially_pathogenic	0.312	20.7	ENSG00000176986	ENST00000339365	SEC24C	SNV	0	CodingTranscript	SYNONYMOUS	5	synonymous	0.602649006623	0.08	NA	NA	NA	NA	K	K	CCDS7332.1	NA	17/24	2397	0.531132284511	2235	0.680365296804	745	0.680987202925	hmmpanther	NA	NA	969	1517	NA	NA	NA	NA	0.996	0.999	0.998	0.462	1.411	1.347
10	75532799	rs1181681797	G	A	271	likely_pathogenic	0.563	25.2	ENSG00000196968	ENST00000372841	FUT11	SNV	0	CodingTranscript	SPLICE_SITE	5	splice,synonymous	0.668874172185	0.173333333333	NA	NA	NA	NA	P	P	CCDS7333.1	NA	1/3	751	0.365272373541	708	0.478701825558	236	0.479674796748	ndomain	1	DONOR	421	864	NA	NA	NA	NA	0.95	1	1	0.559	2.671	6.166
10	75533571	rs1328145378	C	T	1615	potentially_pathogenic	0.31	22.5	ENSG00000196968	ENST00000372841	FUT11	SNV	0	CodingTranscript	SPLICE_SITE	5	splice,synonymous	0.509933774834	0	NA	NA	NA	NA	D	D	CCDS7333.1	NA	2/3	1375	0.668774319066	1332	0.90060851927	444	0.90243902439	ndomain	3	DONOR	208	510	NA	NA	NA	NA	0.963	1	1	0.559	1.329	2.601
10	75553625	rs757600322	C	T	1143	potentially_pathogenic	0.355	16.64	ENSG00000214655	ENST00000398706	ZSWIM8	SNV	0	CodingTranscript	SPLICE_SITE	5	splice,synonymous	0.53642384106	0.04	NA	NA	NA	NA	G	G	CCDS44440.1	NA	12/26	2665	0.442764578834	2448	0.442756375475	816	0.442996742671	hmmpanther	3	ACCEPTOR	18	1077	NA	NA	NA	NA	0.818	1	0.996	0.553	1.447	0.105
10	75553934	rs769130893	G	A	1509	potentially_pathogenic	0.318	18.09	ENSG00000214655	ENST00000398706	ZSWIM8	SNV	0	CodingTranscript	SYNONYMOUS	5	synonymous	0.576158940397	0.04	NA	NA	NA	NA	V	V	CCDS44440.1	NA	13/26	2872	0.4771556737	2655	0.480195333695	885	0.480456026059	hmmpanther	NA	NA	163	768	NA	NA	NA	NA	0.999	1	0.999	0.645	0.78	0.373
10	75554031	rs780517534	C	A	1163	potentially_pathogenic	0.353	20.3	ENSG00000214655	ENST00000398706	ZSWIM8	SNV	0	CodingTranscript	SYNONYMOUS	5	synonymous	0.562913907285	0.0666666666667	NA	NA	NA	NA	R	R	CCDS44440.1	NA	13/26	2969	0.493271307526	2752	0.497739193344	918	0.498371335505	hmmpanther	NA	NA	260	671	NA	NA	NA	NA	0.999	1	1	0.645	2.747	2.065
10	75555298	rs751788815	C	T	947	potentially_pathogenic	0.383	18.63	ENSG00000214655	ENST00000398706	ZSWIM8	SNV	0	CodingTranscript	SPLICE_SITE	5	splice,synonymous	0.523178807947	0.0533333333333	NA	NA	NA	NA	G	G	CCDS44440.1	NA	15/26	3127	0.519521515202	2910	0.526315789474	970	0.526601520087	hmmpanther	2	ACCEPTOR	832	597	NA	NA	NA	NA	0.971	1	0.999	0.645	0.796	0.56
10	75555361	rs1384251046	G	A	779	potentially_pathogenic	0.408	21.4	ENSG00000214655	ENST00000398706	ZSWIM8	SNV	0	CodingTranscript	SYNONYMOUS	5	synonymous	0.523178807947	0.0666666666667	NA	NA	NA	NA	K	K	CCDS44440.1	NA	15/26	3190	0.529988370161	2973	0.537710255019	991	0.538002171553	hmmpanther	NA	NA	769	660	NA	NA	NA	NA	0.995	1	1	0.645	2.807	1.943
10	75555421	rs760381323	G	A	232.5	likely_pathogenic	0.581	23.4	ENSG00000214655	ENST00000398706	ZSWIM8	SNV	0	CodingTranscript	SPLICE_SITE	5	splice,synonymous	0.569536423841	0.0666666666667	NA	NA	NA	NA	K	K	CCDS44440.1	NA	15/26	3250	0.539956803456	3033	0.548562126967	1011	0.548859934853	lcompl	1	DONOR	709	689	NA	NA	NA	NA	0.944	1	1	0.645	1.5	3.582
10	75556690	rs1346689644	C	T	1824	potentially_pathogenic	0.292	20.9	ENSG00000214655	ENST00000398706	ZSWIM8	SNV	0	CodingTranscript	SYNONYMOUS	5	synonymous	0.655629139073	0.0133333333333	NA	NA	NA	NA	G	G	CCDS44440.1	NA	16/26	3409	0.566373151686	3192	0.577319587629	1064	0.5776330076	hmmpanther	NA	NA	561	198	NA	NA	NA	NA	0.999	1	1	0.651	2.479	2.728
10	75557028	rs747753011	A	G	769.5	potentially_pathogenic	0.41	18.41	ENSG00000214655	ENST00000398706	ZSWIM8	SNV	0	CodingTranscript	SPLICE_SITE	5	splice,synonymous	0.549668874172	0.04	NA	NA	NA	NA	T	T	CCDS44440.1	NA	17/26	3649	0.606246884865	3432	0.620727075421	1144	0.621064060803	hmmpanther	2	DONOR	899	141	NA	NA	NA	NA	0.997	1	0.999	0.53	0.878	0.408
10	75558816	rs1396805301	G	A	1649	potentially_pathogenic	0.306	20.4	ENSG00000214655	ENST00000398706	ZSWIM8	SNV	0	CodingTranscript	SYNONYMOUS	5	synonymous	0.562913907285	0.0133333333333	NA	NA	NA	NA	G	G	CCDS44440.1	NA	21/26	4450	0.739325469347	4233	0.765599565925	1411	0.766015200869	hmmpanther	NA	NA	5	1738	NA	NA	NA	NA	0.996	1	1	0.651	2.639	1.101
10	75559771	rs758766839	T	G	379	likely_pathogenic	0.51	20.8	ENSG00000214655	ENST00000398706	ZSWIM8	SNV	0	CodingTranscript	SPLICE_SITE	5	splice,synonymous	0.53642384106	0.0133333333333	NA	NA	NA	NA	G	G	CCDS44440.1	NA	22/26	4885	0.811596610733	4668	0.844275637547	1556	0.844733984799	hmmpanther	3	ACCEPTOR	110	783	NA	NA	NA	NA	0.972	1	1	0.53	2.252	0.927
10	75562453	rs984952253	C	T	1728.5	potentially_pathogenic	0.3	19.47	ENSG00000166507	ENST00000309979	NDST2	SNV	0	CodingTranscript	SYNONYMOUS	5	synonymous	0.529801324503	0.04	NA	NA	NA	NA	R	R	CCDS7335.1	NA	14/15	3062	0.816751133636	2505	0.944570135747	835	0.9456398641	ndomain	NA	NA	383	99	NA	NA	NA	NA	0.96	0.998	0.999	0.651	1.55	1.446
10	75562837	rs1360717879	C	T	1817.5	potentially_pathogenic	0.293	21.3	ENSG00000272916	ENST00000603027	RP11-574K11.31	SNV	0	CodingTranscript	SPLICE_SITE	5	splice,synonymous,NMD	0.523178807947	0.0133333333333	NA	NA	NA	NA	L	L	NA	NA	13/17	2940	0.505328291509	2316	0.946078431373	772	0.947239263804	ndomain	3	ACCEPTOR	2	483	NA	NA	NA	NA	0.997	1	1	0.651	2.881	1.674
10	75565345	rs1304676901	C	T	1	likely_pathogenic	0.918	23.9	ENSG00000166507	ENST00000309979	NDST2	SNV	0	CodingTranscript	SPLICE_SITE	5	splice,synonymous	0.483443708609	0.0133333333333	NA	NA	NA	NA	Q	Q	CCDS7335.1	NA	8/15	2303	0.614297145906	1746	0.658371040724	582	0.659116647792	ndomain	1	DONOR	5998	3671	NA	NA	NA	NA	0.923	1	1	0.645	2.73	6.235
10	75565658	rs755039541	C	T	78.5	likely_pathogenic	0.746	23.5	ENSG00000166507	ENST00000309979	NDST2	SNV	0	CodingTranscript	SPLICE_SITE	5	splice,synonymous	0.53642384106	0.0666666666667	NA	NA	NA	NA	P	P	CCDS7335.1	NA	7/15	2120	0.565484129101	1563	0.589366515837	521	0.590033975085	hmmpanther	1	DONOR	1625	977	NA	NA	NA	NA	0.998	1	1	0.651	2.821	1.533
10	75565688	rs200890224	T	C	1000	potentially_pathogenic	0.375	20.9	ENSG00000166507	ENST00000309979	NDST2	SNV	0	CodingTranscript	SYNONYMOUS	5	synonymous	0.509933774834	0.0666666666667	NA	NA	NA	NA	G	G	CCDS7335.1	NA	7/15	2090	0.557481995199	1533	0.578054298643	511	0.578708946772	ndomain	NA	NA	1595	947	NA	NA	NA	NA	0.999	1	0.999	0.53	2.276	0.414
10	75565724	rs775045041	T	C	1925.5	potentially_pathogenic	0.284	18.49	ENSG00000166507	ENST00000309979	NDST2	SNV	0	CodingTranscript	SYNONYMOUS	5	synonymous	0.53642384106	0.0666666666667	NA	NA	NA	NA	G	G	CCDS7335.1	NA	7/15	2054	0.547879434516	1497	0.564479638009	499	0.565118912797	ndomain	NA	NA	1559	911	NA	NA	NA	NA	0.998	0.999	0.969	0.53	0.498	-0.271
10	75566206	rs750801095	C	T	1868	potentially_pathogenic	0.288	19.06	ENSG00000272916	ENST00000603027	RP11-574K11.31	SNV	0	CodingTranscript	SYNONYMOUS	5	synonymous,NMD	0.602649006623	0.0533333333333	NA	NA	NA	NA	G	G	NA	NA	6/17	1899	0.326400825026	1275	0.520833333333	425	0.521472392638	ndomain	NA	NA	1077	429	NA	NA	NA	NA	0.998	1	1	0.587	1.353	1.61
10	75566415	rs1485686365	C	A	99	likely_pathogenic	0.72	23.1	ENSG00000272916	ENST00000603027	RP11-574K11.31	SNV	0	CodingTranscript	SPLICE_SITE	5	splice,synonymous,NMD	0.529801324503	0.0266666666667	NA	NA	NA	NA	L	L	NA	NA	5/17	1872	0.321760055002	1248	0.509803921569	416	0.510429447853	ndomain	1	DONOR	868	220	NA	NA	NA	NA	0.903	1	1	0.486	2.602	3.227
10	75567991	rs776028185	C	T	1809	potentially_pathogenic	0.293	19.18	ENSG00000272916	ENST00000603027	RP11-574K11.31	SNV	0	CodingTranscript	SYNONYMOUS	5	synonymous,NMD	0.668874172185	0.04	NA	NA	NA	NA	L	L	NA	NA	3/17	780	0.134066689584	156	0.0637254901961	52	0.0638036809816	ndomain	NA	NA	709	235	NA	NA	NA	NA	0.979	1	1	0.557	1.161	2.686
10	75601928	rs770122492	T	C	575.5	potentially_pathogenic	0.447	23.4	ENSG00000148660	ENST00000322680	CAMK2G	SNV	0	CodingTranscript	SPLICE_SITE	5	splice,synonymous	0.529801324503	0.04	NA	NA	NA	NA	S	S	CCDS7338.1	NA	12/21	1069	0.280430220357	945	0.56552962298	315	0.56654676259	hmmpanther	2	DONOR	42	4397	NA	NA	NA	NA	0.971	1	1	0.457	2.232	2.373
10	75602297	rs1435607041	T	C	358	likely_pathogenic	0.518	22	ENSG00000148660	ENST00000322680	CAMK2G	SNV	0	CodingTranscript	SPLICE_SITE	5	splice,synonymous	0.556291390728	0.0933333333333	NA	NA	NA	NA	Q	Q	CCDS7338.1	NA	11/21	946	0.248163693599	822	0.491921005386	274	0.492805755396	hmmpanther	3	ACCEPTOR	328	4028	NA	NA	NA	NA	0.99	1	1	0.53	2.241	3.32
10	75672076	rs751776753	A	G	1278	potentially_pathogenic	0.342	15.68	ENSG00000122861	ENST00000372764	PLAU	SNV	0	CodingTranscript	SYNONYMOUS	5	synonymous	0.516556291391	0.0133333333333	NA	NA	NA	NA	E	E	CCDS7339.1	NA	4/11	282	0.121499353727	189	0.145833333333	63	0.146171693735	ndomain	5	DONOR	1160	732	NA	NA	NA	NA	0.604	0.999	0.998	-0.388	0.071	0.096
10	75672707	rs369779851	G	T	1346.5	potentially_pathogenic	0.336	16.26	ENSG00000122861	ENST00000372764	PLAU	SNV	0	CodingTranscript	SYNONYMOUS	5	synonymous	0.516556291391	0.0266666666667	NA	NA	NA	NA	G	G	CCDS7339.1	NA	5/11	312	0.134424816889	219	0.168981481481	73	0.169373549884	ndomain	NA	NA	1791	101	NA	NA	NA	NA	0.728	0.998	0.789	0.645	0.769	0.007
10	75673774	rs748966578	G	A	1307.5	potentially_pathogenic	0.34	21.9	ENSG00000122861	ENST00000372764	PLAU	SNV	0	CodingTranscript	SYNONYMOUS	5	synonymous	0.490066225166	0.04	NA	NA	NA	NA	L	L	CCDS7339.1	NA	8/11	810	0.348987505386	717	0.553240740741	239	0.554524361949	ndomain	NA	NA	2627	263	NA	NA	NA	NA	0.931	1	1	0.651	2.669	3.226
10	75674562	rs1289938551	C	T	611	potentially_pathogenic	0.44	17.44	ENSG00000122861	ENST00000372764	PLAU	SNV	0	CodingTranscript	SYNONYMOUS	5	synonymous	0.562913907285	0.0666666666667	NA	NA	NA	NA	G	G	CCDS7339.1	NA	9/11	951	0.409737182249	858	0.662037037037	286	0.663573085847	ndomain	NA	NA	1839	2693	NA	NA	NA	NA	0.729	0.982	0.938	0.651	1.447	0.975
10	75830840	rs779332764	A	G	804.5	potentially_pathogenic	0.404	22.2	ENSG00000035403	ENST00000211998	VCL	SNV	0	CodingTranscript	SPLICE_SITE	5	splice,synonymous	0.397350993377	0	NA	NA	NA	NA	P	P	CCDS7341.1	NA	4/22	592	0.10798978475	498	0.146255506608	166	0.146384479718	ndomain	2	DONOR	72966	34212	NA	NA	NA	NA	0.995	1	1	0.525	0.882	1.392
10	75832609	rs750610030	A	T	128	likely_pathogenic	0.688	22.8	ENSG00000035403	ENST00000211998	VCL	SNV	0	CodingTranscript	SPLICE_SITE	5	splice,synonymous	0.437086092715	0.04	NA	NA	NA	NA	S	S	CCDS7341.1	NA	5/22	715	0.130426851514	621	0.182378854626	207	0.18253968254	ndomain	2	DONOR	74735	32443	NA	NA	NA	NA	0.966	1	1	0.52	2.278	3.174
10	75860855	rs772952515	G	A	324	likely_pathogenic	0.534	21.6	ENSG00000035403	ENST00000211998	VCL	SNV	0	CodingTranscript	SPLICE_SITE	5	splice,synonymous	0.423841059603	0.0266666666667	NA	NA	NA	NA	Q	Q	CCDS7341.1	NA	14/22	2116	0.385990514411	2022	0.593832599119	674	0.594356261023	ndomain	1	DONOR	17621	4197	NA	NA	NA	NA	0.9	1	1	0.651	2.712	3.743
10	75883666	rs757138181	A	G	783	potentially_pathogenic	0.406	21.3	ENSG00000185009	ENST00000355264	AP3M1	SNV	0	CodingTranscript	SPLICE_SITE	5	splice,synonymous	0.337748344371	0.0533333333333	NA	NA	NA	NA	L	L	CCDS7342.1	NA	9/9	1471	0.407140880155	1159	0.922036595068	387	0.925837320574	ndomain	3	ACCEPTOR	26935	944	NA	NA	NA	NA	0.996	1	1	0.53	2.213	2.109
10	75884280	rs749038103	T	C	1300.5	potentially_pathogenic	0.34	18.49	ENSG00000185009	ENST00000355264	AP3M1	SNV	0	CodingTranscript	SPLICE_SITE	5	splice,synonymous	0.324503311258	0	NA	NA	NA	NA	V	V	CCDS7342.1	NA	8/9	1326	0.367008026571	1014	0.806682577566	338	0.808612440191	ndomain	3	ACCEPTOR	26321	1558	NA	NA	NA	NA	0.985	1	0.996	0.478	0.412	0.095
10	75886113	rs774938197	A	G	1887.5	potentially_pathogenic	0.287	20.4	ENSG00000185009	ENST00000355264	AP3M1	SNV	0	CodingTranscript	SPLICE_SITE	5	splice,synonymous	0.390728476821	0.0133333333333	NA	NA	NA	NA	N	N	CCDS7342.1	NA	7/9	1116	0.308884583449	804	0.639618138425	268	0.641148325359	ndomain	1	ACCEPTOR	24488	3391	NA	NA	NA	NA	0.805	1	1	0.53	2.086	2.189
10	76074425	rs1194483230	G	T	1253	potentially_pathogenic	0.344	18.13	ENSG00000156110	ENST00000286621	ADK	SNV	0	CodingTranscript	SPLICE_SITE	5	splice,synonymous	0.350993377483	0.0133333333333	NA	NA	NA	NA	L	L	CCDS7343.1	NA	4/11	245	0.209580838323	195	0.179063360882	65	0.17955801105	ndomain	1	ACCEPTOR	137904	393809	NA	NA	NA	NA	0.989	0.999	1	0.651	0.701	1.231
10	76285184	rs1459791517	A	G	490.5	potentially_pathogenic	0.468	16.23	ENSG00000156110	ENST00000286621	ADK	SNV	0	CodingTranscript	SPLICE_SITE	5	splice,synonymous	0.317880794702	0	NA	NA	NA	NA	T	T	CCDS7343.1	NA	7/11	776	0.663815226689	726	0.666666666667	242	0.668508287293	ndomain	1	DONOR	62	2874	NA	NA	NA	NA	0.727	0.999	1	-0.327	0.403	1.19
10	76732266	.	G	T	1443.5	potentially_pathogenic	0.326	15.93	ENSG00000156650	ENST00000287239	KAT6B	SNV	0	CodingTranscript	SPLICE_SITE	5	splice,synonymous	0.284768211921	0	NA	NA	NA	NA	G	G	CCDS7345.1	NA	7/18	1419	0.171232050199	930	0.149469623915	310	0.149541726966	ndomain	2	ACCEPTOR	133808	58683	NA	NA	NA	NA	0.999	1	1	0.651	2.675	1.751
10	76732395	rs376866214	G	A	1055	potentially_pathogenic	0.367	17.52	ENSG00000156650	ENST00000287239	KAT6B	SNV	0	CodingTranscript	SPLICE_SITE	5	splice,synonymous	0.317880794702	0.0666666666667	NA	NA	NA	NA	L	L	CCDS7345.1	NA	7/18	1548	0.186798600217	1059	0.170202507232	353	0.170284611674	hmmpanther	3	DONOR	133937	58554	NA	NA	NA	NA	0.999	1	1	0.651	2.729	3.556
10	76780506	rs1284715558	C	T	689.5	potentially_pathogenic	0.424	20.1	ENSG00000156650	ENST00000287239	KAT6B	SNV	0	CodingTranscript	SYNONYMOUS	5	synonymous	0.543046357616	0.0533333333333	NA	NA	NA	NA	G	G	CCDS7345.1	NA	14/18	3285	0.396404006275	2796	0.4493731919	932	0.449589966233	ndomain	NA	NA	4427	5417	NA	NA	NA	NA	0.988	1	1	0.651	2.781	1.408
10	76781043	rs1387122342	G	A	9	likely_pathogenic	0.859	23.3	ENSG00000156650	ENST00000287239	KAT6B	SNV	0	CodingTranscript	SPLICE_SITE	5	splice,synonymous	0.377483443709	0.0133333333333	NA	NA	NA	NA	E	E	CCDS7345.1	NA	15/18	3510	0.423554965609	3021	0.485535197686	1007	0.485769416305	ncoils	1	DONOR	3890	4880	NA	NA	NA	NA	0.988	1	1	0.651	2.852	2.378
10	76855484	rs1316153511	G	A	1413	potentially_pathogenic	0.329	18.46	ENSG00000079393	ENST00000372700	DUSP13	SNV	0	CodingTranscript	SYNONYMOUS	5	synonymous	0.582781456954	0.106666666667	NA	NA	NA	NA	G	G	CCDS31224.1	NA	3/4	427	0.546734955186	393	0.526104417671	131	0.528225806452	ndomain	NA	NA	2159	3	NA	NA	NA	NA	0.853	1	1	0.651	1.137	0.723
10	76936147	rs769535089	T	C	1795.5	potentially_pathogenic	0.294	15.41	ENSG00000156671	ENST00000542569	SAMD8	SNV	0	CodingTranscript	SPLICE_SITE	5	splice,synonymous	0.41059602649	0.0133333333333	NA	NA	NA	NA	Y	Y	CCDS53543.1	NA	6/6	1048	0.154526688293	945	0.757211538462	315	0.759036144578	ndomain	2	ACCEPTOR	64680	443	NA	NA	NA	NA	0.997	1	1	0.53	1.953	3.443
10	76989455	rs751033037	G	A	1230.5	potentially_pathogenic	0.346	21.7	ENSG00000165637	ENST00000313132	VDAC2	SNV	0	CodingTranscript	SYNONYMOUS	5	synonymous	0.304635761589	0	NA	NA	NA	NA	R	R	CCDS53544.1	NA	10/11	1083	0.738241308793	834	0.896774193548	278	0.899676375405	ndomain	5	DONOR	387	1255	NA	NA	NA	NA	0.996	1	1	0.651	2.576	3.261
10	76990657	rs747305875	T	C	513.5	potentially_pathogenic	0.462	20.7	ENSG00000165637	ENST00000313132	VDAC2	SNV	0	CodingTranscript	SPLICE_SITE	5	splice,synonymous	0.476821192053	0.04	NA	NA	NA	NA	G	G	CCDS53544.1	NA	11/11	1089	0.742331288344	840	0.903225806452	280	0.906148867314	ndomain	2	ACCEPTOR	1589	53	NA	NA	NA	NA	0.939	1	1	0.53	0.979	1.808
10	76994935	rs1398130716	G	A	937.5	potentially_pathogenic	0.384	22.4	ENSG00000165644	ENST00000372538	COMTD1	SNV	0	CodingTranscript	SPLICE_SITE	5	splice,synonymous	0.748344370861	0.2	NA	NA	NA	NA	G	G	CCDS7349.1	NA	4/7	413	0.423155737705	330	0.41825095057	110	0.419847328244	ndomain	2	ACCEPTOR	160	139	NA	NA	NA	NA	0.943	0.999	1	0.55	1.124	1.699
10	76995130	rs779932222	G	A	1004	potentially_pathogenic	0.374	23.6	ENSG00000165644	ENST00000372538	COMTD1	SNV	0	CodingTranscript	SPLICE_SITE	5	splice,synonymous	0.682119205298	0.08	NA	NA	NA	NA	L	L	CCDS7349.1	NA	3/7	306	0.313524590164	223	0.282636248416	75	0.286259541985	ndomain	1	ACCEPTOR	36	57	NA	NA	NA	NA	0.929	1	1	0.457	2.395	2.224
10	78647051	rs1471891182	C	T	978.5	potentially_pathogenic	0.379	21.9	ENSG00000156113	ENST00000404857	KCNMA1	SNV	0	CodingTranscript	SYNONYMOUS	5	synonymous	0.53642384106	0.08	NA	NA	NA	NA	Q	Q	CCDS53545.1	NA	28/28	3633	0.99262295082	3633	0.99262295082	1211	0.993437243642	NA	NA	NA	618	27	NA	NA	NA	NA	0.994	1	1	0.455	2.528	3.645
10	78669724	rs201397661	C	T	331	likely_pathogenic	0.53	21.5	ENSG00000156113	ENST00000404857	KCNMA1	SNV	0	CodingTranscript	SPLICE_SITE	5	splice,synonymous	0.562913907285	0.0533333333333	NA	NA	NA	NA	A	A	CCDS53545.1	NA	25/28	3096	0.845901639344	3096	0.845901639344	1032	0.846595570139	hmmpanther	1	DONOR	5141	22700	NA	NA	NA	NA	0.57	1	1	0.651	1.396	1.312
10	78713559	rs1335305111	C	T	245.5	likely_pathogenic	0.576	23.6	ENSG00000156113	ENST00000404857	KCNMA1	SNV	0	CodingTranscript	SPLICE_SITE	5	splice,synonymous	0.503311258278	0.0266666666667	NA	NA	NA	NA	L	L	CCDS53545.1	NA	20/28	2310	0.631147540984	2310	0.631147540984	770	0.631665299426	hmmpanther	1	DONOR	14693	24004	NA	NA	NA	NA	0.912	1	1	0.632	2.848	6.331
10	78787648	rs202186938	G	A	1192	potentially_pathogenic	0.35	16.02	ENSG00000156113	ENST00000404857	KCNMA1	SNV	0	CodingTranscript	SPLICE_SITE	5	splice,synonymous	0.456953642384	0.04	NA	NA	NA	NA	L	L	CCDS53545.1	NA	16/28	1861	0.508469945355	1861	0.508469945355	621	0.509433962264	ndomain	2	ACCEPTOR	51635	15692	NA	NA	NA	NA	0.996	1	1	0.651	2.415	3.221
10	78832867	rs76141718	C	T	1856	potentially_pathogenic	0.289	16.78	ENSG00000156113	ENST00000404857	KCNMA1	SNV	0	CodingTranscript	SYNONYMOUS	5	synonymous	0.503311258278	0.0533333333333	NA	NA	NA	NA	R	R	CCDS53545.1	NA	14/28	1737	0.474590163934	1737	0.474590163934	579	0.474979491386	ndomain	13	DONOR	6416	1874	NA	NA	NA	NA	0.998	1	1	0.651	2.782	2.448
10	78832954	rs761364415	G	A	1900	potentially_pathogenic	0.286	16.84	ENSG00000156113	ENST00000404857	KCNMA1	SNV	0	CodingTranscript	SYNONYMOUS	5	synonymous	0.549668874172	0.04	NA	NA	NA	NA	C	C	CCDS53545.1	NA	14/28	1650	0.450819672131	1650	0.450819672131	550	0.45118949959	ndomain	NA	NA	6329	1961	NA	NA	NA	NA	0.997	1	1	0.651	2.782	1.865
10	78868328	rs1253995985	G	A	877.5	potentially_pathogenic	0.392	18.95	ENSG00000156113	ENST00000404857	KCNMA1	SNV	0	CodingTranscript	SPLICE_SITE	5	splice,synonymous	0.490066225166	0.0533333333333	NA	NA	NA	NA	A	A	CCDS53545.1	NA	9/28	1134	0.309836065574	1134	0.309836065574	378	0.3100902379	ndomain	3	ACCEPTOR	1769	221304	NA	NA	NA	NA	0.999	1	1	0.651	2.815	5.872
10	79553779	rs536322905	G	A	310.5	likely_pathogenic	0.543	20.7	ENSG00000151208	ENST00000372391	DLG5	SNV	0	CodingTranscript	SYNONYMOUS	5	synonymous	0.582781456954	0.04	NA	NA	NA	NA	S	S	CCDS7353.2	NA	31/32	5649	0.761834120027	5643	0.9796875	1881	0.980198019802	ndomain	14	DONOR	11155	477	NA	NA	NA	NA	0.979	1	1	0.651	1.226	4.016
10	79553851	rs1450633707	C	G	820	potentially_pathogenic	0.401	19.94	ENSG00000151208	ENST00000372391	DLG5	SNV	0	CodingTranscript	SYNONYMOUS	5	synonymous	0.602649006623	0.0266666666667	NA	NA	NA	NA	L	L	CCDS7353.2	NA	31/32	5577	0.752124072825	5571	0.9671875	1857	0.967691505993	ndomain	NA	NA	11227	549	NA	NA	NA	NA	0.998	1	1	0.651	1.437	3.151
10	79554633	rs957365518	G	A	1894.5	potentially_pathogenic	0.287	21.7	ENSG00000151208	ENST00000372391	DLG5	SNV	0	CodingTranscript	SYNONYMOUS	5	synonymous	0.58940397351	0.0666666666667	NA	NA	NA	NA	I	I	CCDS7353.2	NA	30/32	5526	0.745246122724	5520	0.958333333333	1840	0.958832725378	ndomain	NA	NA	25174	1331	NA	NA	NA	NA	0.993	1	1	0.651	2.723	2.661
10	79555819	rs1442681330	C	T	48.5	likely_pathogenic	0.771	22.9	ENSG00000151208	ENST00000372391	DLG5	SNV	0	CodingTranscript	SPLICE_SITE	5	splice,synonymous	0.523178807947	0.08	NA	NA	NA	NA	K	K	CCDS7353.2	NA	29/32	5442	0.733917734322	5436	0.94375	1812	0.9442417926	ndomain	1	DONOR	23988	1	NA	NA	NA	NA	0.666	1	1	0.64	2.547	3.829
10	79593797	rs147837526	C	A	176.5	likely_pathogenic	0.635	22.5	ENSG00000151208	ENST00000372391	DLG5	SNV	0	CodingTranscript	SPLICE_SITE	5	splice,synonymous	0.64238410596	0.0933333333333	NA	NA	NA	NA	R	R	CCDS7353.2	NA	9/32	1629	0.219689817937	1623	0.281770833333	541	0.281917665451	hmmpanther	1	ACCEPTOR	35153	37978	NA	NA	NA	NA	0.979	0.999	1	0.557	2.663	4.096
10	79595612	rs779288800	G	A	1588.5	potentially_pathogenic	0.312	15.19	ENSG00000151208	ENST00000372391	DLG5	SNV	0	CodingTranscript	SYNONYMOUS	5	synonymous	0.58940397351	0.0666666666667	NA	NA	NA	NA	C	C	CCDS7353.2	NA	8/32	1512	0.203910991234	1506	0.261458333333	502	0.261594580511	ncoils	NA	NA	33338	39793	NA	NA	NA	NA	0.988	0.999	0.998	-0.777	0.094	0.232
10	79628918	rs753096784	G	A	1637.5	potentially_pathogenic	0.308	16.57	ENSG00000151208	ENST00000372391	DLG5	SNV	0	CodingTranscript	SYNONYMOUS	5	synonymous	0.602649006623	0.0266666666667	NA	NA	NA	NA	D	D	CCDS7353.2	NA	2/32	348	0.0469318948078	342	0.059375	114	0.0594059405941	lcompl	NA	NA	32	451	NA	NA	NA	NA	0.976	1	1	0.651	2.685	4.4
10	79760734	rs1325333981	C	T	259	likely_pathogenic	0.569	21	ENSG00000148606	ENST00000372371	POLR3A	SNV	0	CodingTranscript	SPLICE_SITE	5	splice,synonymous	0.456953642384	0.0266666666667	NA	NA	NA	NA	K	K	CCDS7354.1	NA	18/31	2616	0.393975903614	2478	0.593817397556	826	0.594244604317	ndomain	1	DONOR	8692	9867	NA	NA	NA	NA	0.831	1	1	0.553	2.789	3.944
10	79761956	rs1193796234	T	C	250.5	likely_pathogenic	0.574	21.3	ENSG00000148606	ENST00000372371	POLR3A	SNV	0	CodingTranscript	SPLICE_SITE	5	splice,synonymous	0.602649006623	0.0533333333333	NA	NA	NA	NA	K	K	CCDS7354.1	NA	17/31	2496	0.375903614458	2358	0.565061107117	786	0.565467625899	ndomain	2	DONOR	7470	1	NA	NA	NA	NA	0.807	1	1	0.53	2.215	3.184
10	80968206	rs747905463	G	A	1379	potentially_pathogenic	0.333	17.36	ENSG00000108175	ENST00000334512	ZMIZ1	SNV	0	CodingTranscript	SPLICE_SITE	5	splice,synonymous	0.64238410596	0.0933333333333	NA	NA	NA	NA	T	T	CCDS7357.1	NA	6/25	746	0.0988603233501	174	0.0543071161049	58	0.0543580131209	NA	1	DONOR	139414	108071	NA	NA	NA	NA	0.871	0.999	1	0.457	0.152	1.315
10	81037080	rs1370586463	C	T	1407	potentially_pathogenic	0.33	15.61	ENSG00000108175	ENST00000334512	ZMIZ1	SNV	0	CodingTranscript	SPLICE_SITE	5	splice,synonymous	0.596026490066	0.0266666666667	NA	NA	NA	NA	H	H	CCDS7357.1	NA	8/25	995	0.13185793798	423	0.13202247191	141	0.132146204311	lcompl	3	DONOR	144	13763	NA	NA	NA	NA	0.702	1	1	0.557	2.611	1.191
10	81057447	rs200062320	G	A	376.5	likely_pathogenic	0.511	22.3	ENSG00000108175	ENST00000334512	ZMIZ1	SNV	0	CodingTranscript	SPLICE_SITE	5	splice,synonymous	0.417218543046	0.0266666666667	NA	NA	NA	NA	R	R	CCDS7357.1	NA	14/25	2063	0.273389875431	1491	0.465355805243	497	0.465791940019	lcompl	1	DONOR	20511	755	NA	NA	NA	NA	0.933	1	1	0.559	2.54	4.13
10	81058336	rs146374216	A	G	119.5	likely_pathogenic	0.698	20.4	ENSG00000108175	ENST00000334512	ZMIZ1	SNV	0	CodingTranscript	SPLICE_SITE	5	splice,synonymous	0.668874172185	0.0666666666667	NA	NA	NA	NA	P	P	CCDS7357.1	NA	15/25	2237	0.29644844951	1665	0.519662921348	555	0.52014995314	hmmpanther	2	DONOR	229544	17941	NA	NA	NA	NA	0.58	1	1	0.375	1.934	4.686
10	81067328	rs1390330131	T	C	937.5	potentially_pathogenic	0.384	15.86	ENSG00000108175	ENST00000334512	ZMIZ1	SNV	0	CodingTranscript	SPLICE_SITE	5	splice,synonymous	0.602649006623	0.04	NA	NA	NA	NA	T	T	CCDS7357.1	NA	23/25	3407	0.45149748211	2835	0.884831460674	945	0.885660731022	hmmpanther	1	DONOR	1353	5179	NA	NA	NA	NA	0.993	1	1	0.525	1.839	1.944
10	81319069	rs370451782	T	C	1122	potentially_pathogenic	0.358	17.14	ENSG00000185303	ENST00000372325	SFTPA2	SNV	0	CodingTranscript	SPLICE_SITE	5	splice,synonymous	0.662251655629	0.04	NA	NA	NA	NA	P	P	CCDS41540.1	NA	3/6	256	0.116948378255	171	0.228915662651	57	0.229838709677	lcompl	2	DONOR	522	428	NA	NA	NA	NA	0.825	0.972	0.998	0.348	1.092	0.753
10	81841901	rs1362318349	G	A	547	potentially_pathogenic	0.453	16.43	ENSG00000133678	ENST00000372281	TMEM254	SNV	0	CodingTranscript	SPLICE_SITE	5	splice,synonymous	0.370860927152	0	NA	NA	NA	NA	G	G	CCDS7363.1	NA	3/4	222	0.108716944172	192	0.516129032258	64	0.520325203252	ndomain	1	ACCEPTOR	422	4297	NA	NA	NA	NA	0.881	0.999	1	-1.434	0.356	0.659
10	81841931	rs761555323	A	G	1570.5	potentially_pathogenic	0.313	21.7	ENSG00000133678	ENST00000372281	TMEM254	SNV	0	CodingTranscript	SYNONYMOUS	5	synonymous	0.377483443709	0	NA	NA	NA	NA	G	G	CCDS7363.1	NA	3/4	252	0.123408423115	222	0.596774193548	74	0.60162601626	ndomain	NA	NA	452	4267	NA	NA	NA	NA	0.997	1	1	0.457	2.176	2.722
10	81917397	rs1209281718	C	T	95.5	likely_pathogenic	0.729	17.07	ENSG00000122359	ENST00000438331	ANXA11	SNV	0	CodingTranscript	SPLICE_SITE	5	splice,synonymous	0.582781456954	0.106666666667	NA	NA	NA	NA	S	S	CCDS7364.1	NA	16/17	1941	0.278679109835	1458	0.9604743083	486	0.962376237624	ndomain	1	DONOR	378	1883	NA	NA	NA	NA	0.399	0.999	1	0.651	2.442	0.859
10	81921692	rs780837868	T	G	434.5	likely_pathogenic	0.486	15.52	ENSG00000122359	ENST00000438331	ANXA11	SNV	0	CodingTranscript	SPLICE_SITE	5	splice,synonymous	0.602649006623	0.0666666666667	NA	NA	NA	NA	A	A	CCDS7364.1	NA	13/17	1662	0.238621679828	1179	0.776679841897	393	0.778217821782	ndomain	2	DONOR	77	6178	NA	NA	NA	NA	0.739	1	1	-0.499	0.783	1.328
10	81925876	rs768032954	G	A	1916	potentially_pathogenic	0.285	16.47	ENSG00000122359	ENST00000438331	ANXA11	SNV	0	CodingTranscript	SYNONYMOUS	5	synonymous	0.423841059603	0.0133333333333	NA	NA	NA	NA	V	V	CCDS7364.1	NA	9/17	1305	0.187365398421	822	0.541501976285	274	0.542574257426	ndomain	NA	NA	2968	280	NA	NA	NA	NA	0.844	0.965	1	0.651	1.475	2.131
10	82185762	rs746524695	G	A	1225	potentially_pathogenic	0.347	20.5	ENSG00000122378	ENST00000372181	FAM213A	SNV	0	CodingTranscript	SPLICE_SITE	5	splice,synonymous	0.483443708609	0	NA	NA	NA	NA	K	K	CCDS7368.1	NA	3/5	881	0.428085519922	411	0.595652173913	137	0.598253275109	ndomain	1	DONOR	6008	6103	NA	NA	NA	NA	0.723	0.999	1	0.55	1.25	3.87
10	82329911	rs755201696	A	C	1139.5	potentially_pathogenic	0.356	15.32	ENSG00000178217	ENST00000339284	SH2D4B	SNV	0	CodingTranscript	SPLICE_SITE	5	splice,synonymous	0.496688741722	0.0266666666667	NA	NA	NA	NA	A	A	CCDS7370.1	NA	2/7	616	0.154657293497	186	0.173184357542	62	0.173669467787	hmmpanther	2	ACCEPTOR	29336	76406	NA	NA	NA	NA	0.331	0.996	0.999	0.457	2.121	3.497
10	82331334	rs757239873	G	A	67.5	likely_pathogenic	0.753	17.11	ENSG00000178217	ENST00000339284	SH2D4B	SNV	0	CodingTranscript	SPLICE_SITE	5	splice,synonymous	0.602649006623	0.08	NA	NA	NA	NA	K	K	CCDS7370.1	NA	3/7	925	0.232237007281	495	0.460893854749	165	0.46218487395	ncoils	1	DONOR	30759	74983	NA	NA	NA	NA	0.384	1	1	0.557	1.402	2.751
10	84498333	rs1369503020	G	A	126	likely_pathogenic	0.689	21.7	ENSG00000185737	ENST00000372141	NRG3	SNV	0	CodingTranscript	SPLICE_SITE	5	splice,synonymous	0.403973509934	0.0533333333333	NA	NA	NA	NA	R	R	CCDS31233.1	NA	3/9	981	0.454587581094	954	0.456241032999	318	0.456896551724	ndomain	1	ACCEPTOR	860616	247029	NA	NA	NA	NA	0.998	1	1	0.651	2.823	3.024
10	85956406	rs577787831	G	A	119.5	likely_pathogenic	0.698	21	ENSG00000148600	ENST00000372117	CDHR1	SNV	0	CodingTranscript	SPLICE_SITE	5	splice,synonymous	0.582781456954	0.04	NA	NA	NA	NA	E	E	CCDS7372.1	NA	3/17	400	0.0736919675755	297	0.11511627907	99	0.115250291036	lcompl	1	DONOR	1992	20717	NA	NA	NA	NA	0.931	1	1	0.557	1.327	3.411
10	85958877	rs1208562443	G	A	1126	potentially_pathogenic	0.358	16.5	ENSG00000148600	ENST00000372117	CDHR1	SNV	0	CodingTranscript	SPLICE_SITE	5	splice,synonymous	0.615894039735	0.0533333333333	NA	NA	NA	NA	E	E	CCDS7372.1	NA	5/17	541	0.0996683861459	438	0.16976744186	146	0.169965075669	ndomain	1	DONOR	4463	18246	NA	NA	NA	NA	0.475	0.999	1	0.651	2.432	3.48
10	85962879	rs147346345	G	A	575.5	potentially_pathogenic	0.447	18.43	ENSG00000148600	ENST00000372117	CDHR1	SNV	0	CodingTranscript	SPLICE_SITE	5	splice,synonymous	0.602649006623	0.0533333333333	NA	NA	NA	NA	P	P	CCDS7372.1	NA	8/17	886	0.16322770818	783	0.303488372093	261	0.303841676368	ndomain	1	DONOR	1221	14241	NA	NA	NA	NA	0.976	1	1	0.646	0.648	0.492
10	85962879	rs147346345	G	C	528	potentially_pathogenic	0.457	18.06	ENSG00000148600	ENST00000372117	CDHR1	SNV	0	CodingTranscript	SPLICE_SITE	5	splice,synonymous	0.602649006623	0.0533333333333	NA	NA	NA	NA	P	P	CCDS7372.1	NA	8/17	886	0.16322770818	783	0.303488372093	261	0.303841676368	ndomain	1	DONOR	1221	14241	NA	NA	NA	NA	0.976	1	1	0.646	0.648	0.492
10	86177529	rs1373611461	T	C	1817.5	potentially_pathogenic	0.293	15.42	ENSG00000107771	ENST00000224756	CCSER2	SNV	0	CodingTranscript	SPLICE_SITE	5	splice,synonymous	0.331125827815	0	NA	NA	NA	NA	D	D	CCDS31235.1	NA	4/11	1802	0.23512526096	1617	0.645508982036	539	0.646282973621	hmmpanther	3	ACCEPTOR	23920	96633	NA	NA	NA	NA	0.985	1	1	0.478	2.245	2.119
10	87407067	rs150134091	G	A	1925.5	potentially_pathogenic	0.284	16.44	ENSG00000182771	ENST00000327946	GRID1	SNV	0	CodingTranscript	SYNONYMOUS	5	synonymous	0.549668874172	0.0666666666667	NA	NA	NA	NA	G	G	CCDS31236.1	NA	13/16	2171	0.372128899554	2085	0.688118811881	695	0.688800792864	ndomain	NA	NA	3237	757	NA	NA	NA	NA	0.996	0.999	0.984	-0.194	0.042	-0.104
10	87615786	rs367827182	C	T	229.5	likely_pathogenic	0.582	21.7	ENSG00000182771	ENST00000327946	GRID1	SNV	0	CodingTranscript	SPLICE_SITE	5	splice,synonymous	0.549668874172	0.04	NA	NA	NA	NA	K	K	CCDS31236.1	NA	7/16	1199	0.205519369215	1113	0.367326732673	371	0.367690782953	ndomain	1	DONOR	510450	254035	NA	NA	NA	NA	0.739	1	1	0.651	2.554	5.827
10	87898711	rs1354019575	C	T	1217	potentially_pathogenic	0.348	16.29	ENSG00000182771	ENST00000327946	GRID1	SNV	0	CodingTranscript	SYNONYMOUS	5	synonymous	0.53642384106	0.106666666667	NA	NA	NA	NA	V	V	CCDS31236.1	NA	4/16	677	0.116043880699	591	0.19504950495	197	0.195242814668	ndomain	NA	NA	227525	536960	NA	NA	NA	NA	0.994	1	1	0.531	1.167	2.163
10	88211724	rs749758486	C	T	336	likely_pathogenic	0.529	18.47	ENSG00000062650	ENST00000298767	WAPAL	SNV	0	CodingTranscript	SPLICE_SITE	5	splice,synonymous	0.397350993377	0	NA	NA	NA	NA	Q	Q	CCDS7375.1	NA	15/19	3587	0.566398231486	3114	0.871536523929	1038	0.872268907563	ndomain	1	DONOR	1915	51	NA	NA	NA	NA	0.991	1	1	0.651	1.555	3.369
10	88212977	rs750831454	C	G	904	potentially_pathogenic	0.388	20.6	ENSG00000062650	ENST00000298767	WAPAL	SNV	0	CodingTranscript	SPLICE_SITE	5	splice,synonymous	0.403973509934	0.0266666666667	NA	NA	NA	NA	L	L	CCDS7375.1	NA	14/19	3422	0.540344228644	2949	0.825356842989	983	0.826050420168	ndomain	1	DONOR	662	1203	NA	NA	NA	NA	0.984	1	1	0.651	1.511	4.639
10	88231967	rs1414133121	A	G	713	potentially_pathogenic	0.421	16.57	ENSG00000062650	ENST00000298767	WAPAL	SNV	0	CodingTranscript	SPLICE_SITE	5	splice,synonymous	0.337748344371	0.0133333333333	NA	NA	NA	NA	L	L	CCDS7375.1	NA	7/19	2501	0.39491552187	2028	0.567590260285	676	0.568067226891	ndomain	3	DONOR	78	5157	NA	NA	NA	NA	0.964	1	1	0.53	2.3	3.715
10	88417789	rs751292318	G	A	1838	potentially_pathogenic	0.291	21	ENSG00000122375	ENST00000372071	OPN4	SNV	0	CodingTranscript	SPLICE_SITE	5	splice,synonymous	0.576158940397	0.08	NA	NA	NA	NA	Q	Q	CCDS31237.1	NA	4/11	551	0.229487713453	324	0.220408163265	108	0.220858895706	ndomain	1	ACCEPTOR	3415	8424	NA	NA	NA	NA	0.84	1	1	0.486	2.466	3.711
10	88417921	rs759848344	A	T	508.5	potentially_pathogenic	0.463	20.2	ENSG00000122375	ENST00000372071	OPN4	SNV	0	CodingTranscript	SPLICE_SITE	5	splice,synonymous	0.576158940397	0	NA	NA	NA	NA	T	T	CCDS31237.1	NA	4/11	683	0.284464806331	456	0.310204081633	152	0.310838445808	ndomain	2	DONOR	3547	8292	NA	NA	NA	NA	0.895	0.999	1	0.398	0.855	2.055
10	88421038	rs1173497888	G	C	229.5	likely_pathogenic	0.582	15.99	ENSG00000122375	ENST00000372071	OPN4	SNV	0	CodingTranscript	SPLICE_SITE	5	splice,synonymous	0.622516556291	0.0666666666667	NA	NA	NA	NA	G	G	CCDS31237.1	NA	8/11	1226	0.510620574761	999	0.679591836735	333	0.680981595092	ndomain	1	ACCEPTOR	6664	5175	NA	NA	NA	NA	0.727	0.992	1	0.557	1.127	1.079
10	88423556	rs538937781	G	T	1664	potentially_pathogenic	0.305	15.07	ENSG00000122375	ENST00000372071	OPN4	SNV	0	CodingTranscript	SYNONYMOUS	5	synonymous	0.649006622517	0.04	NA	NA	NA	NA	G	G	CCDS31237.1	NA	10/11	1655	0.689296126614	1428	0.971428571429	476	0.973415132924	NA	4	DONOR	9182	2657	NA	NA	NA	NA	0.74	0.614	0.677	0.651	0.555	0.722
10	88451821	rs764056994	C	T	1615	potentially_pathogenic	0.31	16.56	ENSG00000122367	ENST00000429277	LDB3	SNV	0	CodingTranscript	SPLICE_SITE	5	splice,synonymous	0.649006622517	0.08	NA	NA	NA	NA	F	F	CCDS53550.1	NA	7/14	1207	0.222038263429	1062	0.482946793997	354	0.483606557377	hmmpanther	2	DONOR	23372	7978	NA	NA	NA	NA	0.975	0.975	0.994	0.651	1.481	1.907
10	88469806	rs774912927	A	T	95.5	likely_pathogenic	0.729	21.1	ENSG00000122367	ENST00000429277	LDB3	SNV	0	CodingTranscript	SPLICE_SITE	5	splice,synonymous	0.662251655629	0.08	NA	NA	NA	NA	P	P	CCDS53550.1	NA	9/14	1390	0.25570272259	1245	0.566166439291	415	0.56693989071	hmmpanther	2	DONOR	41378	26017	NA	NA	NA	NA	0.981	1	1	0.455	2.197	3.318
10	88719810	rs1445645438	C	T	1353	potentially_pathogenic	0.336	19.51	ENSG00000173267	ENST00000372017	SNCG	SNV	0	CodingTranscript	SYNONYMOUS	5	synonymous	0.655629139073	0.146666666667	NA	NA	NA	NA	S	S	CCDS7380.1	NA	3/5	258	0.368045649073	216	0.5625	72	0.566929133858	lcompl	NA	NA	678	2821	NA	NA	NA	NA	0.573	0.991	0.986	0.557	2.429	1.968
10	88817448	rs759865842	C	T	1091	potentially_pathogenic	0.362	18.4	ENSG00000148672	ENST00000277865	GLUD1	SNV	0	CodingTranscript	SPLICE_SITE	5	splice,synonymous	0.470198675497	0.0266666666667	NA	NA	NA	NA	S	S	CCDS7382.1	NA	11/13	1591	0.523527476143	1494	0.890876565295	498	0.89247311828	ndomain	1	DONOR	2690	28	NA	NA	NA	NA	0.9	1	1	0.292	2.482	1.027
10	88835779	rs139842281	A	G	760	potentially_pathogenic	0.413	16.89	ENSG00000148672	ENST00000277865	GLUD1	SNV	0	CodingTranscript	SPLICE_SITE	5	splice,synonymous	0.364238410596	0.0133333333333	NA	NA	NA	NA	D	D	CCDS7382.1	NA	3/13	625	0.205659756499	528	0.314847942755	176	0.31541218638	ndomain	2	ACCEPTOR	18049	24421	NA	NA	NA	NA	0.793	1	1	0.393	2.063	4.832
10	88912635	rs2152524	A	G	689.5	potentially_pathogenic	0.424	19.65	ENSG00000122376	ENST00000298784	FAM35A	SNV	0	CodingTranscript	SPLICE_SITE	5	splice,synonymous	0.350993377483	0	NA	NA	NA	NA	T	T	CCDS7383.1	NA	3/9	1638	0.481481481481	1524	0.607655502392	508	0.608383233533	hmmpanther	2	DONOR	57682	38586	NA	NA	NA	NA	0.976	1	1	0.435	0.529	1.545
16	89264906	rs1173438115	C	T	1479	potentially_pathogenic	0.337	16.16	ENSG00000107789	ENST00000371996	MINPP1	SNV	0	CodingTranscript	SYNONYMOUS	5	synonymous	0.682119205298	0.173333333333	NA	NA	NA	NA	C	C	CCDS7384.1	NA	1/5	275	0.113871635611	234	0.159836065574	78	0.160164271047	ndomain	NA	NA	274	48240	NA	NA	NA	NA	0.8	0.943	0.648	0.559	0.466	0.771
10	89272978	rs1168155081	G	A	572.5	potentially_pathogenic	0.448	21.5	ENSG00000107789	ENST00000371996	MINPP1	SNV	0	CodingTranscript	SPLICE_SITE	5	splice,synonymous	0.317880794702	0	NA	NA	NA	NA	K	K	CCDS7384.1	NA	3/5	974	0.4033126294	933	0.637295081967	311	0.638603696099	ndomain	1	DONOR	5388	40168	NA	NA	NA	NA	0.986	1	1	0.651	2.598	3.59
10	89419765	rs759955222	G	A	158	likely_pathogenic	0.659	24.1	ENSG00000198682	ENST00000456849	PAPSS2	SNV	0	CodingTranscript	SPLICE_SITE	5	splice,synonymous	0.701986754967	0.2	NA	NA	NA	NA	T	T	CCDS44453.1	NA	1/13	290	0.0752074688797	27	0.0145161290323	9	0.0145395799677	hmmpanther	1	DONOR	5	729	NA	NA	NA	NA	0.904	1	1	0.457	2.279	2.624
10	89419765	rs759955222	G	C	152	likely_pathogenic	0.666	23.9	ENSG00000198682	ENST00000456849	PAPSS2	SNV	0	CodingTranscript	SPLICE_SITE	5	splice,synonymous	0.701986754967	0.2	NA	NA	NA	NA	T	T	CCDS44453.1	NA	1/13	290	0.0752074688797	27	0.0145161290323	9	0.0145395799677	hmmpanther	1	DONOR	5	729	NA	NA	NA	NA	0.904	1	1	0.457	2.279	2.624
10	89419765	rs759955222	G	T	169	likely_pathogenic	0.647	24	ENSG00000198682	ENST00000456849	PAPSS2	SNV	0	CodingTranscript	SPLICE_SITE	5	splice,synonymous	0.701986754967	0.2	NA	NA	NA	NA	T	T	CCDS44453.1	NA	1/13	290	0.0752074688797	27	0.0145161290323	9	0.0145395799677	hmmpanther	1	DONOR	5	729	NA	NA	NA	NA	0.904	1	1	0.457	2.279	2.624
10	89473067	rs201975813	G	A	31.5	likely_pathogenic	0.791	21.2	ENSG00000198682	ENST00000456849	PAPSS2	SNV	0	CodingTranscript	SPLICE_SITE	5	splice,synonymous	0.430463576159	0.0266666666667	NA	NA	NA	NA	K	K	CCDS44453.1	NA	3/13	644	0.167012448133	381	0.204838709677	127	0.205169628433	ndomain	1	DONOR	52326	1	NA	NA	NA	NA	0.271	0.999	1	0.587	2.735	5.801
10	89473938	rs1299674565	A	G	516	potentially_pathogenic	0.462	21.4	ENSG00000198682	ENST00000456849	PAPSS2	SNV	0	CodingTranscript	SPLICE_SITE	5	splice,synonymous	0.437086092715	0.0266666666667	NA	NA	NA	NA	K	K	CCDS44453.1	NA	4/13	782	0.202800829876	519	0.279032258065	173	0.279483037157	ndomain	2	DONOR	53197	871	NA	NA	NA	NA	0.805	1	1	0.53	2.321	2.474
10	89474620	rs755732841	G	A	247	likely_pathogenic	0.575	20.2	ENSG00000198682	ENST00000456849	PAPSS2	SNV	0	CodingTranscript	SPLICE_SITE	5	splice,synonymous	0.403973509934	0.0266666666667	NA	NA	NA	NA	Q	Q	CCDS44453.1	NA	5/13	902	0.233921161826	639	0.343548387097	213	0.344103392569	ndomain	1	DONOR	53912	31171	NA	NA	NA	NA	0.648	1	1	0.651	2.879	2.379
10	89622155	rs1301551958	C	T	1552	potentially_pathogenic	0.314	21.9	ENSG00000227268	ENST00000445946	KLLN	SNV	0	CodingTranscript	SYNONYMOUS	5	synonymous	0.662251655629	0.186666666667	NA	NA	NA	NA	R	R	CCDS44454.1	NA	1/1	1040	0.243161094225	90	0.167597765363	30	0.168539325843	NA	NA	NA	716	3237	NA	NA	NA	NA	0.841	1	1	0.559	1.344	1.547
10	89622158	rs1313421706	A	T	741.5	potentially_pathogenic	0.415	22.2	ENSG00000227268	ENST00000445946	KLLN	SNV	0	CodingTranscript	SYNONYMOUS	5	synonymous	0.662251655629	0.186666666667	NA	NA	NA	NA	G	G	CCDS44454.1	NA	1/1	1037	0.242459667992	87	0.162011173184	29	0.162921348315	NA	NA	NA	713	3240	NA	NA	NA	NA	0.734	0.994	0.997	0.457	2.115	2.413
10	89624293	rs876661244	T	C	1868	potentially_pathogenic	0.288	22.3	ENSG00000171862	ENST00000371953	PTEN	SNV	0	CodingTranscript	SYNONYMOUS	5	synonymous	0.450331125828	0.0533333333333	NA	NA	NA	NA	L	L	CCDS31238.1	NA	1/9	1424	0.157748975296	67	0.0552805280528	23	0.0570719602978	ndomain	13	DONOR	68	2514	NA	NA	NA	NA	0.998	1	1	0.455	1.993	1.624
10	89693008	rs146629065	G	A	753.5	potentially_pathogenic	0.414	22.2	ENSG00000171862	ENST00000371953	PTEN	SNV	0	CodingTranscript	SPLICE_SITE	5	splice,synonymous	0.370860927152	0.0133333333333	NA	NA	NA	NA	K	K	CCDS31238.1	NA	5/9	1849	0.204829954581	492	0.405940594059	164	0.406947890819	ndomain	1	DONOR	7728	237	NA	NA	NA	NA	0.987	1	1	0.559	2.338	5.458
10	90353899	rs774086819	C	T	1771.5	potentially_pathogenic	0.296	22.1	ENSG00000204022	ENST00000371939	LIPJ	SNV	0	CodingTranscript	SPLICE_SITE	5	splice,synonymous	0.317880794702	0.0133333333333	NA	NA	NA	NA	F	F	CCDS31240.1	NA	5/11	641	0.431940700809	327	0.297002724796	109	0.29781420765	ndomain	3	DONOR	605	171	NA	NA	NA	NA	0.969	1	1	0.538	2.277	3.373
10	90362404	rs777883002	G	A	287	likely_pathogenic	0.556	15.6	ENSG00000204022	ENST00000371939	LIPJ	SNV	0	CodingTranscript	SPLICE_SITE	5	splice,synonymous	0.370860927152	0.0133333333333	NA	NA	NA	NA	Q	Q	CCDS31240.1	NA	9/11	1109	0.74730458221	795	0.722070844687	265	0.724043715847	ndomain	1	DONOR	7901	4177	NA	NA	NA	NA	0.134	0.999	1	0.557	2.195	3.378
10	90433491	rs771102935	G	A	429.5	likely_pathogenic	0.488	15.17	ENSG00000182333	ENST00000394375	LIPF	SNV	0	CodingTranscript	SPLICE_SITE	5	splice,synonymous	0.344370860927	0.0266666666667	NA	NA	NA	NA	T	T	CCDS55718.1	NA	8/11	959	0.652380952381	846	0.689486552567	282	0.691176470588	ndomain	1	DONOR	9276	5078	NA	NA	NA	NA	0.08	0.683	0.997	0.651	0.741	2.248
10	90484405	rs1250159091	T	C	1462	potentially_pathogenic	0.324	22.6	ENSG00000204021	ENST00000404190	LIPK	SNV	0	CodingTranscript	SPLICE_SITE	5	splice,synonymous	0.298013245033	0	NA	NA	NA	NA	I	I	CCDS44455.1	NA	1/9	105	0.0853658536585	105	0.0875	35	0.0877192982456	ndomain	1	DONOR	104	28139	NA	NA	NA	NA	0.949	1	1	0.53	2.04	1.69
10	90486668	rs371543277	A	G	799	potentially_pathogenic	0.404	20.6	ENSG00000204021	ENST00000404190	LIPK	SNV	0	CodingTranscript	SPLICE_SITE	5	splice,synonymous	0.370860927152	0	NA	NA	NA	NA	T	T	CCDS44455.1	NA	2/9	222	0.180487804878	222	0.185	74	0.185463659148	ndomain	2	DONOR	575	2004	NA	NA	NA	NA	0.137	0.988	0.999	0.53	2.109	3.184
10	90534920	rs1407941738	G	A	310.5	likely_pathogenic	0.543	16.37	ENSG00000204020	ENST00000404459	LIPN	SNV	0	CodingTranscript	SPLICE_SITE	5	splice,synonymous	0.350993377483	0.0133333333333	NA	NA	NA	NA	Q	Q	CCDS44456.1	NA	8/9	963	0.804511278195	963	0.804511278195	321	0.806532663317	ndomain	1	DONOR	13757	3080	NA	NA	NA	NA	0.651	1	1	0.557	1.424	2.472
10	90701107	rs1253704403	G	T	368	likely_pathogenic	0.514	17.99	ENSG00000107796	ENST00000458208	ACTA2	SNV	0	CodingTranscript	SYNONYMOUS	5	synonymous	0.562913907285	0.0533333333333	NA	NA	NA	NA	V	V	CCDS7392.1	NA	6/9	970	0.552391799544	495	0.436507936508	165	0.437665782493	ndomain	NA	NA	1875	349	NA	NA	NA	NA	0.985	1	1	-0.169	0.813	1.077
10	90982268	rs116928232	C	T	20	likely_pathogenic	0.819	21.2	ENSG00000107798	ENST00000336233	LIPA	SNV	0	CodingTranscript	SPLICE_SITE	5	splice,synonymous	0.456953642384	0	NA	NA	NA	NA	Q	Q	CCDS7401.1	NA	8/10	1217	0.437455068296	894	0.745	298	0.74686716792	ndomain	1	DONOR	25321	23	NA	NA	NA	NA	0.901	1	1	0.645	2.645	4.588
10	91193081	rs200476766	G	T	877.5	potentially_pathogenic	0.392	15.93	ENSG00000152779	ENST00000371790	SLC16A12	SNV	0	CodingTranscript	SPLICE_SITE	5	splice,synonymous	0.384105960265	0.0266666666667	NA	NA	NA	NA	R	R	CCDS7404.2	NA	8/8	1592	0.344812648906	1291	0.832366215345	431	0.835271317829	ndomain	3	ACCEPTOR	102233	3025	NA	NA	NA	NA	0.895	0.98	0.999	0.379	2.201	4.685
10	91353635	rs1181003621	C	T	1960.5	potentially_pathogenic	0.281	22.7	ENSG00000152782	ENST00000307534	PANK1	SNV	0	CodingTranscript	SYNONYMOUS	5	synonymous	0.456953642384	0.04	NA	NA	NA	NA	L	L	CCDS31244.1	NA	4/7	1578	0.468666468666	1422	0.791318864775	474	0.792642140468	ndomain	NA	NA	49997	10886	NA	NA	NA	NA	0.998	1	1	0.651	2.938	6.421
10	91359011	rs1316542238	G	C	1360.5	potentially_pathogenic	0.335	21.6	ENSG00000152782	ENST00000307534	PANK1	SNV	0	CodingTranscript	SPLICE_SITE	5	splice,synonymous	0.423841059603	0.0133333333333	NA	NA	NA	NA	T	T	CCDS31244.1	NA	3/7	1464	0.434808434808	1308	0.727879799666	436	0.729096989967	lcompl	3	DONOR	12655	92	NA	NA	NA	NA	0.998	1	1	0.651	2.823	6.303
10	91469821	rs761829678	A	G	245.5	likely_pathogenic	0.576	22.3	ENSG00000138182	ENST00000260753	KIF20B	SNV	0	CodingTranscript	SPLICE_SITE	5	splice,synonymous	0.317880794702	0.0266666666667	NA	NA	NA	NA	Q	Q	CCDS7407.1	NA	5/33	561	0.0889628924833	489	0.0915216170691	163	0.0915730337079	ndomain	2	DONOR	8385	1027	NA	NA	NA	NA	0.983	1	1	0.53	2.08	4.691
10	91477333	rs754745441	A	G	1109	potentially_pathogenic	0.36	15.62	ENSG00000138182	ENST00000260753	KIF20B	SNV	0	CodingTranscript	SPLICE_SITE	5	splice,synonymous	0.264900662252	0.0133333333333	NA	NA	NA	NA	E	E	CCDS7407.1	NA	11/33	1197	0.189819219791	1125	0.21055586749	375	0.210674157303	ndomain	1	ACCEPTOR	15959	48871	NA	NA	NA	NA	0.979	1	1	0.445	2.024	1.621
10	91478467	rs748734451	G	A	1270.5	potentially_pathogenic	0.343	17.72	ENSG00000138182	ENST00000260753	KIF20B	SNV	0	CodingTranscript	SPLICE_SITE	5	splice,synonymous	0.324503311258	0.0133333333333	NA	NA	NA	NA	K	K	CCDS7407.1	NA	12/33	1344	0.213130352046	1272	0.238068500842	424	0.238202247191	ndomain	1	ACCEPTOR	17093	47737	NA	NA	NA	NA	0.858	0.995	1	0.651	1.511	4.187
10	91528148	rs1157578059	G	A	601.5	potentially_pathogenic	0.442	19	ENSG00000138182	ENST00000260753	KIF20B	SNV	0	CodingTranscript	SPLICE_SITE	5	splice,synonymous	0.304635761589	0	NA	NA	NA	NA	K	K	CCDS7407.1	NA	30/33	5043	0.799714557564	4971	0.93037619315	1657	0.930898876404	hmmpanther	1	DONOR	44815	6549	NA	NA	NA	NA	0.96	1	1	0.55	2.707	3.726
10	92502254	rs781053001	G	T	503	potentially_pathogenic	0.465	16.43	ENSG00000148680	ENST00000336152	HTR7	SNV	0	CodingTranscript	SYNONYMOUS	5	synonymous	0.311258278146	0	NA	NA	NA	NA	V	V	CCDS7408.1	NA	4/4	1452	0.464491362764	1425	0.989583333333	475	0.991649269311	hmmpanther	NA	NA	115202	1674	NA	NA	NA	NA	0.998	1	1	0.645	2.621	2.693
10	92502269	rs747968672	A	C	756.5	potentially_pathogenic	0.413	16.18	ENSG00000148680	ENST00000336152	HTR7	SNV	0	CodingTranscript	SYNONYMOUS	5	synonymous	0.298013245033	0	NA	NA	NA	NA	T	T	CCDS7408.1	NA	4/4	1437	0.459692898273	1410	0.979166666667	470	0.98121085595	hmmpanther	17	ACCEPTOR	115187	1689	NA	NA	NA	NA	0.991	1	1	0.525	0.339	0.67
10	92616891	rs994026828	T	G	1079	potentially_pathogenic	0.363	23.1	ENSG00000148680	ENST00000336152	HTR7	SNV	0	CodingTranscript	SPLICE_SITE	5	splice,synonymous	0.649006622517	0.186666666667	NA	NA	NA	NA	R	R	CCDS7408.1	NA	1/4	565	0.180742162508	538	0.373611111111	180	0.375782881002	ndomain	2	DONOR	565	116311	NA	NA	NA	NA	0.986	1	1	0.457	1.897	2.167
10	92635329	rs779459121	A	T	1970	potentially_pathogenic	0.281	15.1	ENSG00000148688	ENST00000413330	RPP30	SNV	0	CodingTranscript	SYNONYMOUS	5	synonymous	0.350993377483	0.0266666666667	NA	NA	NA	NA	P	P	CCDS44458.1	NA	3/14	188	0.0440074906367	153	0.157894736842	51	0.158385093168	ndomain	15	ACCEPTOR	14	20821	NA	NA	NA	NA	0.728	0.883	0.987	-1.284	-0.093	0.394
10	92645658	rs1188075588	G	A	333.5	likely_pathogenic	0.53	21.8	ENSG00000148688	ENST00000413330	RPP30	SNV	0	CodingTranscript	SPLICE_SITE	5	splice,synonymous	0.317880794702	0	NA	NA	NA	NA	V	V	CCDS44458.1	NA	6/14	467	0.109316479401	432	0.445820433437	144	0.447204968944	ndomain	1	DONOR	10297	10492	NA	NA	NA	NA	0.977	1	1	0.651	2.858	2.112
10	92678622	rs564428773	C	T	182.5	likely_pathogenic	0.628	23.4	ENSG00000148677	ENST00000371697	ANKRD1	SNV	0	CodingTranscript	SPLICE_SITE	5	splice,synonymous	0.384105960265	0	NA	NA	NA	NA	E	E	CCDS7412.1	NA	4/9	702	0.354724608388	453	0.471875	151	0.473354231975	ndomain	1	DONOR	2412	6769	NA	NA	NA	NA	0.98	1	1	0.651	2.636	2.207
10	93031454	rs1482680498	G	A	159	likely_pathogenic	0.658	21.9	ENSG00000180628	ENST00000336126	PCGF5	SNV	0	CodingTranscript	SPLICE_SITE	5	splice,synonymous	0.496688741722	0.0666666666667	NA	NA	NA	NA	Q	Q	CCDS7413.1	NA	9/10	955	0.136078654887	723	0.937743190661	241	0.94140625	hmmpanther	1	DONOR	50909	6888	NA	NA	NA	NA	0.999	1	1	0.645	2.887	4.116
10	93221941	rs1452122109	T	C	385.5	likely_pathogenic	0.506	20	ENSG00000165338	ENST00000298068	HECTD2	SNV	0	CodingTranscript	SPLICE_SITE	5	splice,synonymous	0.311258278146	0	NA	NA	NA	NA	T	T	CCDS7414.1	NA	5/21	694	0.144523115369	600	0.2574002574	200	0.257731958763	hmmpanther	1	DONOR	44	1481	NA	NA	NA	NA	0.978	1	1	0.45	2.128	1.124
10	93392715	rs1399106498	G	A	686.5	potentially_pathogenic	0.425	19.55	ENSG00000119938	ENST00000238994	PPP1R3C	SNV	0	CodingTranscript	SPLICE_SITE	5	splice,synonymous	0.615894039735	0.133333333333	NA	NA	NA	NA	T	T	CCDS7416.1	NA	1/2	97	0.0384310618067	12	0.0125786163522	4	0.01261829653	ndomain	3	DONOR	97	4516	NA	NA	NA	NA	0.183	1	1	0.557	2.721	2.967
10	93579028	rs753487842	T	A	288	likely_pathogenic	0.555	16.2	ENSG00000107854	ENST00000371627	TNKS2	SNV	0	CodingTranscript	SPLICE_SITE	5	splice,synonymous	0.271523178808	0.0133333333333	NA	NA	NA	NA	G	G	CCDS7417.1	NA	4/27	901	0.14633750203	522	0.149100257069	174	0.14922813036	ndomain	2	ACCEPTOR	20959	46006	NA	NA	NA	NA	0.99	1	1	0.525	0.452	2.649
10	93579028	rs753487842	T	G	268.5	likely_pathogenic	0.564	16.22	ENSG00000107854	ENST00000371627	TNKS2	SNV	0	CodingTranscript	SPLICE_SITE	5	splice,synonymous	0.271523178808	0.0133333333333	NA	NA	NA	NA	G	G	CCDS7417.1	NA	4/27	901	0.14633750203	522	0.149100257069	174	0.14922813036	ndomain	2	ACCEPTOR	20959	46006	NA	NA	NA	NA	0.99	1	1	0.525	0.452	2.649
10	93588043	rs751108770	T	C	783	potentially_pathogenic	0.406	17.08	ENSG00000107854	ENST00000371627	TNKS2	SNV	0	CodingTranscript	SPLICE_SITE	5	splice,synonymous	0.35761589404	0.0533333333333	NA	NA	NA	NA	Y	Y	CCDS7417.1	NA	9/27	1363	0.221374045802	984	0.281062553556	328	0.281303602058	ndomain	2	ACCEPTOR	29974	36991	NA	NA	NA	NA	0.963	1	1	0.455	2.146	5.08
10	93596755	rs1420736218	A	G	1212	potentially_pathogenic	0.348	15.83	ENSG00000107854	ENST00000371627	TNKS2	SNV	0	CodingTranscript	SPLICE_SITE	5	splice,synonymous	0.350993377483	0.0266666666667	NA	NA	NA	NA	K	K	CCDS7417.1	NA	13/27	1906	0.309566347247	1527	0.436161096829	509	0.43653516295	ndomain	1	DONOR	38686	28279	NA	NA	NA	NA	0.954	1	1	0.478	0.937	2.515
10	93602147	rs1444534602	A	G	67.5	likely_pathogenic	0.753	19.38	ENSG00000107854	ENST00000371627	TNKS2	SNV	0	CodingTranscript	SPLICE_SITE	5	splice,synonymous	0.370860927152	0.0266666666667	NA	NA	NA	NA	A	A	CCDS7417.1	NA	16/27	2437	0.395809647556	2058	0.587832047986	686	0.58833619211	ndomain	2	DONOR	44078	22887	NA	NA	NA	NA	0.954	1	1	0.478	2.294	1.381
10	93609351	rs1412616675	G	A	699.5	potentially_pathogenic	0.423	21.2	ENSG00000107854	ENST00000371627	TNKS2	SNV	0	CodingTranscript	SPLICE_SITE	5	splice,synonymous	0.324503311258	0.0133333333333	NA	NA	NA	NA	Q	Q	CCDS7417.1	NA	20/27	3073	0.499106707812	2694	0.769494430163	898	0.770154373928	ndomain	1	DONOR	51282	15683	NA	NA	NA	NA	0.996	1	1	0.581	2.591	6.028
10	93614787	rs777517772	T	C	724.5	potentially_pathogenic	0.419	15.36	ENSG00000107854	ENST00000371627	TNKS2	SNV	0	CodingTranscript	SPLICE_SITE	5	splice,synonymous	0.317880794702	0	NA	NA	NA	NA	G	G	CCDS7417.1	NA	22/27	3196	0.519083969466	2817	0.804627249357	939	0.805317324185	hmmpanther	2	ACCEPTOR	56718	10247	NA	NA	NA	NA	0.955	1	1	0.473	2.056	1.82
10	93619403	rs199620806	C	T	643	potentially_pathogenic	0.434	16.46	ENSG00000107854	ENST00000371627	TNKS2	SNV	0	CodingTranscript	SPLICE_SITE	5	splice,synonymous	0.384105960265	0	NA	NA	NA	NA	H	H	CCDS7417.1	NA	25/27	3658	0.594120513237	3279	0.936589545844	1093	0.937392795883	ndomain	3	DONOR	61334	5631	NA	NA	NA	NA	0.989	1	1	0.574	2.823	1.94
10	93683845	rs760721899	C	T	1336.5	potentially_pathogenic	0.337	23.1	ENSG00000095564	ENST00000265990	BTAF1	SNV	0	CodingTranscript	SPLICE_SITE	5	splice,synonymous	0.662251655629	0.2	NA	NA	NA	NA	S	S	CCDS7419.1	NA	1/38	320	0.0441379310345	12	0.00216216216216	4	0.00216333153056	NA	3	DONOR	319	106238	NA	NA	NA	NA	0.988	1	1	0.651	2.669	2.93
10	93741980	rs764187439	C	G	1451	potentially_pathogenic	0.325	15.85	ENSG00000095564	ENST00000265990	BTAF1	SNV	0	CodingTranscript	SPLICE_SITE	5	splice,synonymous	0.456953642384	0.0266666666667	NA	NA	NA	NA	A	A	CCDS7419.1	NA	17/38	2354	0.324689655172	2046	0.368648648649	682	0.36884802596	ndomain	3	DONOR	1703	193	NA	NA	NA	NA	0.925	1	1	0.451	1.375	1.238
10	93741980	rs764187439	C	T	564	potentially_pathogenic	0.45	19.43	ENSG00000095564	ENST00000265990	BTAF1	SNV	0	CodingTranscript	SPLICE_SITE	5	splice,synonymous	0.456953642384	0.0266666666667	NA	NA	NA	NA	A	A	CCDS7419.1	NA	17/38	2354	0.324689655172	2046	0.368648648649	682	0.36884802596	ndomain	3	DONOR	1703	193	NA	NA	NA	NA	0.925	1	1	0.451	1.375	1.238
10	93756128	rs1187256779	G	A	1346.5	potentially_pathogenic	0.336	15.51	ENSG00000095564	ENST00000265990	BTAF1	SNV	0	CodingTranscript	SPLICE_SITE	5	splice,synonymous	0.364238410596	0.0133333333333	NA	NA	NA	NA	L	L	CCDS7419.1	NA	24/38	3620	0.499310344828	3312	0.596756756757	1104	0.597079502434	lcompl	3	ACCEPTOR	20	32760	NA	NA	NA	NA	0.997	1	1	0.651	2.938	2.369
10	93770906	rs773399691	A	C	480	potentially_pathogenic	0.471	20.7	ENSG00000095564	ENST00000265990	BTAF1	SNV	0	CodingTranscript	SPLICE_SITE	5	splice,synonymous	0.264900662252	0	NA	NA	NA	NA	R	R	CCDS7419.1	NA	29/38	4488	0.619034482759	4180	0.753153153153	1394	0.753921038399	ndomain	2	DONOR	14759	17982	NA	NA	NA	NA	0.986	1	1	0.53	1.918	3.248
10	93773564	rs370924384	A	G	689.5	potentially_pathogenic	0.424	19.59	ENSG00000095564	ENST00000265990	BTAF1	SNV	0	CodingTranscript	SPLICE_SITE	5	splice,synonymous	0.364238410596	0.04	NA	NA	NA	NA	A	A	CCDS7419.1	NA	31/38	4760	0.656551724138	4452	0.802162162162	1484	0.802595997837	ndomain	2	DONOR	17417	15324	NA	NA	NA	NA	0.979	1	1	0.525	2.279	0.757
10	93999103	rs1249337521	C	T	1400.5	potentially_pathogenic	0.33	18.59	ENSG00000107864	ENST00000265997	CPEB3	SNV	0	CodingTranscript	SPLICE_SITE	5	splice,synonymous	0.490066225166	0.0533333333333	NA	NA	NA	NA	Q	Q	CCDS31246.1	NA	2/10	1178	0.242836528551	1005	0.479256080114	335	0.47994269341	hmmpanther	1	DONOR	3901	189715	NA	NA	NA	NA	0.29	1	1	-0.257	1.161	4.031
10	94071093	rs753434758	G	A	860.5	potentially_pathogenic	0.395	15.64	ENSG00000198060	ENST00000358935	MARCH5	SNV	0	CodingTranscript	SPLICE_SITE	5	splice,synonymous	0.304635761589	0	NA	NA	NA	NA	L	L	CCDS7420.1	NA	2/6	569	0.144931227713	237	0.283154121864	79	0.284172661871	hmmpanther	2	DONOR	2858	38440	NA	NA	NA	NA	0.983	1	1	0.651	1.364	0.785
10	94216186	rs769903924	T	C	1468	potentially_pathogenic	0.323	15.07	ENSG00000119912	ENST00000265986	IDE	SNV	0	CodingTranscript	SPLICE_SITE	5	splice,synonymous	0.450331125828	0.0133333333333	NA	NA	NA	NA	E	E	CCDS7421.1	NA	23/25	2883	0.49055640633	2826	0.923529411765	942	0.924435721295	ndomain	3	ACCEPTOR	41305	2160	NA	NA	NA	NA	0.998	1	1	0.53	2.198	0.597
10	94246953	rs745520537	C	T	53	likely_pathogenic	0.769	22.5	ENSG00000119912	ENST00000265986	IDE	SNV	0	CodingTranscript	SPLICE_SITE	5	splice,synonymous	0.364238410596	0.04	NA	NA	NA	NA	K	K	CCDS7421.1	NA	13/25	1713	0.291475242471	1656	0.541176470588	552	0.541707556428	ndomain	1	DONOR	10538	6639	NA	NA	NA	NA	0.856	1	1	0.651	2.723	4.532
10	94268645	rs748793530	T	C	624	potentially_pathogenic	0.438	15.91	ENSG00000119912	ENST00000265986	IDE	SNV	0	CodingTranscript	SPLICE_SITE	5	splice,synonymous	0.324503311258	0.0133333333333	NA	NA	NA	NA	Q	Q	CCDS7421.1	NA	7/25	957	0.162838182746	900	0.294117647059	300	0.294406280667	ndomain	3	ACCEPTOR	65180	34416	NA	NA	NA	NA	0.916	1	1	0.452	2.128	3.492
10	94291506	rs769767284	T	C	362	likely_pathogenic	0.516	21.5	ENSG00000119912	ENST00000265986	IDE	SNV	0	CodingTranscript	SPLICE_SITE	5	splice,synonymous	0.390728476821	0	NA	NA	NA	NA	T	T	CCDS7421.1	NA	4/25	717	0.122001020929	660	0.21568627451	220	0.215897939156	ndomain	2	DONOR	9605	21616	NA	NA	NA	NA	0.997	1	1	0.53	2.088	1.649
10	94653106	rs762344356	G	T	460	potentially_pathogenic	0.478	21	ENSG00000138190	ENST00000260762	EXOC6	SNV	0	CodingTranscript	SPLICE_SITE	5	splice,synonymous	0.337748344371	0.0266666666667	NA	NA	NA	NA	R	R	CCDS7424.2	NA	2/22	116	0.0325476992144	102	0.0422360248447	34	0.0422885572139	ndomain	1	ACCEPTOR	44829	8503	NA	NA	NA	NA	0.994	1	1	0.645	0.8	1.885
10	94653277	rs201253450	G	A	343.5	likely_pathogenic	0.525	22.8	ENSG00000138190	ENST00000260762	EXOC6	SNV	0	CodingTranscript	SPLICE_SITE	5	splice,synonymous	0.298013245033	0	NA	NA	NA	NA	K	K	CCDS7424.2	NA	2/22	287	0.0805274971942	273	0.113043478261	91	0.113184079602	ndomain	1	DONOR	45000	8332	NA	NA	NA	NA	0.997	1	1	0.645	2.877	6.251
10	94679805	rs773222023	T	C	872.5	potentially_pathogenic	0.393	15.42	ENSG00000138190	ENST00000260762	EXOC6	SNV	0	CodingTranscript	SPLICE_SITE	5	splice,synonymous	0.271523178808	0.0133333333333	NA	NA	NA	NA	L	L	CCDS7424.2	NA	8/22	900	0.252525252525	886	0.366873706004	296	0.36815920398	ndomain	3	DONOR	71528	138543	NA	NA	NA	NA	0.949	1	1	0.473	0.93	1.534
10	94679807	rs1411958062	G	A	503	potentially_pathogenic	0.465	20.1	ENSG00000138190	ENST00000260762	EXOC6	SNV	0	CodingTranscript	SPLICE_SITE	5	splice,synonymous	0.271523178808	0.0133333333333	NA	NA	NA	NA	L	L	CCDS7424.2	NA	8/22	902	0.253086419753	888	0.367701863354	296	0.36815920398	ndomain	1	DONOR	71530	138541	NA	NA	NA	NA	0.952	1	1	0.455	1.345	3.062
10	94694187	rs918933615	A	G	534.5	potentially_pathogenic	0.456	15.05	ENSG00000138190	ENST00000260762	EXOC6	SNV	0	CodingTranscript	SPLICE_SITE	5	splice,synonymous	0.370860927152	0	NA	NA	NA	NA	S	S	CCDS7424.2	NA	11/22	1154	0.32379349046	1140	0.472049689441	380	0.47263681592	ndomain	1	DONOR	6056	124095	NA	NA	NA	NA	0.99	1	0.995	0.374	0.893	0.112
10	95069777	rs200131714	C	T	301.5	likely_pathogenic	0.55	18.89	ENSG00000138119	ENST00000359263	MYOF	SNV	0	CodingTranscript	SPLICE_SITE	5	splice,synonymous	0.562913907285	0.0533333333333	NA	NA	NA	NA	P	P	CCDS41551.1	NA	53/54	6147	0.914868283971	6147	0.993695441319	2049	0.994177583697	hmmpanther	1	DONOR	69968	3590	NA	NA	NA	NA	0.956	0.996	1	0.557	1.172	3.089
10	95072966	rs865971927	A	G	1007	potentially_pathogenic	0.373	15.69	ENSG00000138119	ENST00000359263	MYOF	SNV	0	CodingTranscript	SPLICE_SITE	5	splice,synonymous	0.437086092715	0.0533333333333	NA	NA	NA	NA	G	G	CCDS41551.1	NA	51/54	5700	0.848340526864	5700	0.921435499515	1900	0.921882581271	ndomain	2	ACCEPTOR	66779	6779	NA	NA	NA	NA	0.89	1	1	0.52	2.181	2.548
10	95113569	rs1182543840	T	C	185.5	likely_pathogenic	0.626	20.6	ENSG00000138119	ENST00000359263	MYOF	SNV	0	CodingTranscript	SPLICE_SITE	5	splice,synonymous	0.384105960265	0.0266666666667	NA	NA	NA	NA	S	S	CCDS41551.1	NA	32/54	3480	0.517934216401	3480	0.562560620757	1160	0.562833575934	ndomain	2	DONOR	26176	47382	NA	NA	NA	NA	0.976	1	1	0.457	2.277	1.82
10	95123718	rs200808641	C	T	733	potentially_pathogenic	0.418	18.98	ENSG00000138119	ENST00000359263	MYOF	SNV	0	CodingTranscript	SPLICE_SITE	5	splice,synonymous	0.622516556291	0.146666666667	NA	NA	NA	NA	A	A	CCDS41551.1	NA	27/54	2868	0.426849233517	2868	0.463627546072	956	0.463852498787	ndomain	1	DONOR	16027	57531	NA	NA	NA	NA	0.475	1	1	-0.142	0.945	2.723
10	95137157	rs752999626	C	A	1785	potentially_pathogenic	0.295	15.6	ENSG00000138119	ENST00000359263	MYOF	SNV	0	CodingTranscript	SYNONYMOUS	5	synonymous	0.344370860927	0.0133333333333	NA	NA	NA	NA	G	G	CCDS41551.1	NA	22/54	2031	0.302277124572	2031	0.328322017459	677	0.328481319748	ndomain	NA	NA	2588	70970	NA	NA	NA	NA	0.959	0.902	0.981	0.651	0.329	0.251
10	95152675	rs757382570	T	C	285	likely_pathogenic	0.557	20.9	ENSG00000138119	ENST00000359263	MYOF	SNV	0	CodingTranscript	SPLICE_SITE	5	splice,synonymous	0.331125827815	0.04	NA	NA	NA	NA	T	T	CCDS41551.1	NA	17/54	1455	0.216550081857	1455	0.235208535403	485	0.235322658903	hmmpanther	2	DONOR	89277	86488	NA	NA	NA	NA	0.723	1	1	0.455	2.314	3.528
10	95155900	rs1296495221	T	C	956	potentially_pathogenic	0.381	21.3	ENSG00000138119	ENST00000359263	MYOF	SNV	0	CodingTranscript	SPLICE_SITE	5	splice,synonymous	0.397350993377	0	NA	NA	NA	NA	E	E	CCDS41551.1	NA	16/54	1416	0.210745646674	1416	0.228903976722	472	0.229015041242	ndomain	2	DONOR	86052	89713	NA	NA	NA	NA	0.978	1	1	0.53	2.216	2.222
10	95159149	rs761486615	C	T	76	likely_pathogenic	0.749	22.6	ENSG00000138119	ENST00000359263	MYOF	SNV	0	CodingTranscript	SPLICE_SITE	5	splice,synonymous	0.350993377483	0.0133333333333	NA	NA	NA	NA	K	K	CCDS41551.1	NA	13/54	1221	0.181723470755	1221	0.197381183317	407	0.197476952935	ndomain	1	DONOR	82803	2207	NA	NA	NA	NA	0.963	1	1	0.559	2.673	4.491
10	95163780	rs752635845	C	T	594	potentially_pathogenic	0.443	23	ENSG00000138119	ENST00000359263	MYOF	SNV	0	CodingTranscript	SPLICE_SITE	5	splice,synonymous	0.384105960265	0.0133333333333	NA	NA	NA	NA	K	K	CCDS41551.1	NA	9/54	843	0.125465098973	843	0.136275460718	281	0.136341581756	ndomain	1	DONOR	78172	6838	NA	NA	NA	NA	0.944	1	1	0.651	2.891	6.372
10	95216639	rs1255921099	C	T	624	potentially_pathogenic	0.438	22.1	ENSG00000138119	ENST00000359263	MYOF	SNV	0	CodingTranscript	SPLICE_SITE	5	splice,synonymous	0.324503311258	0	NA	NA	NA	NA	E	E	CCDS41551.1	NA	2/54	144	0.0214317606787	144	0.0232783705141	48	0.0232896652111	ndomain	1	DONOR	25313	30811	NA	NA	NA	NA	0.964	1	1	0.651	2.524	3.176
10	95278705	rs781127762	G	A	46	likely_pathogenic	0.772	21.9	ENSG00000138180	ENST00000371485	CEP55	SNV	0	CodingTranscript	SPLICE_SITE	5	splice,synonymous	0.403973509934	0.0133333333333	NA	NA	NA	NA	Q	Q	CCDS7428.1	NA	7/9	1369	0.518953752843	1065	0.763440860215	355	0.765086206897	hmmpanther	1	DONOR	1741	164	NA	NA	NA	NA	0.985	1	1	0.651	2.775	5.337
10	95279564	rs776277247	G	A	223.5	likely_pathogenic	0.586	20.2	ENSG00000138180	ENST00000371485	CEP55	SNV	0	CodingTranscript	SPLICE_SITE	5	splice,synonymous	0.364238410596	0.04	NA	NA	NA	NA	L	L	CCDS7428.1	NA	8/9	1495	0.566717210008	1191	0.85376344086	397	0.855603448276	ncoils	1	DONOR	2600	471	NA	NA	NA	NA	0.983	1	1	0.557	2.812	2.45
10	95518517	rs1332539533	A	G	656.5	potentially_pathogenic	0.43	16.02	ENSG00000108231	ENST00000371418	LGI1	SNV	0	CodingTranscript	SPLICE_SITE	5	splice,synonymous	0.384105960265	0.0266666666667	NA	NA	NA	NA	L	L	CCDS7431.1	NA	2/8	476	0.207860262009	216	0.129032258065	72	0.129263913824	ndomain	1	ACCEPTOR	839	153	NA	NA	NA	NA	0.997	1	1	0.45	2.119	1.701
10	95537136	rs761037722	G	A	81	likely_pathogenic	0.744	17.76	ENSG00000108231	ENST00000371418	LGI1	SNV	0	CodingTranscript	SPLICE_SITE	5	splice,synonymous	0.370860927152	0.0133333333333	NA	NA	NA	NA	L	L	CCDS7431.1	NA	3/8	548	0.239301310044	288	0.172043010753	96	0.172351885099	ndomain	1	ACCEPTOR	179	240	NA	NA	NA	NA	0.998	1	1	0.559	1.499	0.824
10	95553106	rs755068491	A	G	91	likely_pathogenic	0.732	18.13	ENSG00000108231	ENST00000371418	LGI1	SNV	0	CodingTranscript	SPLICE_SITE	5	splice,synonymous	0.390728476821	0.0133333333333	NA	NA	NA	NA	T	T	CCDS7431.1	NA	7/8	1097	0.47903930131	837	0.5	279	0.500897666068	ndomain	2	DONOR	35428	4809	NA	NA	NA	NA	0.829	1	1	0.525	2.285	1.688
10	95987206	rs543658821	C	G	100	likely_pathogenic	0.719	23.3	ENSG00000138193	ENST00000371380	PLCE1	SNV	0	CodingTranscript	SPLICE_SITE	5	splice,synonymous	0.46357615894	0.0266666666667	NA	NA	NA	NA	L	L	CCDS41552.1	NA	4/32	2188	0.181969394544	1953	0.282674772036	651	0.282797567333	ndomain	3	DONOR	161	2289	NA	NA	NA	NA	0.952	1	1	0.55	2.702	3.876
10	95987206	rs543658821	C	T	365	likely_pathogenic	0.515	23.6	ENSG00000138193	ENST00000371380	PLCE1	SNV	0	CodingTranscript	SPLICE_SITE	5	splice,synonymous	0.46357615894	0.0266666666667	NA	NA	NA	NA	L	L	CCDS41552.1	NA	4/32	2188	0.181969394544	1953	0.282674772036	651	0.282797567333	ndomain	3	DONOR	161	2289	NA	NA	NA	NA	0.952	1	1	0.55	2.702	3.876
10	95994069	rs1454663268	G	A	164	likely_pathogenic	0.652	18.87	ENSG00000138193	ENST00000371380	PLCE1	SNV	0	CodingTranscript	SPLICE_SITE	5	splice,synonymous	0.53642384106	0.08	NA	NA	NA	NA	E	E	CCDS41552.1	NA	5/32	2449	0.203675981371	2214	0.320451584889	738	0.320590790617	ndomain	1	DONOR	145217	91298	NA	NA	NA	NA	0.348	1	1	0.651	2.891	5.655
10	96043668	rs189613952	G	A	93	likely_pathogenic	0.73	23.2	ENSG00000138193	ENST00000371380	PLCE1	SNV	0	CodingTranscript	SPLICE_SITE	5	splice,synonymous	0.390728476821	0.0133333333333	NA	NA	NA	NA	K	K	CCDS41552.1	NA	20/32	5152	0.428476380572	4917	0.711680416848	1639	0.711989574283	ndomain	1	DONOR	3137	750	NA	NA	NA	NA	0.842	1	1	0.557	2.697	5.603
10	96066444	rs1427599518	A	G	140	likely_pathogenic	0.678	21.4	ENSG00000138193	ENST00000371380	PLCE1	SNV	0	CodingTranscript	SPLICE_SITE	5	splice,synonymous	0.364238410596	0.04	NA	NA	NA	NA	R	R	CCDS41552.1	NA	25/32	6118	0.508815701929	5883	0.851498046027	1961	0.851867940921	ndomain	2	DONOR	217592	18923	NA	NA	NA	NA	0.985	1	1	0.53	2.195	3.395
10	96068456	rs976739600	G	A	134	likely_pathogenic	0.681	19.53	ENSG00000138193	ENST00000371380	PLCE1	SNV	0	CodingTranscript	SPLICE_SITE	5	splice,synonymous	0.417218543046	0.0133333333333	NA	NA	NA	NA	S	S	CCDS41552.1	NA	26/32	6238	0.51879574185	6003	0.868866695614	2001	0.869244135534	hmmpanther	1	DONOR	219604	16911	NA	NA	NA	NA	0.857	1	1	0.557	2.643	5.055
10	96081816	rs764435469	G	A	72.5	likely_pathogenic	0.751	23.8	ENSG00000138193	ENST00000371380	PLCE1	SNV	0	CodingTranscript	SPLICE_SITE	5	splice,synonymous	0.483443708609	0.04	NA	NA	NA	NA	Q	Q	CCDS41552.1	NA	29/32	6736	0.560212907518	6501	0.940946591403	2167	0.94135534318	ndomain	1	DONOR	30918	3551	NA	NA	NA	NA	0.978	0.999	1	0.651	2.862	5.833
10	96100191	rs773870208	T	C	482.5	potentially_pathogenic	0.47	16.83	ENSG00000173145	ENST00000371361	NOC3L	SNV	0	CodingTranscript	SPLICE_SITE	5	splice,synonymous	0.324503311258	0	NA	NA	NA	NA	Q	Q	CCDS7433.1	NA	15/21	1808	0.523299565847	1707	0.710362047441	569	0.71125	ndomain	2	DONOR	12543	7202	NA	NA	NA	NA	0.888	1	1	0.455	0.975	2.051
10	96101502	rs143267080	C	T	40.5	likely_pathogenic	0.781	18.32	ENSG00000173145	ENST00000371361	NOC3L	SNV	0	CodingTranscript	SPLICE_SITE	5	splice,synonymous	0.324503311258	0	NA	NA	NA	NA	K	K	CCDS7433.1	NA	14/21	1673	0.484225759768	1572	0.65418227216	524	0.655	ndomain	1	ACCEPTOR	11232	8513	NA	NA	NA	NA	0.992	1	1	0.651	2.666	1.951
10	96121423	rs1037474832	T	C	1154	potentially_pathogenic	0.354	20.8	ENSG00000173145	ENST00000371361	NOC3L	SNV	0	CodingTranscript	SPLICE_SITE	5	splice,synonymous	0.397350993377	0.0133333333333	NA	NA	NA	NA	P	P	CCDS7433.1	NA	2/21	317	0.0917510853835	216	0.0898876404494	72	0.09	ndomain	2	DONOR	289	342	NA	NA	NA	NA	0.777	1	0.907	0.455	1.914	0.443
10	96269849	rs183691357	T	C	919	potentially_pathogenic	0.386	15.32	ENSG00000108239	ENST00000225235	TBC1D12	SNV	0	CodingTranscript	SPLICE_SITE	5	splice,synonymous	0.370860927152	0.0266666666667	NA	NA	NA	NA	G	G	CCDS41553.1	NA	8/13	1712	0.324734446131	1602	0.688144329897	534	0.689032258065	ndomain	2	ACCEPTOR	1650	23206	NA	NA	NA	NA	0.993	1	1	0.478	0.967	0.912
10	96271342	rs779475210	T	C	1357	potentially_pathogenic	0.335	15.8	ENSG00000108239	ENST00000225235	TBC1D12	SNV	0	CodingTranscript	SPLICE_SITE	5	splice,synonymous	0.324503311258	0	NA	NA	NA	NA	G	G	CCDS41553.1	NA	9/13	1802	0.341805766313	1692	0.726804123711	564	0.727741935484	ndomain	3	ACCEPTOR	3143	21713	NA	NA	NA	NA	0.979	1	1	0.525	2.047	3.163
10	96331186	rs766306121	G	A	314	likely_pathogenic	0.54	16.4	ENSG00000119969	ENST00000348459	HELLS	SNV	0	CodingTranscript	SPLICE_SITE	5	splice,synonymous	0.251655629139	0	NA	NA	NA	NA	E	E	CCDS7434.1	NA	7/22	582	0.187802516941	477	0.189511323004	159	0.189737470167	lcompl	1	DONOR	2234	149	NA	NA	NA	NA	0.2	1	1	0.651	2.359	4.129
10	96334412	rs762500880	A	G	1534.5	potentially_pathogenic	0.315	20.5	ENSG00000119969	ENST00000348459	HELLS	SNV	0	CodingTranscript	SYNONYMOUS	5	synonymous	0.41059602649	0	NA	NA	NA	NA	G	G	CCDS7434.1	NA	9/22	912	0.294288480155	807	0.320619785459	269	0.321002386635	ndomain	NA	NA	5460	207	NA	NA	NA	NA	0.98	1	0.999	0.473	0.415	0.364
10	96342816	rs761008774	G	A	1664	potentially_pathogenic	0.305	22.7	ENSG00000119969	ENST00000348459	HELLS	SNV	0	CodingTranscript	SPLICE_SITE	5	splice,synonymous	0.377483443709	0.0133333333333	NA	NA	NA	NA	Q	Q	CCDS7434.1	NA	12/22	1431	0.461761858664	1326	0.526817640048	442	0.527446300716	ndomain	1	DONOR	5620	18564	NA	NA	NA	NA	0.927	1	1	0.557	2.742	6.021
10	96352169	rs200334171	A	G	575.5	potentially_pathogenic	0.447	21.9	ENSG00000119969	ENST00000348459	HELLS	SNV	0	CodingTranscript	SYNONYMOUS	5	synonymous	0.331125827815	0	NA	NA	NA	NA	Q	Q	CCDS7434.1	NA	17/22	1974	0.636979670862	1869	0.742550655542	623	0.743436754177	ndomain	18	ACCEPTOR	1670	103	NA	NA	NA	NA	0.995	1	1	0.457	2.213	1.7
10	96356642	rs1242873065	A	G	1743.5	potentially_pathogenic	0.299	17.44	ENSG00000119969	ENST00000348459	HELLS	SNV	0	CodingTranscript	SYNONYMOUS	5	synonymous	0.251655629139	0	NA	NA	NA	NA	G	G	CCDS7434.1	NA	20/22	2379	0.767666989351	2274	0.903456495828	758	0.904534606205	ndomain	NA	NA	5	4738	NA	NA	NA	NA	0.998	0.998	0.984	0.53	-0.02	-0.031
10	96356819	rs976581348	C	A	1719	potentially_pathogenic	0.301	17.72	ENSG00000119969	ENST00000348459	HELLS	SNV	0	CodingTranscript	SYNONYMOUS	5	synonymous	0.291390728477	0.0133333333333	NA	NA	NA	NA	V	V	CCDS7434.1	NA	21/22	2478	0.799612778316	2373	0.942789034565	791	0.943914081146	hmmpanther	NA	NA	182	4561	NA	NA	NA	NA	0.999	1	1	0.651	1.411	0.898
10	96484290	rs1364521176	G	A	223.5	likely_pathogenic	0.586	16.58	ENSG00000108242	ENST00000285979	CYP2C18	SNV	0	CodingTranscript	SPLICE_SITE	5	splice,synonymous	0.456953642384	0	NA	NA	NA	NA	K	K	CCDS7435.1	NA	7/9	1348	0.557485525227	1149	0.780040733198	383	0.781632653061	ndomain	1	DONOR	36379	11656	NA	NA	NA	NA	0.015	0.92	1	0.307	2.111	4.902
10	96541754	rs1262244551	G	A	94	likely_pathogenic	0.73	16.64	ENSG00000165841	ENST00000371321	CYP2C19	SNV	0	CodingTranscript	SPLICE_SITE	5	splice,synonymous	0.35761589404	0.04	NA	NA	NA	NA	K	K	CCDS7436.1	NA	5/9	901	0.473961073119	819	0.55600814664	273	0.557142857143	ndomain	1	DONOR	19373	71077	NA	NA	NA	NA	0.229	0.971	1	0.504	2.086	2.729
10	96602781	rs772082164	G	A	640.5	potentially_pathogenic	0.434	15.52	ENSG00000165841	ENST00000371321	CYP2C19	SNV	0	CodingTranscript	SPLICE_SITE	5	splice,synonymous	0.443708609272	0.0266666666667	NA	NA	NA	NA	K	K	CCDS7436.1	NA	7/9	1231	0.64755391899	1149	0.780040733198	383	0.781632653061	ndomain	1	DONOR	80400	10050	NA	NA	NA	NA	0.435	0.956	1	0.501	1.586	4.577
10	97096278	rs760327777	C	T	13.5	likely_pathogenic	0.838	19.55	ENSG00000095637	ENST00000371247	SORBS1	SNV	0	CodingTranscript	SPLICE_SITE	5	splice,synonymous	0.662251655629	0.12	NA	NA	NA	NA	Q	Q	CCDS31255.1	NA	30/33	3829	0.520669023661	3639	0.938128383604	1213	0.938854489164	hmmpanther	1	DONOR	104615	21462	NA	NA	NA	NA	0.997	1	1	0.651	2.706	3.699
10	97135730	rs760699945	C	T	450.5	likely_pathogenic	0.481	22.4	ENSG00000095637	ENST00000371247	SORBS1	SNV	0	CodingTranscript	SPLICE_SITE	5	splice,synonymous	0.35761589404	0.04	NA	NA	NA	NA	P	P	CCDS31255.1	NA	19/33	1927	0.262034267066	1737	0.447795823666	579	0.448142414861	hmmpanther	1	DONOR	65163	34389	NA	NA	NA	NA	0.999	1	1	0.651	2.669	6.167
10	97402749	rs758246883	C	T	405	likely_pathogenic	0.497	22.5	ENSG00000059573	ENST00000371224	ALDH18A1	SNV	0	CodingTranscript	SPLICE_SITE	5	splice,synonymous	0.490066225166	0.0666666666667	NA	NA	NA	NA	Q	Q	CCDS7443.1	NA	3/18	441	0.131681098835	303	0.126884422111	101	0.127044025157	ndomain	1	DONOR	13618	5899	NA	NA	NA	NA	0.926	1	1	0.651	2.703	5.166
10	97447349	rs752918067	C	T	769.5	potentially_pathogenic	0.41	16.85	ENSG00000119977	ENST00000371217	TCTN3	SNV	0	CodingTranscript	SPLICE_SITE	5	splice,synonymous	0.470198675497	0.0133333333333	NA	NA	NA	NA	R	R	CCDS31258.2	NA	4/14	651	0.258949880668	627	0.34375	209	0.34431630972	ndomain	1	DONOR	6308	510	NA	NA	NA	NA	0.25	0.992	0.996	-0.222	1.412	1.956
10	97697948	rs1378078913	T	C	476	potentially_pathogenic	0.473	20.4	ENSG00000173088	ENST00000423344	C10orf131	SNV	0	CodingTranscript	SYNONYMOUS	5	synonymous	0.311258278146	0.0133333333333	NA	NA	NA	NA	G	G	CCDS58090.1	NA	8/8	709	0.57131345689	513	0.966101694915	171	0.971590909091	NA	NA	NA	30226	533	NA	NA	NA	NA	0.925	0.994	0.999	0.525	2.163	2.991
10	97791672	rs760231923	G	A	1743.5	potentially_pathogenic	0.299	17.53	ENSG00000188649	ENST00000410012	CC2D2B	SNV	0	CodingTranscript	SYNONYMOUS	5	synonymous	0.384105960265	0	NA	NA	NA	NA	Q	Q	CCDS53560.1	NA	12/12	1324	0.738839285714	1113	0.922885572139	371	0.925187032419	hmmpanther	NA	NA	10931	469	NA	NA	NA	NA	0.839	1	1	0.559	1.563	1.926
10	97810015	rs200516549	G	A	866	potentially_pathogenic	0.394	20.1	ENSG00000107443	ENST00000465148	CCNJ	SNV	0	CodingTranscript	SPLICE_SITE	5	splice,synonymous	0.443708609272	0.0266666666667	NA	NA	NA	NA	E	E	CCDS44462.1	NA	3/6	250	0.093388121031	72	0.0625	24	0.0626631853786	ndomain	3	ACCEPTOR	6675	7780	NA	NA	NA	NA	0.994	1	1	0.645	2.635	2.674
10	98079147	rs768463311	G	A	43	likely_pathogenic	0.779	21.1	ENSG00000107447	ENST00000371174	DNTT	SNV	0	CodingTranscript	SPLICE_SITE	5	splice,synonymous	0.430463576159	0.0666666666667	NA	NA	NA	NA	T	T	CCDS7447.1	NA	3/11	609	0.308823529412	507	0.33137254902	169	0.332023575639	ndomain	1	DONOR	14994	19154	NA	NA	NA	NA	0.768	1	1	0.651	2.729	3.827
10	98109464	rs751686361	C	T	137	likely_pathogenic	0.679	21.5	ENSG00000197430	ENST00000371172	OPALIN	SNV	0	CodingTranscript	SPLICE_SITE	5	splice,synonymous	0.483443708609	0.0133333333333	NA	NA	NA	NA	E	E	CCDS7448.1	NA	4/6	598	0.168119201574	192	0.450704225352	64	0.45390070922	hmmpanther	1	DONOR	7453	4208	NA	NA	NA	NA	0.953	1	1	0.651	2.938	3.173
10	98287790	rs1338552287	C	T	540	potentially_pathogenic	0.455	17.48	ENSG00000077147	ENST00000371142	TM9SF3	SNV	0	CodingTranscript	SPLICE_SITE	5	splice,synonymous	0.344370860927	0.0133333333333	NA	NA	NA	NA	R	R	CCDS7450.1	NA	12/15	1756	0.285946914183	1539	0.869491525424	513	0.870967741935	ndomain	3	DONOR	141	5756	NA	NA	NA	NA	0.933	1	1	0.559	2.823	2.91
10	98405324	rs775391682	T	A	1434	potentially_pathogenic	0.327	15.63	ENSG00000155629	ENST00000339364	PIK3AP1	SNV	0	CodingTranscript	SYNONYMOUS	5	synonymous	0.543046357616	0.0666666666667	NA	NA	NA	NA	T	T	CCDS31259.1	NA	8/17	1401	0.291692692067	1281	0.529776674938	427	0.530434782609	hmmpanther	NA	NA	24045	17169	NA	NA	NA	NA	0.977	0.999	0.993	-0.318	0.054	-0.073
10	98405417	rs779129913	T	C	1785	potentially_pathogenic	0.295	16.09	ENSG00000155629	ENST00000339364	PIK3AP1	SNV	0	CodingTranscript	SPLICE_SITE	5	splice,synonymous	0.582781456954	0.0933333333333	NA	NA	NA	NA	E	E	CCDS31259.1	NA	8/17	1308	0.272329793879	1188	0.491315136476	396	0.491925465839	hmmpanther	3	ACCEPTOR	23952	17262	NA	NA	NA	NA	0.81	1	1	0.53	1.085	1.419
10	98412564	rs1287442569	C	T	1203.5	potentially_pathogenic	0.349	15.25	ENSG00000155629	ENST00000339364	PIK3AP1	SNV	0	CodingTranscript	SYNONYMOUS	5	synonymous	0.516556291391	0.04	NA	NA	NA	NA	K	K	CCDS31259.1	NA	4/17	723	0.150530918176	603	0.249379652605	201	0.249689440994	ndomain	NA	NA	16805	24409	NA	NA	NA	NA	0.518	0.934	0.921	0.55	2.865	1.725
10	98711861	rs969324847	C	T	552	potentially_pathogenic	0.452	19.81	ENSG00000196233	ENST00000371097	LCOR	SNV	0	CodingTranscript	SPLICE_SITE	5	splice,synonymous	0.450331125828	0.0133333333333	NA	NA	NA	NA	D	D	CCDS7451.1	NA	7/8	786	0.161995053586	240	0.184331797235	80	0.184757505774	hmmpanther	2	ACCEPTOR	2881	6412	NA	NA	NA	NA	0.996	1	1	0.581	2.83	2.703
10	98711951	rs563114887	C	T	1192	potentially_pathogenic	0.35	19.78	ENSG00000196233	ENST00000371097	LCOR	SNV	0	CodingTranscript	SPLICE_SITE	5	splice,synonymous	0.470198675497	0.0133333333333	NA	NA	NA	NA	N	N	CCDS7451.1	NA	7/8	876	0.180544105523	330	0.253456221198	110	0.254041570439	hmmpanther	3	DONOR	2971	6322	NA	NA	NA	NA	0.994	1	1	0.581	2.83	1.947
10	98714711	rs1219062788	C	A	1212	potentially_pathogenic	0.348	16.36	ENSG00000196233	ENST00000371097	LCOR	SNV	0	CodingTranscript	SPLICE_SITE	5	splice,synonymous	0.582781456954	0.0533333333333	NA	NA	NA	NA	R	R	CCDS7451.1	NA	8/8	880	0.181368507832	334	0.256528417819	112	0.258660508083	hmmpanther	2	ACCEPTOR	5731	3562	NA	NA	NA	NA	0.999	1	1	0.645	2.586	2.626
10	98762463	rs1258780781	G	A	1353	potentially_pathogenic	0.336	20.9	ENSG00000187122	ENST00000266058	SLIT1	SNV	0	CodingTranscript	SPLICE_SITE	5	splice,synonymous	0.688741721854	0.04	NA	NA	NA	NA	H	H	CCDS7453.1	NA	35/37	4398	0.554952681388	4152	0.901628664495	1384	0.90221642764	ndomain	3	DONOR	183053	1593	NA	NA	NA	NA	0.679	1	1	0.557	2.462	5.552
10	98763826	rs770157444	T	C	820	potentially_pathogenic	0.401	19.69	ENSG00000187122	ENST00000266058	SLIT1	SNV	0	CodingTranscript	SPLICE_SITE	5	splice,synonymous	0.622516556291	0.0666666666667	NA	NA	NA	NA	G	G	CCDS7453.1	NA	34/37	4110	0.518611987382	3864	0.839087947883	1288	0.83963494133	ndomain	2	DONOR	181690	2956	NA	NA	NA	NA	0.989	1	1	0.53	0.787	1.412
10	98764452	rs1452277807	G	A	1307.5	potentially_pathogenic	0.34	22.2	ENSG00000187122	ENST00000266058	SLIT1	SNV	0	CodingTranscript	SPLICE_SITE	5	splice,synonymous	0.622516556291	0.0533333333333	NA	NA	NA	NA	Y	Y	CCDS7453.1	NA	33/37	3954	0.498927444795	3708	0.805211726384	1236	0.805736636245	ndomain	3	DONOR	181064	3582	NA	NA	NA	NA	0.936	1	1	0.551	2.268	5.585
10	98770752	rs768333853	G	A	901.5	potentially_pathogenic	0.389	20.3	ENSG00000187122	ENST00000266058	SLIT1	SNV	0	CodingTranscript	SPLICE_SITE	5	splice,synonymous	0.622516556291	0.0133333333333	NA	NA	NA	NA	Y	Y	CCDS7453.1	NA	31/37	3585	0.452365930599	3339	0.725081433225	1113	0.72555410691	ndomain	3	DONOR	174764	9882	NA	NA	NA	NA	0.794	1	1	0.55	2.702	5.329
10	98807731	rs1192561267	T	C	138.5	likely_pathogenic	0.678	21.5	ENSG00000187122	ENST00000266058	SLIT1	SNV	0	CodingTranscript	SPLICE_SITE	5	splice,synonymous	0.576158940397	0.0133333333333	NA	NA	NA	NA	P	P	CCDS7453.1	NA	15/37	1734	0.21880126183	1488	0.323127035831	496	0.32333767927	hmmpanther	2	DONOR	137650	10276	NA	NA	NA	NA	0.794	1	1	0.375	1.934	4.37
10	99080002	rs371716109	G	T	487.5	potentially_pathogenic	0.469	15.87	ENSG00000165879	ENST00000371021	FRAT1	SNV	0	CodingTranscript	SYNONYMOUS	5	synonymous	0.721854304636	0.213333333333	NA	NA	NA	NA	G	G	CCDS7455.1	NA	1/1	981	0.370049038099	792	0.942857142857	264	0.94623655914	NA	NA	NA	497	1579	NA	NA	NA	NA	0.958	0.816	0.227	0.486	0.931	0.54
10	99116953	rs758199557	C	T	1259	potentially_pathogenic	0.344	20.6	ENSG00000052749	ENST00000370992	RRP12	SNV	0	CodingTranscript	SPLICE_SITE	5	splice,synonymous	0.582781456954	0.04	NA	NA	NA	NA	R	R	CCDS7457.1	NA	34/34	3904	0.887474426006	3792	0.973805855162	1264	0.974556669237	hmmpanther	1	ACCEPTOR	6672	90	NA	NA	NA	NA	0.967	1	1	0.557	2.528	3.768
10	99129182	rs770548358	C	A	370.5	likely_pathogenic	0.514	19.86	ENSG00000052749	ENST00000370992	RRP12	SNV	0	CodingTranscript	SPLICE_SITE	5	splice,synonymous	0.602649006623	0.0533333333333	NA	NA	NA	NA	V	V	CCDS7457.1	NA	25/34	3067	0.69720390998	2955	0.758859784284	985	0.759444872783	ndomain	1	DONOR	4169	12723	NA	NA	NA	NA	0.839	1	1	0.486	2.375	4.747
10	99129182	rs770548358	C	T	338	likely_pathogenic	0.528	20.7	ENSG00000052749	ENST00000370992	RRP12	SNV	0	CodingTranscript	SPLICE_SITE	5	splice,synonymous	0.602649006623	0.0533333333333	NA	NA	NA	NA	V	V	CCDS7457.1	NA	25/34	3067	0.69720390998	2955	0.758859784284	985	0.759444872783	ndomain	1	DONOR	4169	12723	NA	NA	NA	NA	0.839	1	1	0.486	2.375	4.747
10	99130473	rs369526222	C	T	1037.5	potentially_pathogenic	0.369	16.03	ENSG00000052749	ENST00000370992	RRP12	SNV	0	CodingTranscript	SPLICE_SITE	5	splice,synonymous	0.556291390728	0.0266666666667	NA	NA	NA	NA	E	E	CCDS7457.1	NA	22/34	2695	0.61263923619	2583	0.663328197227	861	0.663839629915	ndomain	1	DONOR	2878	14014	NA	NA	NA	NA	0.31	0.999	1	0.307	2.171	5.693
10	99130680	rs1250902007	C	T	225	likely_pathogenic	0.585	18.9	ENSG00000052749	ENST00000370992	RRP12	SNV	0	CodingTranscript	SPLICE_SITE	5	splice,synonymous	0.649006622517	0.08	NA	NA	NA	NA	R	R	CCDS7457.1	NA	21/34	2614	0.594225960446	2502	0.642526964561	834	0.643022359291	ndomain	1	DONOR	2671	14221	NA	NA	NA	NA	0.129	1	1	0.557	2.423	5.94
10	99145652	rs145105085	C	G	86.5	likely_pathogenic	0.733	18.51	ENSG00000052749	ENST00000370992	RRP12	SNV	0	CodingTranscript	SPLICE_SITE	5	splice,synonymous	0.655629139073	0.0533333333333	NA	NA	NA	NA	T	T	CCDS7457.1	NA	9/34	1228	0.279154353262	1116	0.286594761171	372	0.286815728604	ndomain	1	DONOR	4951	29193	NA	NA	NA	NA	0.977	1	1	0.559	1.217	0.693
10	99148378	rs748258177	G	T	1630	potentially_pathogenic	0.308	22.4	ENSG00000052749	ENST00000370992	RRP12	SNV	0	CodingTranscript	SYNONYMOUS	5	synonymous	0.576158940397	0.04	NA	NA	NA	NA	R	R	CCDS7457.1	NA	7/34	869	0.197544896567	757	0.194401643554	253	0.195065535852	ndomain	4	ACCEPTOR	105	624	NA	NA	NA	NA	0.986	1	1	0.557	2.509	5.923
10	99153443	rs777502650	C	T	241	likely_pathogenic	0.577	20.2	ENSG00000052749	ENST00000370992	RRP12	SNV	0	CodingTranscript	SPLICE_SITE	5	splice,synonymous	0.556291390728	0.0533333333333	NA	NA	NA	NA	K	K	CCDS7457.1	NA	4/34	640	0.145487610821	528	0.135593220339	176	0.135697764071	ndomain	3	DONOR	139	489	NA	NA	NA	NA	0.857	1	1	0.451	2.274	1.903
7	99160116	rs781378922	G	A	1320	potentially_pathogenic	0.35	22.7	ENSG00000052749	ENST00000370992	RRP12	SNV	0	CodingTranscript	SYNONYMOUS	5	synonymous	0.602649006623	0.12	NA	NA	NA	NA	V	V	CCDS7457.1	NA	2/34	427	0.0970675153444	315	0.0808936825886	105	0.0809560524287	hmmpanther	NA	NA	757	19166	NA	NA	NA	NA	0.991	1	1	0.457	2.69	2.227
10	99160851	rs745695069	T	A	354	likely_pathogenic	0.52	23.7	ENSG00000052749	ENST00000370992	RRP12	SNV	0	CodingTranscript	SPLICE_SITE	5	splice,synonymous	0.715231788079	0.173333333333	NA	NA	NA	NA	S	S	CCDS7457.1	NA	1/34	250	0.0568310979768	138	0.0354391371341	46	0.035466461064	lcompl	2	DONOR	22	18431	NA	NA	NA	NA	0.862	1	1	0.452	2.142	0.958
10	99160851	rs745695069	T	C	226	likely_pathogenic	0.585	23.8	ENSG00000052749	ENST00000370992	RRP12	SNV	0	CodingTranscript	SPLICE_SITE	5	splice,synonymous	0.715231788079	0.173333333333	NA	NA	NA	NA	S	S	CCDS7457.1	NA	1/34	250	0.0568310979768	138	0.0354391371341	46	0.035466461064	lcompl	2	DONOR	22	18431	NA	NA	NA	NA	0.862	1	1	0.452	2.142	0.958
10	99190831	rs941655031	G	T	1379	potentially_pathogenic	0.333	17.12	ENSG00000171314	ENST00000334828	PGAM1	SNV	0	CodingTranscript	SYNONYMOUS	5	synonymous	0.490066225166	0.0266666666667	NA	NA	NA	NA	G	G	CCDS7458.1	NA	3/4	682	0.372677595628	534	0.698039215686	178	0.700787401575	ndomain	NA	NA	3540	1617	NA	NA	NA	NA	0.991	1	0.999	-0.264	0.566	0.361
10	99196307	rs766481060	A	G	294	likely_pathogenic	0.553	18.99	ENSG00000171311	ENST00000370902	EXOSC1	SNV	0	CodingTranscript	SPLICE_SITE	5	splice,synonymous	0.523178807947	0.0266666666667	NA	NA	NA	NA	G	G	CCDS7459.1	NA	8/8	515	0.557963163597	483	0.821428571429	161	0.825641025641	ndomain	2	ACCEPTOR	9301	10	NA	NA	NA	NA	0.978	1	0.999	0.455	0.993	0.355
10	99213558	rs373955268	A	G	301.5	likely_pathogenic	0.55	21.6	ENSG00000171307	ENST00000393760	ZDHHC16	SNV	0	CodingTranscript	SPLICE_SITE	5	splice,synonymous	0.549668874172	0.04	NA	NA	NA	NA	K	K	CCDS7460.1	NA	8/12	1042	0.53190403267	693	0.611111111111	231	0.612732095491	ndomain	3	ACCEPTOR	247	187	NA	NA	NA	NA	0.97	1	1	0.455	2.273	2.495
10	99216547	rs753022921	C	A	620	potentially_pathogenic	0.438	21.1	ENSG00000171307	ENST00000393760	ZDHHC16	SNV	0	CodingTranscript	SYNONYMOUS	5	synonymous	0.509933774834	0.0133333333333	NA	NA	NA	NA	R	R	CCDS7460.1	NA	12/12	1382	0.705461970393	1033	0.910934744268	345	0.915119363395	hmmpanther	14	ACCEPTOR	1073	135	NA	NA	NA	NA	0.931	1	0.997	0.651	2.807	2.952
10	99218980	rs371554510	C	T	505	potentially_pathogenic	0.464	24	ENSG00000155229	ENST00000438925	MMS19	SNV	0	CodingTranscript	SPLICE_SITE	5	splice,synonymous	0.556291390728	0.0533333333333	NA	NA	NA	NA	V	V	CCDS7464.1	NA	29/31	3300	0.869107189887	2964	0.958292919496	988	0.959223300971	ndomain	1	DONOR	519	722	NA	NA	NA	NA	0.902	1	1	0.651	2.785	5.294
10	99219185	rs1401158639	T	C	799	potentially_pathogenic	0.404	16.85	ENSG00000155229	ENST00000438925	MMS19	SNV	0	CodingTranscript	SYNONYMOUS	5	synonymous	0.569536423841	0.04	NA	NA	NA	NA	Q	Q	CCDS7464.1	NA	28/31	3174	0.835923097182	2838	0.917555771096	946	0.918446601942	ndomain	NA	NA	314	646	NA	NA	NA	NA	0.999	0.976	0.858	0.53	-0.66	-0.452
10	99219239	rs1315458715	C	T	1117.5	potentially_pathogenic	0.359	16.45	ENSG00000155229	ENST00000438925	MMS19	SNV	0	CodingTranscript	SYNONYMOUS	5	synonymous	0.58940397351	0.0133333333333	NA	NA	NA	NA	V	V	CCDS7464.1	NA	28/31	3120	0.821701343166	2784	0.90009699321	928	0.900970873786	ndomain	NA	NA	260	592	NA	NA	NA	NA	0.841	0.997	0.999	-0.174	0.215	0.297
10	99219416	rs200068411	C	T	1074.5	potentially_pathogenic	0.364	16.88	ENSG00000155229	ENST00000438925	MMS19	SNV	0	CodingTranscript	SPLICE_SITE	5	splice,synonymous	0.523178807947	0.0133333333333	NA	NA	NA	NA	T	T	CCDS7464.1	NA	27/31	3075	0.809849881485	2739	0.885548011639	913	0.88640776699	lcompl	1	DONOR	83	415	NA	NA	NA	NA	0.849	0.993	0.999	-1.084	-0.319	0.384
10	99228162	rs150845089	G	A	1940.5	potentially_pathogenic	0.283	16.52	ENSG00000155229	ENST00000438925	MMS19	SNV	0	CodingTranscript	SPLICE_SITE	5	splice,synonymous	0.576158940397	0.0133333333333	NA	NA	NA	NA	D	D	CCDS7464.1	NA	13/31	1401	0.368975506979	1065	0.344325897187	355	0.344660194175	ndomain	2	ACCEPTOR	880	691	NA	NA	NA	NA	0.992	1	1	0.509	2.627	2.488
10	99237612	rs760229031	C	T	405	likely_pathogenic	0.497	21.6	ENSG00000155229	ENST00000438925	MMS19	SNV	0	CodingTranscript	SPLICE_SITE	5	splice,synonymous	0.496688741722	0	NA	NA	NA	NA	Q	Q	CCDS7464.1	NA	5/31	759	0.199894653674	423	0.13676042677	141	0.136893203883	ndomain	1	DONOR	20530	938	NA	NA	NA	NA	0.348	1	1	0.651	0.722	3.46
10	99237663	rs758785025	T	C	1427.5	potentially_pathogenic	0.328	17.75	ENSG00000155229	ENST00000438925	MMS19	SNV	0	CodingTranscript	SYNONYMOUS	5	synonymous	0.549668874172	0.0266666666667	NA	NA	NA	NA	P	P	CCDS7464.1	NA	5/31	708	0.186462997103	372	0.120271580989	124	0.120388349515	ndomain	NA	NA	20479	989	NA	NA	NA	NA	0.985	1	0.938	-0.255	0.415	-0.278
10	99237678	rs774303417	A	G	1626	potentially_pathogenic	0.309	21.7	ENSG00000155229	ENST00000438925	MMS19	SNV	0	CodingTranscript	SYNONYMOUS	5	synonymous	0.556291390728	0.0266666666667	NA	NA	NA	NA	C	C	CCDS7464.1	NA	5/31	693	0.182512509876	357	0.115421920466	119	0.115533980583	ndomain	9	ACCEPTOR	20464	1004	NA	NA	NA	NA	0.979	1	1	0.53	2.114	1.609
10	99240799	rs748513092	C	T	1117.5	potentially_pathogenic	0.359	18.77	ENSG00000155229	ENST00000438925	MMS19	SNV	0	CodingTranscript	SPLICE_SITE	5	splice,synonymous	0.443708609272	0.04	NA	NA	NA	NA	G	G	CCDS7464.1	NA	3/31	498	0.131156175928	162	0.0523763336566	54	0.052427184466	ndomain	1	ACCEPTOR	17343	4125	NA	NA	NA	NA	0.873	0.983	1	0.651	0.785	1.192
10	99329908	rs778991485	A	G	906	potentially_pathogenic	0.388	16.55	ENSG00000165886	ENST00000370664	UBTD1	SNV	0	CodingTranscript	SYNONYMOUS	5	synonymous	0.556291390728	0.0533333333333	NA	NA	NA	NA	E	E	CCDS7465.1	NA	3/3	648	0.379835873388	312	0.456140350877	104	0.458149779736	hmmpanther	14	ACCEPTOR	71283	1059	NA	NA	NA	NA	0.931	0.998	0.997	-0.255	-0.089	0.169
10	99340710	rs147793402	G	A	736.5	potentially_pathogenic	0.416	17.18	ENSG00000165887	ENST00000307518	ANKRD2	SNV	0	CodingTranscript	SPLICE_SITE	5	splice,synonymous	0.569536423841	0.0133333333333	NA	NA	NA	NA	R	R	CCDS7466.1	NA	5/9	903	0.608490566038	636	0.587257617729	212	0.588888888889	ndomain	1	DONOR	8174	2907	NA	NA	NA	NA	0.08	1	1	0.55	2.428	2.118
10	99359550	rs766603508	C	T	776.5	potentially_pathogenic	0.409	19.95	ENSG00000241935	ENST00000370646	HOGA1	SNV	0	CodingTranscript	SYNONYMOUS	5	synonymous	0.609271523179	0.0533333333333	NA	NA	NA	NA	G	G	CCDS7467.1	NA	4/7	943	0.379019292605	582	0.591463414634	194	0.593272171254	ndomain	NA	NA	10	1156	NA	NA	NA	NA	0.996	1	1	0.645	2.445	1.133
10	99359826	rs1388047905	G	T	1102.5	potentially_pathogenic	0.361	17.16	ENSG00000241935	ENST00000370646	HOGA1	SNV	0	CodingTranscript	SPLICE_SITE	5	splice,synonymous	0.556291390728	0.0266666666667	NA	NA	NA	NA	V	V	CCDS7467.1	NA	5/7	967	0.388665594855	606	0.615853658537	202	0.617737003058	ndomain	3	ACCEPTOR	267	880	NA	NA	NA	NA	0.994	0.994	1	0.651	0.036	0.783
10	99361747	rs770050262	G	A	37.5	likely_pathogenic	0.783	17.13	ENSG00000241935	ENST00000370646	HOGA1	SNV	0	CodingTranscript	SPLICE_SITE	5	splice,synonymous	0.675496688742	0.12	NA	NA	NA	NA	A	A	CCDS7467.1	NA	6/7	1195	0.480305466238	834	0.84756097561	278	0.850152905199	ndomain	1	DONOR	2188	251	NA	NA	NA	NA	0.177	1	1	0.557	2.446	1.483
10	99361747	rs770050262	G	T	40.5	likely_pathogenic	0.781	16.8	ENSG00000249967	ENST00000370649	PI4K2A	SNV	0	CodingTranscript	SPLICE_SITE	5	splice,synonymous	0.675496688742	0.12	NA	NA	NA	NA	A	A	NA	NA	2/10	675	0.36525974026	345	0.255555555556	115	0.256124721604	ndomain	1	DONOR	2188	251	NA	NA	NA	NA	0.177	1	1	0.557	2.446	1.483
10	99422666	rs766055659	C	A	1778	potentially_pathogenic	0.296	15.64	ENSG00000249967	ENST00000370649	PI4K2A	SNV	0	CodingTranscript	SPLICE_SITE	5	splice,synonymous	0.390728476821	0.0266666666667	NA	NA	NA	NA	R	R	NA	NA	6/10	1165	0.630411255411	835	0.618518518519	279	0.621380846325	ndomain	3	ACCEPTOR	22223	11002	NA	NA	NA	NA	0.987	1	1	0.651	2.697	1.326
10	99426820	rs768473270	A	G	560.5	potentially_pathogenic	0.45	16.15	ENSG00000155252	ENST00000370631	PI4K2A	SNV	0	CodingTranscript	SPLICE_SITE	5	splice,synonymous	0.523178807947	0.0266666666667	NA	NA	NA	NA	K	K	CCDS7469.1	NA	8/9	1278	0.305084745763	1221	0.847916666667	407	0.849686847599	ndomain	3	ACCEPTOR	26377	6848	NA	NA	NA	NA	0.987	1	1	0.375	2.04	2.343
10	99439639	rs777816284	G	T	985	potentially_pathogenic	0.378	15.46	ENSG00000119986	ENST00000370626	AVPI1	SNV	0	CodingTranscript	SYNONYMOUS	5	synonymous	0.622516556291	0.0666666666667	NA	NA	NA	NA	V	V	CCDS7470.1	NA	2/3	592	0.406314344544	24	0.0540540540541	8	0.0544217687075	ndomain	NA	NA	7442	2458	NA	NA	NA	NA	0.854	0.948	0.973	-0.318	-0.399	-0.196
10	99498429	rs1349547674	C	T	1427.5	potentially_pathogenic	0.328	20.9	ENSG00000155256	ENST00000356257	ZFYVE27	SNV	0	CodingTranscript	SPLICE_SITE	5	splice,synonymous	0.516556291391	0.0266666666667	NA	NA	NA	NA	L	L	CCDS31262.1	NA	1/12	196	0.0685794261721	195	0.15587529976	65	0.15625	hmmpanther	3	DONOR	128	174	NA	NA	NA	NA	0.997	1	1	0.557	1.039	1.461
10	99619338	rs747181097	C	A	1940.5	potentially_pathogenic	0.283	21.4	ENSG00000155265	ENST00000370602	GOLGA7B	SNV	0	CodingTranscript	SPLICE_SITE	5	splice,synonymous	0.490066225166	0.0266666666667	NA	NA	NA	NA	R	R	CCDS31265.1	NA	2/5	201	0.0694540428473	136	0.269841269841	46	0.275449101796	ndomain	3	DONOR	9342	8445	NA	NA	NA	NA	0.983	1	1	0.55	2.563	3.435
10	99642574	rs746518576	T	C	1163	potentially_pathogenic	0.353	16.61	ENSG00000095713	ENST00000370597	CRTAC1	SNV	0	CodingTranscript	SYNONYMOUS	5	synonymous	0.556291390728	0.0133333333333	NA	NA	NA	NA	G	G	CCDS31266.1	NA	13/15	2000	0.692041522491	1644	0.827794561934	548	0.829046898638	hmmpanther	12	ACCEPTOR	1426	2471	NA	NA	NA	NA	0.96	1	1	0.375	1.907	0.675
10	99664570	rs1406221490	A	G	898	potentially_pathogenic	0.389	15.55	ENSG00000095713	ENST00000370597	CRTAC1	SNV	0	CodingTranscript	SPLICE_SITE	5	splice,synonymous	0.622516556291	0.08	NA	NA	NA	NA	G	G	CCDS31266.1	NA	7/15	1208	0.417993079585	852	0.429003021148	284	0.42965204236	ndomain	2	ACCEPTOR	31466	25130	NA	NA	NA	NA	0.97	1	0.994	0.455	0.2	-0.094
10	99677411	rs1380546246	G	A	455.5	potentially_pathogenic	0.479	15.52	ENSG00000095713	ENST00000370597	CRTAC1	SNV	0	CodingTranscript	SPLICE_SITE	5	splice,synonymous	0.582781456954	0.0533333333333	NA	NA	NA	NA	G	G	CCDS31266.1	NA	5/15	917	0.317301038062	561	0.28247734139	187	0.282904689864	ndomain	3	ACCEPTOR	18625	37971	NA	NA	NA	NA	0.972	1	1	0.651	2.492	0.729
10	100012204	rs775937122	G	T	1079	potentially_pathogenic	0.363	18.26	ENSG00000138131	ENST00000260702	LOXL4	SNV	0	CodingTranscript	SYNONYMOUS	5	synonymous	0.582781456954	0.0266666666667	NA	NA	NA	NA	V	V	CCDS7473.1	NA	12/15	2008	0.549685190255	1857	0.817701453104	619	0.818783068783	ndomain	NA	NA	424	4129	NA	NA	NA	NA	0.995	1	1	0.557	1.156	1.006
10	100016537	rs746374088	C	T	75	likely_pathogenic	0.75	23.2	ENSG00000138131	ENST00000260702	LOXL4	SNV	0	CodingTranscript	SPLICE_SITE	5	splice,synonymous	0.556291390728	0.0533333333333	NA	NA	NA	NA	K	K	CCDS7473.1	NA	9/15	1579	0.432247467835	1428	0.628797886394	476	0.62962962963	ndomain	1	DONOR	4757	205	NA	NA	NA	NA	0.786	1	1	0.557	2.351	3.971
10	100017413	rs772494676	C	T	1887.5	potentially_pathogenic	0.287	19.66	ENSG00000138131	ENST00000260702	LOXL4	SNV	0	CodingTranscript	SYNONYMOUS	5	synonymous	0.576158940397	0.0133333333333	NA	NA	NA	NA	Q	Q	CCDS7473.1	NA	8/15	1405	0.384615384615	1254	0.552179656539	418	0.55291005291	hmmpanther	7	DONOR	10595	9966	NA	NA	NA	NA	0.908	0.999	0.999	0.55	2.52	2.943
10	100020681	rs753068721	G	A	487.5	potentially_pathogenic	0.469	22	ENSG00000138131	ENST00000260702	LOXL4	SNV	0	CodingTranscript	SPLICE_SITE	5	splice,synonymous	0.635761589404	0.0666666666667	NA	NA	NA	NA	Y	Y	CCDS7473.1	NA	4/15	811	0.222009307419	660	0.290620871863	220	0.291005291005	ndomain	3	DONOR	7327	13234	NA	NA	NA	NA	0.691	1	1	-0.155	1.575	4.216
10	100150357	rs772080429	G	A	1621.5	potentially_pathogenic	0.309	15.26	ENSG00000119943	ENST00000370575	PYROXD2	SNV	0	CodingTranscript	SPLICE_SITE	5	splice,synonymous	0.582781456954	0.0133333333333	NA	NA	NA	NA	H	H	CCDS7474.1	NA	12/16	1339	0.660256410256	1290	0.73883161512	430	0.740103270224	hmmpanther	3	DONOR	21278	7035	NA	NA	NA	NA	0.403	0.924	0.691	0.559	0.449	0.885
10	100155048	rs747124418	C	G	209.5	likely_pathogenic	0.6	16.13	ENSG00000119943	ENST00000370575	PYROXD2	SNV	0	CodingTranscript	SPLICE_SITE	5	splice,synonymous	0.562913907285	0.0266666666667	NA	NA	NA	NA	V	V	CCDS7474.1	NA	8/16	739	0.364398422091	690	0.395189003436	230	0.39586919105	ndomain	3	ACCEPTOR	17	73	NA	NA	NA	NA	0.991	1	1	0.651	2.489	0.821
10	100155148	rs1358691752	C	T	188.5	likely_pathogenic	0.624	23.1	ENSG00000119943	ENST00000370575	PYROXD2	SNV	0	CodingTranscript	SPLICE_SITE	5	splice,synonymous	0.602649006623	0.04	NA	NA	NA	NA	K	K	CCDS7474.1	NA	7/16	736	0.36291913215	687	0.393470790378	229	0.394148020654	ndomain	1	DONOR	84	173	NA	NA	NA	NA	0.846	0.996	1	0.651	2.382	2.495
10	100195031	rs1417465501	C	T	1830.5	potentially_pathogenic	0.292	17.7	ENSG00000107521	ENST00000325103	HPS1	SNV	0	CodingTranscript	SPLICE_SITE	5	splice,synonymous	0.569536423841	0.0666666666667	NA	NA	NA	NA	K	K	CCDS7475.1	NA	5/20	630	0.170132325142	396	0.188302425107	132	0.188571428571	hmmpanther	3	DONOR	10140	188	NA	NA	NA	NA	0.891	0.999	1	-0.261	0.25	1.222
10	100195392	rs1472199476	C	T	417	likely_pathogenic	0.493	23.5	ENSG00000107521	ENST00000325103	HPS1	SNV	0	CodingTranscript	SPLICE_SITE	5	splice,synonymous	0.53642384106	0.0266666666667	NA	NA	NA	NA	L	L	CCDS7475.1	NA	4/20	489	0.132055090467	255	0.121255349501	85	0.121428571429	hmmpanther	1	DONOR	9779	549	NA	NA	NA	NA	0.762	1	1	0.55	2.302	5.395
10	100219334	rs757916623	T	C	765.5	potentially_pathogenic	0.411	16.99	ENSG00000172987	ENST00000370552	HPSE2	SNV	0	CodingTranscript	SYNONYMOUS	5	synonymous	0.543046357616	0.04	NA	NA	NA	NA	R	R	CCDS7477.1	NA	12/12	1836	0.8	1776	0.998313659359	592	1	hmmpanther	NA	NA	776226	3	NA	NA	NA	NA	0.884	1	1	0.525	2.01	1.932
10	100380361	rs1252289590	G	A	1677.5	potentially_pathogenic	0.303	19.66	ENSG00000172987	ENST00000370552	HPSE2	SNV	0	CodingTranscript	SPLICE_SITE	5	splice,synonymous	0.509933774834	0.0133333333333	NA	NA	NA	NA	F	F	CCDS7477.1	NA	8/12	1263	0.550326797386	1203	0.676222596965	401	0.677364864865	ndomain	3	DONOR	615199	161030	NA	NA	NA	NA	0.955	1	1	0.651	2.432	1.971
10	101124272	rs758022127	A	G	157	likely_pathogenic	0.66	19.09	ENSG00000119946	ENST00000356713	CNNM1	SNV	0	CodingTranscript	SPLICE_SITE	5	splice,synonymous	0.430463576159	0.0266666666667	NA	NA	NA	NA	S	S	CCDS7478.2	NA	5/11	2416	0.405437153885	2127	0.74474789916	709	0.745531019979	hmmpanther	2	DONOR	34584	27025	NA	NA	NA	NA	0.668	1	1	0.375	2.215	2.709
10	101480745	rs1163753828	T	G	82	likely_pathogenic	0.739	23.1	ENSG00000014919	ENST00000016171	COX15	SNV	0	CodingTranscript	SPLICE_SITE	5	splice,synonymous	0.503311258278	0.0266666666667	NA	NA	NA	NA	S	S	CCDS7482.1	NA	6/9	882	0.374363327674	831	0.67396593674	277	0.675609756098	ndomain	2	DONOR	11113	7473	NA	NA	NA	NA	0.839	1	1	0.45	1.925	4.068
10	101510152	rs1455139853	A	G	1031.5	potentially_pathogenic	0.37	22	ENSG00000119929	ENST00000370476	CUTC	SNV	0	CodingTranscript	SPLICE_SITE	5	splice,synonymous	0.331125827815	0	NA	NA	NA	NA	P	P	CCDS7483.1	NA	7/9	729	0.541604754829	600	0.729927007299	200	0.732600732601	ndomain	2	DONOR	17999	4156	NA	NA	NA	NA	0.993	1	1	0.375	1.904	3.756
10	101557088	rs748777403	G	T	1007	potentially_pathogenic	0.373	22	ENSG00000023839	ENST00000370449	ABCC2	SNV	0	CodingTranscript	SPLICE_SITE	5	splice,synonymous	0.529801324503	0.04	NA	NA	NA	NA	L	L	CCDS7484.1	NA	7/32	980	0.184487951807	867	0.186934023286	289	0.187055016181	ndomain	1	DONOR	14568	766	NA	NA	NA	NA	0.888	1	1	0.55	2.632	5.149
10	101567986	rs766157931	G	A	70.5	likely_pathogenic	0.752	21.3	ENSG00000023839	ENST00000370449	ABCC2	SNV	0	CodingTranscript	SPLICE_SITE	5	splice,synonymous	0.509933774834	0.0266666666667	NA	NA	NA	NA	Q	Q	CCDS7484.1	NA	13/32	1928	0.362951807229	1815	0.391332470893	605	0.391585760518	ndomain	1	DONOR	25497	43964	NA	NA	NA	NA	0.91	1	1	0.486	2.654	4.481
10	101590608	rs1047478507	G	A	77	likely_pathogenic	0.748	20.9	ENSG00000023839	ENST00000370449	ABCC2	SNV	0	CodingTranscript	SPLICE_SITE	5	splice,synonymous	0.350993377483	0.0266666666667	NA	NA	NA	NA	K	K	CCDS7484.1	NA	21/32	2996	0.564006024096	2883	0.621604139715	961	0.622006472492	ndomain	1	DONOR	48119	21342	NA	NA	NA	NA	0.832	1	1	0.486	2.771	4.192
10	101601724	rs377593832	G	A	214.5	likely_pathogenic	0.597	15.13	ENSG00000023839	ENST00000370449	ABCC2	SNV	0	CodingTranscript	SPLICE_SITE	5	splice,synonymous	0.496688741722	0.0533333333333	NA	NA	NA	NA	R	R	CCDS7484.1	NA	26/32	3728	0.701807228916	3615	0.779430789133	1205	0.779935275081	ndomain	1	ACCEPTOR	59235	10226	NA	NA	NA	NA	0.951	1	1	0.645	0.943	1.409
10	101605431	rs761953538	C	T	1486.5	potentially_pathogenic	0.321	18.37	ENSG00000023839	ENST00000370449	ABCC2	SNV	0	CodingTranscript	SYNONYMOUS	5	synonymous	0.483443708609	0.0266666666667	NA	NA	NA	NA	C	C	CCDS7484.1	NA	29/32	4151	0.781438253012	4038	0.87063389392	1346	0.871197411003	ndomain	NA	NA	62942	6519	NA	NA	NA	NA	0.996	1	1	0.651	2.73	4.545
10	101841335	rs562025469	C	T	1877	potentially_pathogenic	0.288	16.48	ENSG00000120054	ENST00000370418	CPN1	SNV	0	CodingTranscript	SYNONYMOUS	5	synonymous	0.529801324503	0.08	NA	NA	NA	NA	K	K	CCDS7486.1	NA	1/9	300	0.161030595813	48	0.0348583877996	16	0.0349344978166	sigp	NA	NA	300	39385	NA	NA	NA	NA	0.909	0.997	0.941	0.55	2.551	2.454
10	101938960	rs1307287059	T	C	931	potentially_pathogenic	0.384	15.47	ENSG00000107566	ENST00000421367	ERLIN1	SNV	0	CodingTranscript	SPLICE_SITE	5	splice,synonymous	0.417218543046	0.0133333333333	NA	NA	NA	NA	T	T	CCDS7487.2	NA	3/11	2948	0.508977900552	240	0.229226361032	80	0.229885057471	ndomain	3	DONOR	6827	24343	NA	NA	NA	NA	0.995	1	0.999	0.53	1.117	0.34
10	101953072	rs1267292116	C	T	1563	potentially_pathogenic	0.313	21.2	ENSG00000213341	ENST00000370397	CHUK	SNV	0	CodingTranscript	SYNONYMOUS	5	synonymous	0.456953642384	0.0133333333333	NA	NA	NA	NA	V	V	CCDS7488.1	NA	19/21	2178	0.600827586207	2091	0.934316353887	697	0.935570469799	hmmpanther	18	DONOR	109	2644	NA	NA	NA	NA	0.994	1	1	0.645	2.76	1.234
10	101969355	rs1393272641	T	C	1427.5	potentially_pathogenic	0.328	16.28	ENSG00000213341	ENST00000370397	CHUK	SNV	0	CodingTranscript	SYNONYMOUS	5	synonymous	0.384105960265	0.0266666666667	NA	NA	NA	NA	G	G	CCDS7488.1	NA	10/21	1212	0.334344827586	1125	0.502680965147	375	0.503355704698	hmmpanther	4	DONOR	20022	21300	NA	NA	NA	NA	0.934	1	1	0.53	1.027	1.462
10	101997890	rs1182896398	C	T	1970	potentially_pathogenic	0.281	18.51	ENSG00000095485	ENST00000354105	CWF19L1	SNV	0	CodingTranscript	SYNONYMOUS	5	synonymous	0.476821192053	0.0266666666667	NA	NA	NA	NA	V	V	CCDS7489.1	NA	11/14	1230	0.46714774022	1143	0.706864564007	381	0.708178438662	lcompl	NA	NA	831	26	NA	NA	NA	NA	0.992	0.999	0.999	0.645	0.281	0.451
10	101997968	rs142312495	T	C	1451	potentially_pathogenic	0.325	21.8	ENSG00000095485	ENST00000354105	CWF19L1	SNV	0	CodingTranscript	SYNONYMOUS	5	synonymous	0.496688741722	0	NA	NA	NA	NA	K	K	CCDS7489.1	NA	11/14	1152	0.437523737182	1065	0.658627087199	355	0.659851301115	ndomain	NA	NA	909	28	NA	NA	NA	NA	0.984	1	1	0.525	2.125	1.81
10	102006552	rs1250175551	C	T	273.5	likely_pathogenic	0.562	20.9	ENSG00000095485	ENST00000354105	CWF19L1	SNV	0	CodingTranscript	SPLICE_SITE	5	splice,synonymous	0.390728476821	0.0133333333333	NA	NA	NA	NA	V	V	CCDS7489.1	NA	8/14	936	0.35548803646	849	0.525046382189	283	0.526022304833	hmmpanther	1	DONOR	117	995	NA	NA	NA	NA	0.083	0.999	0.997	0.557	2.631	3.79
10	102039984	rs761914140	A	G	1002.5	potentially_pathogenic	0.374	15.87	ENSG00000196072	ENST00000370372	BLOC1S2	SNV	0	CodingTranscript	SPLICE_SITE	5	splice,synonymous	0.370860927152	0	NA	NA	NA	NA	Y	Y	CCDS7490.1	NA	4/5	347	0.277822257806	294	0.685314685315	98	0.69014084507	ndomain	2	ACCEPTOR	5922	186	NA	NA	NA	NA	0.994	1	1	0.455	2.05	2.925
10	102046363	rs1372177598	T	C	336	likely_pathogenic	0.529	22.2	ENSG00000196072	ENST00000370372	BLOC1S2	SNV	0	CodingTranscript	SPLICE_SITE	5	splice,synonymous	0.721854304636	0.24	NA	NA	NA	NA	R	R	CCDS7490.1	NA	1/5	107	0.0856685348279	54	0.125874125874	18	0.12676056338	lcompl	2	DONOR	68	5672	NA	NA	NA	NA	0.201	0.984	0.994	0.439	0.885	1.116
10	102242247	rs745973760	C	A	1212	potentially_pathogenic	0.348	19.25	ENSG00000075290	ENST00000343737	WNT8B	SNV	0	CodingTranscript	SYNONYMOUS	5	synonymous	0.675496688742	0.173333333333	NA	NA	NA	NA	R	R	CCDS7494.1	NA	6/6	858	0.40625	730	0.691287878788	244	0.695156695157	ndomain	NA	NA	19449	1255	NA	NA	NA	NA	0.575	0.994	0.997	0.307	2.395	2.508
10	102247784	rs1197855766	T	C	351	likely_pathogenic	0.522	15.96	ENSG00000075826	ENST00000370345	SEC31B	SNV	0	CodingTranscript	SPLICE_SITE	5	splice,synonymous	0.529801324503	0.0133333333333	NA	NA	NA	NA	T	T	CCDS7495.1	NA	25/26	3458	0.749783174328	3360	0.949152542373	1120	0.949957591179	hmmpanther	1	DONOR	2145	1103	NA	NA	NA	NA	0.956	0.957	0.826	0.455	-0.845	-0.455
10	102249460	rs1038339454	C	T	254.5	likely_pathogenic	0.57	16.37	ENSG00000075826	ENST00000370345	SEC31B	SNV	0	CodingTranscript	SPLICE_SITE	5	splice,synonymous	0.483443708609	0.0266666666667	NA	NA	NA	NA	K	K	CCDS7495.1	NA	22/26	3122	0.676929748482	3024	0.854237288136	1008	0.854961832061	hmmpanther	1	DONOR	469	2779	NA	NA	NA	NA	0.437	0.411	0.978	0.557	2.535	3.726
10	102249766	rs1438450035	T	C	89	likely_pathogenic	0.732	15.18	ENSG00000075826	ENST00000370345	SEC31B	SNV	0	CodingTranscript	SPLICE_SITE	5	splice,synonymous	0.562913907285	0	NA	NA	NA	NA	P	P	CCDS7495.1	NA	21/26	3062	0.663920208153	2964	0.837288135593	988	0.837998303647	hmmpanther	2	DONOR	163	3085	NA	NA	NA	NA	0.22	0.986	0.995	0.455	2.142	2.753
10	102257786	rs781549494	C	T	455.5	potentially_pathogenic	0.479	18.65	ENSG00000075826	ENST00000370345	SEC31B	SNV	0	CodingTranscript	SPLICE_SITE	5	splice,synonymous	0.529801324503	0.0266666666667	NA	NA	NA	NA	S	S	CCDS7495.1	NA	15/26	1961	0.425195143105	1863	0.526271186441	621	0.526717557252	hmmpanther	1	DONOR	211	13	NA	NA	NA	NA	0.867	0.998	1	0.48	1.346	1.469
10	102259281	rs1202996750	C	T	209.5	likely_pathogenic	0.6	22.4	ENSG00000075826	ENST00000370345	SEC31B	SNV	0	CodingTranscript	SPLICE_SITE	5	splice,synonymous	0.397350993377	0	NA	NA	NA	NA	K	K	CCDS7495.1	NA	12/26	1583	0.343235039029	1485	0.419491525424	495	0.419847328244	hmmpanther	1	DONOR	51	604	NA	NA	NA	NA	0.988	1	1	0.557	2.683	5.65
10	102265208	rs544074891	C	T	594	potentially_pathogenic	0.443	21.3	ENSG00000075826	ENST00000370345	SEC31B	SNV	0	CodingTranscript	SYNONYMOUS	5	synonymous	0.549668874172	0.0133333333333	NA	NA	NA	NA	Q	Q	CCDS7495.1	NA	10/26	1187	0.257372072853	1089	0.307627118644	363	0.307888040712	lcompl	NA	NA	1021	178	NA	NA	NA	NA	0.963	1	1	0.557	2.754	2.373
10	102267665	rs1386889103	C	T	1482	potentially_pathogenic	0.322	19.39	ENSG00000075826	ENST00000370345	SEC31B	SNV	0	CodingTranscript	SPLICE_SITE	5	splice,synonymous	0.53642384106	0	NA	NA	NA	NA	R	R	CCDS7495.1	NA	6/26	737	0.159800520382	639	0.180508474576	213	0.180661577608	ndomain	1	DONOR	886	462	NA	NA	NA	NA	0.842	0.997	1	0.457	1.285	1.588
10	102269268	rs376305013	C	T	1163	potentially_pathogenic	0.353	23.7	ENSG00000075826	ENST00000370345	SEC31B	SNV	0	CodingTranscript	SPLICE_SITE	5	splice,synonymous	0.529801324503	0.04	NA	NA	NA	NA	R	R	CCDS7495.1	NA	4/26	302	0.0654813529922	204	0.0576271186441	68	0.0576759966073	ndomain	1	ACCEPTOR	718	2065	NA	NA	NA	NA	0.978	1	1	0.559	2.674	5.509
10	102286732	rs368053910	C	T	231	likely_pathogenic	0.581	22.2	ENSG00000255339	ENST00000557395	NDUFB8	SNV	0	CodingTranscript	SPLICE_SITE	5	splice,synonymous,NMD	0.503311258278	0.0533333333333	NA	NA	NA	NA	P	P	CCDS65917.1	NA	3/10	342	0.277147487844	312	0.601156069364	104	0.604651162791	ndomain	1	DONOR	377	231	NA	NA	NA	NA	0.592	1	1	-0.247	1.379	1.844
10	102286822	rs759812842	G	A	1933	potentially_pathogenic	0.283	22	ENSG00000255339	ENST00000557395	NDUFB8	SNV	0	CodingTranscript	SYNONYMOUS	5	synonymous,NMD	0.549668874172	0.0533333333333	NA	NA	NA	NA	D	D	CCDS65917.1	NA	3/10	252	0.204213938412	222	0.42774566474	74	0.43023255814	ndomain	10	ACCEPTOR	467	321	NA	NA	NA	NA	0.958	1	1	0.55	2.64	2.593
10	102707517	rs752162610	G	A	1247.5	potentially_pathogenic	0.345	18.89	ENSG00000119906	ENST00000370269	FAM178A	SNV	0	CodingTranscript	SPLICE_SITE	5	splice,synonymous	0.337748344371	0.0133333333333	NA	NA	NA	NA	R	R	CCDS44470.1	NA	15/19	3165	0.852640086207	3033	0.851727042965	1011	0.852445193929	ndomain	1	ACCEPTOR	34781	11831	NA	NA	NA	NA	0.965	1	1	0.587	2.789	2.003
10	102738775	rs1199366181	G	A	362	likely_pathogenic	0.516	20.8	ENSG00000095539	ENST00000210633	SEMA4G	SNV	0	CodingTranscript	SPLICE_SITE	5	splice,synonymous	0.635761589404	0.0933333333333	NA	NA	NA	NA	K	K	CCDS7501.1	NA	7/14	891	0.21763556424	813	0.321090047393	271	0.321470937129	ndomain	1	DONOR	6023	181	NA	NA	NA	NA	0.154	1	1	0.48	1.481	4.006
10	102739749	rs768865327	G	A	1693	potentially_pathogenic	0.302	21.6	ENSG00000095539	ENST00000210633	SEMA4G	SNV	0	CodingTranscript	SPLICE_SITE	5	splice,synonymous	0.649006622517	0.0666666666667	NA	NA	NA	NA	S	S	CCDS7501.1	NA	9/14	1206	0.294577430386	1128	0.445497630332	376	0.446026097272	ndomain	1	DONOR	869	516	NA	NA	NA	NA	0.989	0.981	0.864	0.48	-0.568	-0.621
10	102740091	.	T	C	1615	potentially_pathogenic	0.31	17.63	ENSG00000095539	ENST00000210633	SEMA4G	SNV	0	CodingTranscript	SYNONYMOUS	5	synonymous	0.523178807947	0.04	NA	NA	NA	NA	F	F	CCDS7501.1	NA	10/14	1419	0.346604787494	1341	0.529620853081	447	0.53024911032	ndomain	11	DONOR	527	174	NA	NA	NA	NA	0.984	1	0.998	0.393	0.252	0.253
10	102740336	rs750865022	T	C	1868	potentially_pathogenic	0.288	18.37	ENSG00000095539	ENST00000210633	SEMA4G	SNV	0	CodingTranscript	SPLICE_SITE	5	splice,synonymous	0.523178807947	0.0133333333333	NA	NA	NA	NA	A	A	CCDS7501.1	NA	11/14	1431	0.349535906204	1353	0.534360189573	451	0.534994068802	ndomain	2	ACCEPTOR	282	72	NA	NA	NA	NA	0.824	1	1	0.249	1.885	0.97
10	102747102	rs754567496	G	T	1861.5	potentially_pathogenic	0.289	19.7	ENSG00000055950	ENST00000342071	MRPL43	SNV	0	CodingTranscript	SYNONYMOUS	5	synonymous	0.688741721854	0.24	NA	NA	NA	NA	V	V	CCDS7504.1	NA	1/6	171	0.191275167785	99	0.139830508475	33	0.140425531915	ndomain	NA	NA	23	757	NA	NA	NA	NA	0.128	1	1	0.553	2.509	5.261
10	102749402	rs747347276	G	A	1785	potentially_pathogenic	0.295	19.17	ENSG00000107815	ENST00000311916	C10orf2	SNV	0	CodingTranscript	SPLICE_SITE	5	splice,synonymous	0.53642384106	0.0133333333333	NA	NA	NA	NA	G	G	CCDS7506.1	NA	2/5	1430	0.456723091664	1245	0.605839416058	415	0.606725146199	ndomain	2	ACCEPTOR	1619	240	NA	NA	NA	NA	0.806	1	1	0.553	2.756	1.168
10	102749639	rs752615493	C	T	431	likely_pathogenic	0.487	21.9	ENSG00000107815	ENST00000311916	C10orf2	SNV	0	CodingTranscript	SPLICE_SITE	5	splice,synonymous	0.496688741722	0.0133333333333	NA	NA	NA	NA	I	I	CCDS7506.1	NA	2/5	1667	0.532417757905	1482	0.721167883212	494	0.722222222222	ndomain	3	DONOR	1856	3	NA	NA	NA	NA	0.424	1	1	0.559	2.87	5.973
10	102750193	rs202197777	G	A	1630	potentially_pathogenic	0.308	20.1	ENSG00000107815	ENST00000311916	C10orf2	SNV	0	CodingTranscript	SPLICE_SITE	5	splice,synonymous	0.443708609272	0.0266666666667	NA	NA	NA	NA	R	R	CCDS7506.1	NA	3/5	1670	0.533375918237	1485	0.722627737226	495	0.723684210526	ndomain	1	ACCEPTOR	2410	552	NA	NA	NA	NA	0.424	1	1	0.553	2.764	3.109
10	102780426	rs753608704	G	T	606.5	potentially_pathogenic	0.441	16.04	ENSG00000186862	ENST00000370215	PDZD7	SNV	0	CodingTranscript	SYNONYMOUS	5	synonymous	0.609271523179	0.0533333333333	NA	NA	NA	NA	R	R	CCDS31269.1	NA	7/10	1103	0.54281496063	877	0.56435006435	293	0.566731141199	ndomain	10	ACCEPTOR	10437	3337	NA	NA	NA	NA	0.875	1	1	0.457	2.684	1.698
10	102789911	rs752403913	C	G	851.5	potentially_pathogenic	0.397	16.63	ENSG00000186862	ENST00000370215	PDZD7	SNV	0	CodingTranscript	SYNONYMOUS	5	synonymous	0.655629139073	0.133333333333	NA	NA	NA	NA	L	L	CCDS31269.1	NA	2/10	292	0.143700787402	66	0.042471042471	22	0.0425531914894	lcompl	NA	NA	24	7026	NA	NA	NA	NA	0.841	0.998	0.977	-0.459	0.616	0.523
10	102794610	rs140544452	C	T	1669	potentially_pathogenic	0.304	23.9	ENSG00000107819	ENST00000224807	SFXN3	SNV	0	CodingTranscript	SPLICE_SITE	5	splice,synonymous	0.476821192053	0.0533333333333	NA	NA	NA	NA	Y	Y	CCDS7508.2	NA	3/12	627	0.202978310133	171	0.174846625767	57	0.175384615385	ndomain	3	DONOR	2373	2315	NA	NA	NA	NA	0.969	1	1	0.651	2.585	4.432
10	102824178	rs761694108	G	A	103.5	likely_pathogenic	0.717	23.2	ENSG00000107821	ENST00000370200	KAZALD1	SNV	0	CodingTranscript	SPLICE_SITE	5	splice,synonymous	0.622516556291	0.0133333333333	NA	NA	NA	NA	Q	Q	CCDS7509.1	NA	3/5	998	0.521693674856	672	0.734426229508	224	0.736842105263	ndomain	1	DONOR	1343	76	NA	NA	NA	NA	0.567	1	1	0.557	2.651	5.729
10	102891421	rs1201490829	G	A	1323.5	potentially_pathogenic	0.338	22.1	ENSG00000107807	ENST00000370196	TLX1	SNV	0	CodingTranscript	SYNONYMOUS	5	synonymous	0.688741721854	0.24	NA	NA	NA	NA	Q	Q	CCDS7510.1	NA	1/3	2165	0.553708439898	123	0.123867069486	41	0.124242424242	hmmpanther	NA	NA	360	2562	NA	NA	NA	NA	0.991	1	1	0.457	2.13	1.325
10	102891865	rs754545748	A	G	1061.5	potentially_pathogenic	0.367	23.7	ENSG00000107807	ENST00000370196	TLX1	SNV	0	CodingTranscript	SPLICE_SITE	5	splice,synonymous	0.695364238411	0.173333333333	NA	NA	NA	NA	T	T	CCDS7510.1	NA	1/3	2609	0.66726342711	567	0.570996978852	189	0.572727272727	hmmpanther	2	DONOR	675	2108	NA	NA	NA	NA	0.989	1	1	0.375	1.773	2.747
10	102893994	rs1433483535	C	T	1877	potentially_pathogenic	0.288	22.8	ENSG00000107807	ENST00000370196	TLX1	SNV	0	CodingTranscript	SYNONYMOUS	5	synonymous	0.655629139073	0.213333333333	NA	NA	NA	NA	L	L	CCDS7510.1	NA	2/3	2673	0.683631713555	631	0.635448136959	211	0.639393939394	ndomain	NA	NA	78	12	NA	NA	NA	NA	0.991	1	1	0.557	2.768	4.551
10	102896598	rs1316977155	G	A	1563	potentially_pathogenic	0.313	18.01	ENSG00000107807	ENST00000370196	TLX1	SNV	0	CodingTranscript	SYNONYMOUS	5	synonymous	0.635761589404	0.2	NA	NA	NA	NA	Q	Q	CCDS7510.1	NA	3/3	2963	0.757800511509	921	0.92749244713	307	0.930303030303	hmmpanther	NA	NA	2871	366	NA	NA	NA	NA	0.962	1	1	0.457	2.152	5.19
10	103281626	rs746388633	A	C	153	likely_pathogenic	0.665	18.56	ENSG00000166167	ENST00000370187	BTRC	SNV	0	CodingTranscript	SPLICE_SITE	5	splice,synonymous	0.370860927152	0.0133333333333	NA	NA	NA	NA	P	P	CCDS7512.1	NA	5/15	673	0.109716335181	555	0.305280528053	185	0.305785123967	ndomain	2	DONOR	167335	157	NA	NA	NA	NA	0.598	1	1	0.374	2.223	3.579
10	103345235	rs776588756	C	T	1684	potentially_pathogenic	0.303	15.12	ENSG00000166169	ENST00000370162	POLL	SNV	0	CodingTranscript	SPLICE_SITE	5	splice,synonymous	0.556291390728	0	NA	NA	NA	NA	R	R	CCDS7513.1	NA	4/9	906	0.324498567335	411	0.237847222222	137	0.238260869565	hmmpanther	1	ACCEPTOR	559	154	NA	NA	NA	NA	0.22	0.994	0.998	0.557	0.715	0.868
10	103360619	rs779015795	T	C	1185.5	potentially_pathogenic	0.351	20.3	ENSG00000166171	ENST00000370151	DPCD	SNV	0	CodingTranscript	SPLICE_SITE	5	splice,synonymous	0.602649006623	0.04	NA	NA	NA	NA	N	N	CCDS7514.1	NA	3/6	319	0.371794871795	270	0.441176470588	90	0.443349753695	ndomain	1	DONOR	123	636	NA	NA	NA	NA	0.812	1	1	-0.255	1.083	2.868
10	103368592	rs771096591	G	A	108	likely_pathogenic	0.712	22.7	ENSG00000166171	ENST00000370151	DPCD	SNV	0	CodingTranscript	SPLICE_SITE	5	splice,synonymous	0.582781456954	0.0533333333333	NA	NA	NA	NA	K	K	CCDS7514.1	NA	5/6	454	0.529137529138	405	0.661764705882	135	0.665024630542	ndomain	1	ACCEPTOR	8096	68	NA	NA	NA	NA	0.95	1	1	0.557	1.451	3.873
10	103563775	rs372236291	A	T	1236.5	potentially_pathogenic	0.346	16.07	ENSG00000198408	ENST00000361464	MGEA5	SNV	0	CodingTranscript	SPLICE_SITE	5	splice,synonymous	0.390728476821	0.0666666666667	NA	NA	NA	NA	G	G	CCDS7520.1	NA	7/16	1149	0.223280217645	753	0.273718647764	251	0.274017467249	ndomain	2	ACCEPTOR	13849	271	NA	NA	NA	NA	0.992	1	1	0.53	0.999	1.191
10	103567656	rs747442813	A	C	1180	potentially_pathogenic	0.352	16.31	ENSG00000198408	ENST00000361464	MGEA5	SNV	0	CodingTranscript	SPLICE_SITE	5	splice,synonymous	0.317880794702	0.0133333333333	NA	NA	NA	NA	V	V	CCDS7520.1	NA	5/16	879	0.170812281384	483	0.175572519084	161	0.17576419214	ndomain	3	ACCEPTOR	9968	1856	NA	NA	NA	NA	0.982	1	1	0.478	0.997	1.15
10	103588176	rs199790708	G	A	1055	potentially_pathogenic	0.367	15.04	ENSG00000120049	ENST00000461105	KCNIP2	SNV	0	CodingTranscript	SYNONYMOUS	5	synonymous	0.549668874172	0.0266666666667	NA	NA	NA	NA	D	D	CCDS7521.1	NA	6/10	504	0.587412587413	504	0.587412587413	168	0.589473684211	ndomain	NA	NA	464	152	NA	NA	NA	NA	0.972	1	1	-1.05	0.69	3.233
10	103607374	rs1343866288	G	T	1719	potentially_pathogenic	0.301	22.6	ENSG00000120029	ENST00000370033	C10orf76	SNV	0	CodingTranscript	SYNONYMOUS	5	synonymous	0.543046357616	0.0666666666667	NA	NA	NA	NA	R	R	CCDS41563.1	NA	26/26	2101	0.510075260986	1981	0.957004830918	661	0.959361393324	ndomain	4	ACCEPTOR	42120	2018	NA	NA	NA	NA	0.996	1	1	0.557	2.81	6.208
10	103609535	rs764571273	G	A	1475.5	potentially_pathogenic	0.322	17.51	ENSG00000120029	ENST00000370033	C10orf76	SNV	0	CodingTranscript	SPLICE_SITE	5	splice,synonymous	0.596026490066	0.04	NA	NA	NA	NA	L	L	CCDS41563.1	NA	25/26	2095	0.508618596747	1975	0.954106280193	659	0.956458635704	ndomain	3	DONOR	39959	4179	NA	NA	NA	NA	0.959	1	1	0.55	2.645	4.231
10	103699693	rs770299584	G	A	654.5	potentially_pathogenic	0.431	16.46	ENSG00000120029	ENST00000370033	C10orf76	SNV	0	CodingTranscript	SPLICE_SITE	5	splice,synonymous	0.46357615894	0.0133333333333	NA	NA	NA	NA	L	L	CCDS41563.1	NA	23/26	1828	0.443797038116	1708	0.825120772947	570	0.827285921626	ndomain	3	ACCEPTOR	116258	94337	NA	NA	NA	NA	0.996	1	1	0.651	1.32	2.015
10	103734970	rs761026181	T	C	669.5	potentially_pathogenic	0.427	21.4	ENSG00000120029	ENST00000370033	C10orf76	SNV	0	CodingTranscript	SPLICE_SITE	5	splice,synonymous	0.496688741722	0.04	NA	NA	NA	NA	S	S	CCDS41563.1	NA	20/26	1614	0.391842680262	1494	0.721739130435	498	0.722786647315	ndomain	2	DONOR	80981	129614	NA	NA	NA	NA	0.913	1	1	0.398	2.083	3.035
10	103769739	rs368040896	T	C	604	potentially_pathogenic	0.441	15.78	ENSG00000120029	ENST00000370033	C10orf76	SNV	0	CodingTranscript	SYNONYMOUS	5	synonymous	0.46357615894	0	NA	NA	NA	NA	S	S	CCDS41563.1	NA	12/26	993	0.241077931537	873	0.421739130435	291	0.422351233672	ndomain	6	DONOR	46212	164383	NA	NA	NA	NA	0.998	1	0.99	0.457	0.347	-0.237
10	103769778	rs771266630	C	T	1933	potentially_pathogenic	0.283	16.23	ENSG00000120029	ENST00000370033	C10orf76	SNV	0	CodingTranscript	SPLICE_SITE	5	splice,synonymous	0.450331125828	0	NA	NA	NA	NA	V	V	CCDS41563.1	NA	12/26	954	0.231609613984	834	0.402898550725	278	0.403483309144	ndomain	3	ACCEPTOR	46173	164422	NA	NA	NA	NA	0.998	1	1	0.559	0.695	1.969
10	103783234	rs1353477638	C	T	187	likely_pathogenic	0.626	19.52	ENSG00000120029	ENST00000370033	C10orf76	SNV	0	CodingTranscript	SPLICE_SITE	5	splice,synonymous	0.470198675497	0.04	NA	NA	NA	NA	E	E	CCDS41563.1	NA	8/26	789	0.191551347414	669	0.323188405797	223	0.323657474601	hmmpanther	1	DONOR	32717	177878	NA	NA	NA	NA	0.705	1	1	0.462	2.522	2.812
10	103792783	rs1228034549	C	T	282.5	likely_pathogenic	0.558	22.7	ENSG00000120029	ENST00000370033	C10orf76	SNV	0	CodingTranscript	SPLICE_SITE	5	splice,synonymous	0.450331125828	0.0133333333333	NA	NA	NA	NA	Q	Q	CCDS41563.1	NA	4/26	426	0.103423160961	306	0.147826086957	102	0.148040638607	ndomain	1	DONOR	413	3578	NA	NA	NA	NA	0.896	1	1	0.639	2.929	6.412
10	103792927	rs202193305	C	G	833	potentially_pathogenic	0.4	15.15	ENSG00000120029	ENST00000370033	C10orf76	SNV	0	CodingTranscript	SPLICE_SITE	5	splice,synonymous	0.384105960265	0.0133333333333	NA	NA	NA	NA	V	V	CCDS41563.1	NA	4/26	282	0.068463219228	162	0.0782608695652	54	0.0783744557329	hmmpanther	3	ACCEPTOR	269	3722	NA	NA	NA	NA	0.98	1	0.999	0.651	1.579	0.497
10	103792927	rs202193305	C	T	1049.5	potentially_pathogenic	0.368	15.4	ENSG00000120029	ENST00000370033	C10orf76	SNV	0	CodingTranscript	SPLICE_SITE	5	splice,synonymous	0.384105960265	0.0133333333333	NA	NA	NA	NA	V	V	CCDS41563.1	NA	4/26	282	0.068463219228	162	0.0782608695652	54	0.0783744557329	hmmpanther	3	ACCEPTOR	269	3722	NA	NA	NA	NA	0.98	1	0.999	0.651	1.579	0.497
10	103869438	rs746085513	G	A	485	potentially_pathogenic	0.469	16.12	ENSG00000198728	ENST00000425280	LDB1	SNV	0	CodingTranscript	SPLICE_SITE	5	splice,synonymous	0.516556291391	0.0133333333333	NA	NA	NA	NA	A	A	CCDS44472.1	NA	8/11	994	0.475825753949	651	0.526699029126	217	0.52798053528	ndomain	3	ACCEPTOR	1453	712	NA	NA	NA	NA	0.948	1	1	0.457	2.626	0.927
10	103870826	rs1212299380	C	T	8	likely_pathogenic	0.862	22.8	ENSG00000198728	ENST00000425280	LDB1	SNV	0	CodingTranscript	SPLICE_SITE	5	splice,synonymous	0.496688741722	0.0133333333333	NA	NA	NA	NA	E	E	CCDS44472.1	NA	4/11	592	0.283389181427	249	0.20145631068	83	0.201946472019	ndomain	1	DONOR	65	439	NA	NA	NA	NA	0.951	1	1	0.557	2.835	5.805
10	103909085	rs1484371154	T	C	1086	potentially_pathogenic	0.363	21.2	ENSG00000148840	ENST00000278070	PPRC1	SNV	0	CodingTranscript	SPLICE_SITE	5	splice,synonymous	0.543046357616	0.0133333333333	NA	NA	NA	NA	L	L	CCDS7529.1	NA	13/14	4929	0.924765478424	4890	0.978978978979	1630	0.979567307692	hmmpanther	2	DONOR	935	11	NA	NA	NA	NA	0.974	1	1	0.359	2.079	0.916
10	103917970	rs908648107	A	G	195	likely_pathogenic	0.62	18.69	ENSG00000166197	ENST00000605788	NOLC1	SNV	0	CodingTranscript	SPLICE_SITE	5	splice,synonymous	0.496688741722	0.0133333333333	NA	NA	NA	NA	P	P	CCDS7530.1	NA	5/13	841	0.213886063072	606	0.288571428571	202	0.288984263233	lcompl	2	DONOR	5798	1726	NA	NA	NA	NA	0.475	1	1	0.455	2.12	0.948
10	103990411	rs1303394724	G	T	1253	potentially_pathogenic	0.344	22.9	ENSG00000107859	ENST00000370002	PITX3	SNV	0	CodingTranscript	SYNONYMOUS	5	synonymous	0.701986754967	0.226666666667	NA	NA	NA	NA	R	R	CCDS7532.1	NA	4/4	923	0.663551401869	769	0.84598459846	257	0.850993377483	ndomain	NA	NA	1430	468	NA	NA	NA	NA	0.966	1	1	0.55	2.384	3.601
10	104112216	rs1421868275	G	A	1371	potentially_pathogenic	0.334	17.4	ENSG00000107862	ENST00000369983	GBF1	SNV	0	CodingTranscript	SPLICE_SITE	5	splice,synonymous	0.456953642384	0.0266666666667	NA	NA	NA	NA	E	E	CCDS7533.1	NA	7/40	785	0.122598781821	525	0.0940860215054	175	0.0941366325982	ndomain	2	ACCEPTOR	106927	30441	NA	NA	NA	NA	0.999	1	1	0.651	2.739	4.538
10	104127975	rs1251629585	G	A	658.5	potentially_pathogenic	0.43	20.1	ENSG00000107862	ENST00000369983	GBF1	SNV	0	CodingTranscript	SPLICE_SITE	5	splice,synonymous	0.476821192053	0.0133333333333	NA	NA	NA	NA	K	K	CCDS7533.1	NA	22/40	2900	0.452912697173	2640	0.47311827957	880	0.473372781065	ndomain	1	ACCEPTOR	122686	14682	NA	NA	NA	NA	0.829	1	1	0.651	2.862	3.132
10	104136189	rs1267203798	G	A	279	likely_pathogenic	0.56	21.1	ENSG00000107862	ENST00000369983	GBF1	SNV	0	CodingTranscript	SPLICE_SITE	5	splice,synonymous	0.53642384106	0.04	NA	NA	NA	NA	V	V	CCDS7533.1	NA	31/40	4304	0.672184913322	4044	0.724731182796	1348	0.725121032813	hmmpanther	1	DONOR	130900	6468	NA	NA	NA	NA	0.742	1	1	0.651	2.891	6.156
10	104164340	rs1185698626	C	T	175	likely_pathogenic	0.637	23.5	ENSG00000059915	ENST00000020673	PSD	SNV	0	CodingTranscript	SPLICE_SITE	5	splice,synonymous	0.629139072848	0.04	NA	NA	NA	NA	Q	Q	CCDS31272.1	NA	15/17	3227	0.7714558929	2700	0.878048780488	900	0.87890625	hmmpanther	1	DONOR	880	63	NA	NA	NA	NA	0.986	1	1	0.55	2.624	4.261
10	104164412	rs775259556	G	A	1753.5	potentially_pathogenic	0.298	20.5	ENSG00000059915	ENST00000020673	PSD	SNV	0	CodingTranscript	SYNONYMOUS	5	synonymous	0.609271523179	0.08	NA	NA	NA	NA	F	F	CCDS31272.1	NA	15/17	3155	0.754243366005	2628	0.854634146341	876	0.85546875	lcompl	NA	NA	808	10	NA	NA	NA	NA	0.975	1	1	0.55	2.624	1.696
10	104171906	rs759115915	G	A	465.5	potentially_pathogenic	0.476	18.6	ENSG00000059915	ENST00000020673	PSD	SNV	0	CodingTranscript	SPLICE_SITE	5	splice,synonymous	0.582781456954	0.04	NA	NA	NA	NA	L	L	CCDS31272.1	NA	7/17	2354	0.562754004303	1827	0.594146341463	609	0.5947265625	ndomain	3	DONOR	393	6788	NA	NA	NA	NA	0.937	1	1	0.557	1.249	2.022
10	104171984	rs145791657	G	A	925.5	potentially_pathogenic	0.385	16.38	ENSG00000059915	ENST00000020673	PSD	SNV	0	CodingTranscript	SPLICE_SITE	5	splice,synonymous	0.562913907285	0.0133333333333	NA	NA	NA	NA	N	N	CCDS31272.1	NA	7/17	2276	0.544107100167	1749	0.568780487805	583	0.5693359375	ndomain	1	ACCEPTOR	471	6866	NA	NA	NA	NA	0.968	1	1	0.557	2.497	2.05
10	104174643	rs1347086106	C	T	1439	potentially_pathogenic	0.327	21.9	ENSG00000059915	ENST00000020673	PSD	SNV	0	CodingTranscript	SYNONYMOUS	5	synonymous	0.622516556291	0.0933333333333	NA	NA	NA	NA	V	V	CCDS31272.1	NA	4/17	1628	0.389194358116	1101	0.358048780488	367	0.3583984375	lcompl	NA	NA	4259	12267	NA	NA	NA	NA	0.862	1	1	0.557	2.481	4.763
10	104181111	rs1295532409	G	A	1978.5	potentially_pathogenic	0.28	23.6	ENSG00000107872	ENST00000224862	FBXL15	SNV	0	CodingTranscript	SPLICE_SITE	5	splice,synonymous	0.662251655629	0.173333333333	NA	NA	NA	NA	R	R	CCDS31273.1	NA	2/4	1370	0.580016934801	54	0.0598006644518	18	0.06	ndomain	1	ACCEPTOR	186	159	NA	NA	NA	NA	0.696	1	1	0.557	2.465	3.326
10	104182047	rs771137999	C	A	614.5	potentially_pathogenic	0.439	22.7	ENSG00000107872	ENST00000224862	FBXL15	SNV	0	CodingTranscript	SPLICE_SITE	5	splice,synonymous	0.635761589404	0.12	NA	NA	NA	NA	V	V	CCDS31273.1	NA	3/4	2027	0.85817104149	711	0.787375415282	237	0.79	ndomain	3	DONOR	751	87	NA	NA	NA	NA	0.972	0.999	1	0.557	2.064	2.232
10	104353822	rs1317467424	A	G	303	likely_pathogenic	0.549	22.6	ENSG00000107882	ENST00000369902	SUFU	SNV	0	CodingTranscript	SPLICE_SITE	5	splice,synonymous	0.516556291391	0.04	NA	NA	NA	NA	Q	Q	CCDS7537.1	NA	6/12	922	0.184363127375	756	0.519587628866	252	0.520661157025	ndomain	1	DONOR	3256	5479	NA	NA	NA	NA	0.995	1	1	0.53	2.245	4.84
10	104377047	rs773979098	G	A	1180	potentially_pathogenic	0.352	19.9	ENSG00000107882	ENST00000369902	SUFU	SNV	0	CodingTranscript	SPLICE_SITE	5	splice,synonymous	0.549668874172	0.04	NA	NA	NA	NA	R	R	CCDS7537.1	NA	10/12	1324	0.26474705059	1158	0.79587628866	386	0.797520661157	lcompl	1	ACCEPTOR	113211	1370	NA	NA	NA	NA	0.934	1	1	0.457	2.388	2.565
10	104415070	rs1386699117	G	A	17	likely_pathogenic	0.831	22.4	ENSG00000171206	ENST00000302424	TRIM8	SNV	0	CodingTranscript	SPLICE_SITE	5	splice,synonymous	0.576158940397	0.0133333333333	NA	NA	NA	NA	K	K	CCDS31274.1	NA	3/6	1022	0.361003179089	900	0.54347826087	300	0.5444646098	hmmpanther	1	DONOR	32	1642	NA	NA	NA	NA	0.863	1	1	0.557	2.623	4.273
10	104488284	rs1366452807	C	A	448	likely_pathogenic	0.482	15.37	ENSG00000156398	ENST00000369893	SFXN2	SNV	0	CodingTranscript	SPLICE_SITE	5	splice,synonymous	0.549668874172	0.04	NA	NA	NA	NA	V	V	CCDS7539.1	NA	4/12	596	0.0868045441305	429	0.442724458204	143	0.444099378882	ndomain	3	DONOR	2027	16	NA	NA	NA	NA	0.831	0.86	0.989	0.557	1.207	1.64
10	104489133	rs373344496	C	T	1197	potentially_pathogenic	0.35	16.95	ENSG00000156398	ENST00000369893	SFXN2	SNV	0	CodingTranscript	SYNONYMOUS	5	synonymous	0.615894039735	0.0533333333333	NA	NA	NA	NA	G	G	CCDS7539.1	NA	5/12	656	0.0955432566269	489	0.504643962848	163	0.506211180124	ndomain	19	DONOR	2876	15	NA	NA	NA	NA	0.935	1	1	0.587	2.695	1.467
10	104492665	rs555439530	G	A	92	likely_pathogenic	0.731	21.7	ENSG00000156398	ENST00000369893	SFXN2	SNV	0	CodingTranscript	SPLICE_SITE	5	splice,synonymous	0.523178807947	0.0133333333333	NA	NA	NA	NA	Q	Q	CCDS7539.1	NA	9/12	938	0.13661520536	771	0.795665634675	257	0.798136645963	ndomain	1	DONOR	18272	6282	NA	NA	NA	NA	0.874	1	1	0.557	2.707	4.296
10	104572428	rs1299491378	T	C	1656.5	potentially_pathogenic	0.305	17.59	ENSG00000166272	ENST00000448841	WBP1L	SNV	0	CodingTranscript	SYNONYMOUS	5	synonymous	0.569536423841	0.04	NA	NA	NA	NA	S	S	CCDS44473.1	NA	4/4	516	0.126315789474	432	0.395604395604	144	0.396694214876	ndomain	NA	NA	36422	3570	NA	NA	NA	NA	0.998	1	1	0.524	2.317	2.354
10	104592750	rs770764743	C	T	327	likely_pathogenic	0.532	23.3	ENSG00000148795	ENST00000369887	CYP17A1	SNV	0	CodingTranscript	SPLICE_SITE	5	splice,synonymous	0.576158940397	0.0133333333333	NA	NA	NA	NA	Q	Q	CCDS7541.1	NA	5/8	1141	0.610160427807	969	0.634577603143	323	0.635826771654	ndomain	1	DONOR	272	483	NA	NA	NA	NA	0.957	0.993	1	0.557	1.388	4.045
10	104614184	rs1157567428	G	A	328	likely_pathogenic	0.532	23.3	ENSG00000270316	ENST00000299353	C10orf32-ASMT	SNV	0	CodingTranscript	SPLICE_SITE	5	splice,synonymous,NMD	0.609271523179	0.133333333333	NA	NA	NA	NA	E	E	CCDS7542.2	NA	1/15	156	0.0584269662921	141	0.439252336449	47	0.443396226415	hmmpanther	1	DONOR	18	6401	NA	NA	NA	NA	0.813	1	1	0.486	2.761	5.105
10	104632307	rs370458438	G	C	1887.5	potentially_pathogenic	0.287	20.8	ENSG00000214435	ENST00000369880	AS3MT	SNV	0	CodingTranscript	SYNONYMOUS	5	synonymous	0.470198675497	0.0133333333333	NA	NA	NA	NA	L	L	CCDS41567.1	NA	4/11	350	0.145590682196	273	0.242021276596	91	0.242666666667	ndomain	NA	NA	3034	29350	NA	NA	NA	NA	0.924	1	1	0.557	2.756	3.595
10	104632355	rs1291147995	G	A	291	likely_pathogenic	0.554	23.2	ENSG00000214435	ENST00000369880	AS3MT	SNV	0	CodingTranscript	SPLICE_SITE	5	splice,synonymous	0.397350993377	0.0266666666667	NA	NA	NA	NA	Q	Q	CCDS41567.1	NA	4/11	398	0.165557404326	321	0.284574468085	107	0.285333333333	ndomain	1	DONOR	3082	29302	NA	NA	NA	NA	0.928	0.999	1	0.557	2.679	2.587
10	104634418	rs561527747	G	A	176.5	likely_pathogenic	0.635	15.87	ENSG00000214435	ENST00000369880	AS3MT	SNV	0	CodingTranscript	SPLICE_SITE	5	splice,synonymous	0.41059602649	0.0133333333333	NA	NA	NA	NA	K	K	CCDS41567.1	NA	6/11	605	0.251663893511	528	0.468085106383	176	0.469333333333	ndomain	1	DONOR	5145	27239	NA	NA	NA	NA	0.101	1	1	-0.382	1.08	3.406
10	104638748	rs758809334	G	A	34	likely_pathogenic	0.789	19.87	ENSG00000214435	ENST00000369880	AS3MT	SNV	0	CodingTranscript	SPLICE_SITE	5	splice,synonymous	0.337748344371	0	NA	NA	NA	NA	K	K	CCDS41567.1	NA	9/11	962	0.400166389351	885	0.784574468085	295	0.786666666667	ndomain	1	DONOR	9475	22909	NA	NA	NA	NA	0.591	1	1	0.557	2.597	3.711
10	104650435	rs781652184	G	A	58	likely_pathogenic	0.761	19.91	ENSG00000214435	ENST00000369880	AS3MT	SNV	0	CodingTranscript	SPLICE_SITE	5	splice,synonymous	0.397350993377	0	NA	NA	NA	NA	K	K	CCDS41567.1	NA	10/11	1097	0.456322795341	1020	0.904255319149	340	0.906666666667	NA	1	DONOR	21162	11222	NA	NA	NA	NA	0.059	0.95	0.999	0.507	2.644	3.525
10	104814150	rs1322242641	G	A	508.5	potentially_pathogenic	0.463	16.15	ENSG00000148842	ENST00000369878	CNNM2	SNV	0	CodingTranscript	SYNONYMOUS	5	synonymous	0.476821192053	0.0533333333333	NA	NA	NA	NA	K	K	CCDS44474.1	NA	3/8	2018	0.127262407769	1830	0.696347031963	610	0.697142857143	hmmpanther	NA	NA	136036	23959	NA	NA	NA	NA	0.852	1	1	0.651	1.393	1.227
10	104814171	rs772863994	G	A	1264.5	potentially_pathogenic	0.343	19.43	ENSG00000148842	ENST00000369878	CNNM2	SNV	0	CodingTranscript	SYNONYMOUS	5	synonymous	0.456953642384	0.0533333333333	NA	NA	NA	NA	K	K	CCDS44474.1	NA	3/8	2039	0.128586744025	1851	0.704337899543	617	0.705142857143	hmmpanther	NA	NA	136057	23938	NA	NA	NA	NA	0.945	1	1	0.651	2.787	6.292
10	104836730	rs546554240	C	A	1007	potentially_pathogenic	0.373	15.05	ENSG00000148842	ENST00000369878	CNNM2	SNV	0	CodingTranscript	SPLICE_SITE	5	splice,synonymous	0.450331125828	0.0266666666667	NA	NA	NA	NA	I	I	CCDS44474.1	NA	8/8	2609	0.164533013811	2421	0.921232876712	807	0.922285714286	hmmpanther	3	ACCEPTOR	8537	57	NA	NA	NA	NA	0.993	1	1	0.55	2.674	2.465
10	104850398	rs1214455237	G	A	1868	potentially_pathogenic	0.288	22.3	ENSG00000076685	ENST00000343289	NT5C2	SNV	0	CodingTranscript	SYNONYMOUS	5	synonymous	0.470198675497	0.0133333333333	NA	NA	NA	NA	F	F	CCDS7544.1	NA	17/18	1507	0.286338590158	1419	0.841637010676	473	0.843137254902	ndomain	NA	NA	3728	420	NA	NA	NA	NA	0.983	1	1	0.651	2.938	4.714
10	104854197	rs375733478	G	T	1647	potentially_pathogenic	0.307	21	ENSG00000076685	ENST00000343289	NT5C2	SNV	0	CodingTranscript	SYNONYMOUS	5	synonymous	0.46357615894	0.0266666666667	NA	NA	NA	NA	R	R	CCDS7544.1	NA	12/18	917	0.174235227057	829	0.491696322657	277	0.49376114082	ndomain	16	ACCEPTOR	72	708	NA	NA	NA	NA	0.994	1	1	0.55	2.865	2.197
10	104866348	rs1410135407	G	C	374.5	likely_pathogenic	0.512	15.61	ENSG00000076685	ENST00000343289	NT5C2	SNV	0	CodingTranscript	SPLICE_SITE	5	splice,synonymous	0.364238410596	0	NA	NA	NA	NA	T	T	CCDS7544.1	NA	4/18	379	0.0720121603648	291	0.172597864769	97	0.172905525847	ndomain	3	DONOR	60	5723	NA	NA	NA	NA	0.946	1	1	0.581	1.23	2.279
10	105038033	rs1330589178	G	A	360	likely_pathogenic	0.517	23.1	ENSG00000148798	ENST00000369849	INA	SNV	0	CodingTranscript	SPLICE_SITE	5	splice,synonymous	0.668874172185	0.12	NA	NA	NA	NA	Q	Q	CCDS7545.1	NA	1/3	1114	0.344784896317	1065	0.71	355	0.711422845691	ncoils	1	DONOR	1113	12076	NA	NA	NA	NA	0.962	1	1	0.557	2.447	5.595
10	105048117	rs764506642	G	A	1340.5	potentially_pathogenic	0.337	21	ENSG00000148798	ENST00000369849	INA	SNV	0	CodingTranscript	SPLICE_SITE	5	splice,synonymous	0.46357615894	0.04	NA	NA	NA	NA	R	R	CCDS7545.1	NA	3/3	1240	0.383782110802	1191	0.794	397	0.795591182365	ndomain	1	ACCEPTOR	11197	1992	NA	NA	NA	NA	0.969	1	1	0.55	2.687	3.916
10	105107206	rs772112687	A	G	1395.5	potentially_pathogenic	0.331	15.79	ENSG00000156374	ENST00000369847	PCGF6	SNV	0	CodingTranscript	SPLICE_SITE	5	splice,synonymous	0.337748344371	0.0133333333333	NA	NA	NA	NA	L	L	CCDS31275.1	NA	4/10	627	0.281165919283	559	0.530864197531	187	0.534285714286	hmmpanther	2	ACCEPTOR	1491	907	NA	NA	NA	NA	0.996	1	1	0.375	2.035	1.453
10	105174087	rs371111198	G	A	228	likely_pathogenic	0.583	22.4	ENSG00000148843	ENST00000369797	PDCD11	SNV	0	CodingTranscript	SPLICE_SITE	5	splice,synonymous	0.450331125828	0.04	NA	NA	NA	NA	K	K	CCDS31276.1	NA	11/36	1465	0.227026189369	1371	0.244123931624	457	0.244254409407	ndomain	1	DONOR	17682	31963	NA	NA	NA	NA	0.986	1	1	0.544	2.675	3.17
10	105174908	rs1184441008	G	T	123	likely_pathogenic	0.69	19.52	ENSG00000148843	ENST00000369797	PDCD11	SNV	0	CodingTranscript	SPLICE_SITE	5	splice,synonymous	0.523178807947	0.04	NA	NA	NA	NA	R	R	CCDS31276.1	NA	12/36	1612	0.249806291647	1518	0.270299145299	506	0.270443613041	ndomain	1	DONOR	18503	31142	NA	NA	NA	NA	0.404	1	1	0.639	2.678	3.965
10	105183415	rs772942665	G	A	277	likely_pathogenic	0.562	21.2	ENSG00000148843	ENST00000369797	PDCD11	SNV	0	CodingTranscript	SPLICE_SITE	5	splice,synonymous	0.437086092715	0.0133333333333	NA	NA	NA	NA	K	K	CCDS31276.1	NA	19/36	2857	0.442739810941	2763	0.491987179487	921	0.492250133618	hmmpanther	1	DONOR	27010	22635	NA	NA	NA	NA	0.961	1	1	0.557	2.76	2.541
10	105217954	rs772609242	C	T	146	likely_pathogenic	0.673	23	ENSG00000185933	ENST00000329905	CALHM1	SNV	0	CodingTranscript	SPLICE_SITE	5	splice,synonymous	0.655629139073	0.106666666667	NA	NA	NA	NA	Q	Q	CCDS7550.1	NA	1/2	692	0.226662299378	555	0.533141210375	185	0.534682080925	ndomain	1	DONOR	692	4499	NA	NA	NA	NA	0.705	1	1	0.451	2.575	5.421
10	105350099	rs371954748	G	A	1693	potentially_pathogenic	0.302	21.8	ENSG00000107954	ENST00000369780	NEURL1	SNV	0	CodingTranscript	SYNONYMOUS	5	synonymous	0.64238410596	0.133333333333	NA	NA	NA	NA	K	K	CCDS7551.1	NA	6/6	2104	0.487714418173	1695	0.982608695652	565	0.984320557491	ndomain	NA	NA	34962	1814	NA	NA	NA	NA	0.998	1	1	0.557	2.655	2.5
10	105677296	rs1227963677	C	T	1719	potentially_pathogenic	0.301	18.81	ENSG00000107960	ENST00000224950	OBFC1	SNV	0	CodingTranscript	SYNONYMOUS	5	synonymous	0.562913907285	0.0266666666667	NA	NA	NA	NA	L	L	CCDS7552.1	NA	2/10	225	0.15878616796	57	0.0514905149051	19	0.0516304347826	ndomain	NA	NA	132	34983	NA	NA	NA	NA	0.998	1	1	0.557	2.672	2.719
10	105727653	rs772960805	G	A	588.5	potentially_pathogenic	0.444	22.6	ENSG00000065613	ENST00000369755	SLK	SNV	0	CodingTranscript	SPLICE_SITE	5	splice,synonymous	0.543046357616	0.08	NA	NA	NA	NA	K	K	CCDS7553.1	NA	1/19	695	0.0894926603142	150	0.0404530744337	50	0.0404858299595	ndomain	1	DONOR	694	61339	NA	NA	NA	NA	0.444	1	1	0.307	2.076	5.626
10	105800110	rs1280542824	T	C	1940.5	potentially_pathogenic	0.283	16.04	ENSG00000065618	ENST00000353479	COL17A1	SNV	0	CodingTranscript	SPLICE_SITE	5	splice,synonymous	0.582781456954	0.0133333333333	NA	NA	NA	NA	Q	Q	CCDS7554.1	NA	40/56	3051	0.532089291943	2760	0.614152202937	920	0.61456245825	lcompl	2	DONOR	45651	9066	NA	NA	NA	NA	0.96	1	1	0.354	0.832	1.132
10	105803617	rs549728304	A	T	227	likely_pathogenic	0.583	18.18	ENSG00000065618	ENST00000353479	COL17A1	SNV	0	CodingTranscript	SPLICE_SITE	5	splice,synonymous	0.503311258278	0.0266666666667	NA	NA	NA	NA	G	G	CCDS7554.1	NA	34/56	2691	0.469305894663	2400	0.534045393858	800	0.534402137609	ndomain	2	ACCEPTOR	42144	12573	NA	NA	NA	NA	0.821	1	1	0.45	0.91	1.364
10	105809848	rs559497323	T	C	266	likely_pathogenic	0.565	23.7	ENSG00000065618	ENST00000353479	COL17A1	SNV	0	CodingTranscript	SPLICE_SITE	5	splice,synonymous	0.46357615894	0.0266666666667	NA	NA	NA	NA	T	T	CCDS7554.1	NA	28/56	2454	0.427973491454	2163	0.481308411215	721	0.48162992652	hmmpanther	2	DONOR	35913	18804	NA	NA	NA	NA	0.837	1	1	0.455	2.231	3.814
10	105809881	rs781093471	A	C	117.5	likely_pathogenic	0.7	21	ENSG00000065618	ENST00000353479	COL17A1	SNV	0	CodingTranscript	SPLICE_SITE	5	splice,synonymous	0.496688741722	0.0266666666667	NA	NA	NA	NA	G	G	CCDS7554.1	NA	28/56	2421	0.422218346704	2130	0.473965287049	710	0.474281897128	lcompl	2	ACCEPTOR	35880	18837	NA	NA	NA	NA	0.952	1	1	0.455	1.003	1.514
10	105811240	rs776114638	T	C	426.5	likely_pathogenic	0.489	23.5	ENSG00000065618	ENST00000353479	COL17A1	SNV	0	CodingTranscript	SPLICE_SITE	5	splice,synonymous	0.509933774834	0.0133333333333	NA	NA	NA	NA	P	P	CCDS7554.1	NA	25/56	2328	0.405999302407	2037	0.453271028037	679	0.453573814295	lcompl	2	DONOR	34521	20196	NA	NA	NA	NA	0.959	1	1	0.45	1.865	2.652
10	105822017	rs1238361698	T	C	106	likely_pathogenic	0.714	16.94	ENSG00000065618	ENST00000353479	COL17A1	SNV	0	CodingTranscript	SPLICE_SITE	5	splice,synonymous	0.543046357616	0.0133333333333	NA	NA	NA	NA	T	T	CCDS7554.1	NA	12/56	1200	0.209277990931	909	0.202269692924	303	0.202404809619	lcompl	2	DONOR	2290	2574	NA	NA	NA	NA	0.134	0.997	1	0.393	1.997	3.35
10	105831836	rs1253414161	C	T	1283.5	potentially_pathogenic	0.342	15.74	ENSG00000065618	ENST00000353479	COL17A1	SNV	0	CodingTranscript	SPLICE_SITE	5	splice,synonymous	0.470198675497	0.0533333333333	NA	NA	NA	NA	E	E	CCDS7554.1	NA	8/56	708	0.123474014649	417	0.0927903871829	139	0.0928523714095	NA	2	ACCEPTOR	8577	1617	NA	NA	NA	NA	0.511	1	1	0.457	2.312	5.044
10	105833988	rs761266212	C	G	523.5	potentially_pathogenic	0.459	15.71	ENSG00000065618	ENST00000353479	COL17A1	SNV	0	CodingTranscript	SPLICE_SITE	5	splice,synonymous	0.483443708609	0.04	NA	NA	NA	NA	G	G	CCDS7554.1	NA	6/56	624	0.108824555284	333	0.0740987983979	111	0.0741482965932	NA	2	ACCEPTOR	6425	3769	NA	NA	NA	NA	0.96	1	1	0.557	0.727	2.036
10	105893378	rs780882131	C	T	282.5	likely_pathogenic	0.558	15.72	ENSG00000197748	ENST00000357060	WDR96	SNV	0	CodingTranscript	SPLICE_SITE	5	splice,synonymous	0.324503311258	0.0133333333333	NA	NA	NA	NA	K	K	CCDS31281.1	NA	35/38	4712	0.878285181733	4596	0.919567827131	1532	0.92012012012	hmmpanther	1	DONOR	8696	166	NA	NA	NA	NA	0.898	1	0.998	-0.146	0.742	0.199
10	105932168	rs1229027443	C	T	48.5	likely_pathogenic	0.771	19.16	ENSG00000197748	ENST00000357060	WDR96	SNV	0	CodingTranscript	SPLICE_SITE	5	splice,synonymous	0.344370860927	0	NA	NA	NA	NA	K	K	CCDS31281.1	NA	20/38	2702	0.503634669152	2586	0.517406962785	862	0.517717717718	ncoils	1	DONOR	13656	4825	NA	NA	NA	NA	0.847	1	1	0.645	1.354	2.359
10	106039229	rs1339383386	G	A	112	likely_pathogenic	0.707	22.1	ENSG00000065621	ENST00000338595	GSTO2	SNV	0	CodingTranscript	SPLICE_SITE	5	splice,synonymous	0.53642384106	0.04	NA	NA	NA	NA	E	E	CCDS7556.1	NA	5/7	788	0.668363019508	468	0.639344262295	156	0.641975308642	ndomain	1	DONOR	4305	9587	NA	NA	NA	NA	0.987	1	1	0.651	2.938	3.552
10	106136651	rs371670413	G	A	455.5	potentially_pathogenic	0.479	22.4	ENSG00000120051	ENST00000369704	CCDC147	SNV	0	CodingTranscript	SPLICE_SITE	5	splice,synonymous	0.403973509934	0.0133333333333	NA	NA	NA	NA	K	K	CCDS31282.1	NA	8/18	1307	0.394506489586	1173	0.447880870561	391	0.448394495413	ncoils	1	DONOR	38	5281	NA	NA	NA	NA	0.98	1	1	0.651	2.72	5.507
10	106163598	rs776078033	G	A	3	likely_pathogenic	0.895	23.8	ENSG00000120051	ENST00000369704	CCDC147	SNV	0	CodingTranscript	SPLICE_SITE	5	splice,synonymous	0.569536423841	0.08	NA	NA	NA	NA	E	E	CCDS31282.1	NA	14/18	2285	0.689707214005	2151	0.821305841924	717	0.822247706422	hmmpanther	1	DONOR	50076	51251	NA	NA	NA	NA	0.994	1	1	0.651	2.732	5.809
10	106166527	rs751094731	G	A	465.5	potentially_pathogenic	0.476	17.44	ENSG00000120051	ENST00000369704	CCDC147	SNV	0	CodingTranscript	SYNONYMOUS	5	synonymous	0.456953642384	0.0266666666667	NA	NA	NA	NA	V	V	CCDS31282.1	NA	15/18	2366	0.714156353758	2232	0.852233676976	744	0.853211009174	lcompl	NA	NA	53005	48322	NA	NA	NA	NA	0.999	1	1	0.645	1.625	4.188
10	106924062	rs1353387641	C	A	1552	potentially_pathogenic	0.314	15.16	ENSG00000156395	ENST00000369701	SORCS3	SNV	0	CodingTranscript	SPLICE_SITE	5	splice,synonymous	0.483443708609	0.0266666666667	NA	NA	NA	NA	G	G	CCDS7558.1	NA	12/27	1961	0.340628799722	1734	0.472608340147	578	0.472995090016	ndomain	2	ACCEPTOR	5376	46947	NA	NA	NA	NA	0.99	1	1	0.651	0.906	0.758
10	106927018	rs771686495	C	T	1148	potentially_pathogenic	0.355	15.74	ENSG00000156395	ENST00000369701	SORCS3	SNV	0	CodingTranscript	SPLICE_SITE	5	splice,synonymous	0.443708609272	0.0133333333333	NA	NA	NA	NA	I	I	CCDS7558.1	NA	13/27	2039	0.354177523015	1812	0.493867538839	604	0.494271685761	ndomain	3	ACCEPTOR	8332	43991	NA	NA	NA	NA	0.998	1	1	0.651	2.718	1.248
10	108337042	rs774436050	T	G	736.5	potentially_pathogenic	0.416	15.05	ENSG00000108018	ENST00000344440	SORCS1	SNV	0	CodingTranscript	SPLICE_SITE	5	splice,synonymous	0.370860927152	0.0133333333333	NA	NA	NA	NA	G	G	CCDS31283.1	NA	27/27	3534	0.978405315615	3534	0.982485404504	1178	0.983305509182	hmmpanther	2	ACCEPTOR	29935	78	NA	NA	NA	NA	0.998	1	1	0.525	2.365	2.226
10	108412311	rs367674203	C	A	453	potentially_pathogenic	0.48	15.49	ENSG00000108018	ENST00000344440	SORCS1	SNV	0	CodingTranscript	SPLICE_SITE	5	splice,synonymous	0.403973509934	0.04	NA	NA	NA	NA	G	G	CCDS31283.1	NA	18/27	2304	0.637873754153	2304	0.640533778148	768	0.641068447412	ndomain	1	ACCEPTOR	46806	75347	NA	NA	NA	NA	0.851	0.999	1	0.651	0.792	0.918
10	108521348	rs376709840	G	A	1259	potentially_pathogenic	0.344	16.98	ENSG00000108018	ENST00000344440	SORCS1	SNV	0	CodingTranscript	SPLICE_SITE	5	splice,synonymous	0.41059602649	0	NA	NA	NA	NA	Y	Y	CCDS31283.1	NA	5/27	957	0.264950166113	957	0.266055045872	319	0.266277128548	ndomain	3	DONOR	402937	184384	NA	NA	NA	NA	0.996	1	1	0.651	2.833	2.508
10	108536292	rs758629358	C	T	262.5	likely_pathogenic	0.566	22.6	ENSG00000108018	ENST00000344440	SORCS1	SNV	0	CodingTranscript	SPLICE_SITE	5	splice,synonymous	0.403973509934	0.0133333333333	NA	NA	NA	NA	K	K	CCDS31283.1	NA	4/27	885	0.245016611296	885	0.246038365304	295	0.246243739566	ndomain	1	DONOR	387993	199328	NA	NA	NA	NA	0.931	1	1	0.55	2.806	6.224
10	111631581	rs139214873	C	T	1669	potentially_pathogenic	0.304	18.76	ENSG00000108039	ENST00000502935	XPNPEP1	SNV	0	CodingTranscript	SYNONYMOUS	5	synonymous	0.503311258278	0.0266666666667	NA	NA	NA	NA	V	V	CCDS7560.2	NA	17/21	1611	0.634501772351	1491	0.745127436282	497	0.746246246246	ndomain	NA	NA	791	27	NA	NA	NA	NA	0.962	0.999	1	0.651	0.431	1.231
10	111643845	rs779644913	G	A	1527.5	potentially_pathogenic	0.315	16.87	ENSG00000108039	ENST00000502935	XPNPEP1	SNV	0	CodingTranscript	SYNONYMOUS	5	synonymous	0.46357615894	0.04	NA	NA	NA	NA	I	I	CCDS7560.2	NA	9/21	930	0.366285939346	810	0.404797601199	270	0.405405405405	hmmpanther	NA	NA	38	20	NA	NA	NA	NA	0.989	0.988	1	0.651	0.706	2.252
10	111872537	rs756834111	C	T	1163	potentially_pathogenic	0.353	16.58	ENSG00000148700	ENST00000356080	ADD3	SNV	0	CodingTranscript	SPLICE_SITE	5	splice,synonymous	0.403973509934	0.0266666666667	NA	NA	NA	NA	A	A	CCDS7561.1	NA	3/15	565	0.183382018825	198	0.0933521923621	66	0.0934844192635	hmmpanther	3	ACCEPTOR	33540	116	NA	NA	NA	NA	0.999	1	1	0.651	2.811	1.07
10	111884032	rs755780836	G	A	397	likely_pathogenic	0.501	15.81	ENSG00000148700	ENST00000356080	ADD3	SNV	0	CodingTranscript	SPLICE_SITE	5	splice,synonymous	0.377483443709	0.0533333333333	NA	NA	NA	NA	T	T	CCDS7561.1	NA	10/15	1768	0.573839662447	1401	0.66053748232	467	0.661473087819	hmmpanther	1	DONOR	34	106	NA	NA	NA	NA	0.824	0.991	0.998	-0.309	-0.269	0.255
10	111884032	rs755780836	G	T	286	likely_pathogenic	0.556	15.46	ENSG00000148700	ENST00000356080	ADD3	SNV	0	CodingTranscript	SPLICE_SITE	5	splice,synonymous	0.377483443709	0.0533333333333	NA	NA	NA	NA	T	T	CCDS7561.1	NA	10/15	1768	0.573839662447	1401	0.66053748232	467	0.661473087819	hmmpanther	1	DONOR	34	106	NA	NA	NA	NA	0.824	0.991	0.998	-0.309	-0.269	0.255
10	112338386	rs755686964	G	C	442	likely_pathogenic	0.483	23.1	ENSG00000108055	ENST00000361804	SMC3	SNV	0	CodingTranscript	SPLICE_SITE	5	splice,synonymous	0.344370860927	0.04	NA	NA	NA	NA	T	T	CCDS31285.1	NA	7/29	477	0.115945551774	351	0.0960591133005	117	0.0961380443714	ndomain	1	ACCEPTOR	10301	3379	NA	NA	NA	NA	0.988	1	1	0.587	2.671	1.97
10	112349464	rs779217341	A	G	910.5	potentially_pathogenic	0.387	22.3	ENSG00000108055	ENST00000361804	SMC3	SNV	0	CodingTranscript	SPLICE_SITE	5	splice,synonymous	0.304635761589	0.04	NA	NA	NA	NA	R	R	CCDS31285.1	NA	14/29	1533	0.372630043753	1407	0.385057471264	469	0.385373870173	ncoils	3	DONOR	22015	14931	NA	NA	NA	NA	0.985	1	1	0.452	2.266	4.868
10	112349749	rs757746647	G	A	7	likely_pathogenic	0.864	22.7	ENSG00000108055	ENST00000361804	SMC3	SNV	0	CodingTranscript	SPLICE_SITE	5	splice,synonymous	0.377483443709	0.0133333333333	NA	NA	NA	NA	K	K	CCDS31285.1	NA	15/29	1635	0.397423432183	1509	0.412972085386	503	0.413311421528	ncoils	1	DONOR	22300	14646	NA	NA	NA	NA	0.9	1	1	0.581	2.83	5.896
10	112362759	rs775650536	A	G	648	potentially_pathogenic	0.432	16.4	ENSG00000108055	ENST00000361804	SMC3	SNV	0	CodingTranscript	SPLICE_SITE	5	splice,synonymous	0.377483443709	0.0133333333333	NA	NA	NA	NA	S	S	CCDS31285.1	NA	27/29	3600	0.875060768109	3474	0.950738916256	1158	0.951520131471	ndomain	2	DONOR	35310	1636	NA	NA	NA	NA	0.954	1	1	-0.454	0.328	1.53
10	112645124	rs1214494433	G	A	460	potentially_pathogenic	0.478	21.1	ENSG00000150593	ENST00000280154	PDCD4	SNV	0	CodingTranscript	SPLICE_SITE	5	splice,synonymous	0.311258278146	0.0133333333333	NA	NA	NA	NA	A	A	CCDS7567.1	NA	5/12	829	0.230149916713	555	0.393617021277	185	0.394456289979	ndomain	1	DONOR	113	27	NA	NA	NA	NA	0.995	1	1	0.581	0.801	0.894
10	112655843	rs780859029	A	G	205	likely_pathogenic	0.607	21	ENSG00000150593	ENST00000280154	PDCD4	SNV	0	CodingTranscript	SPLICE_SITE	5	splice,synonymous	0.35761589404	0.0133333333333	NA	NA	NA	NA	S	S	CCDS7567.1	NA	11/12	1621	0.450027762354	1347	0.955319148936	449	0.957356076759	ndomain	3	DONOR	5447	42	NA	NA	NA	NA	0.997	1	1	0.525	1.09	0.644
10	112767291	rs544426978	C	T	961.5	potentially_pathogenic	0.381	16.39	ENSG00000108061	ENST00000369452	SHOC2	SNV	0	CodingTranscript	SPLICE_SITE	5	splice,synonymous	0.377483443709	0.0133333333333	NA	NA	NA	NA	D	D	CCDS7568.1	NA	6/9	1509	0.382703525235	1164	0.665523156089	388	0.666666666667	ndomain	3	ACCEPTOR	42682	4138	NA	NA	NA	NA	0.988	1	1	0.651	2.753	4.567
10	114046077	rs200099791	A	G	685	potentially_pathogenic	0.425	20.3	ENSG00000119913	ENST00000369422	TECTB	SNV	0	CodingTranscript	SPLICE_SITE	5	splice,synonymous	0.476821192053	0.04	NA	NA	NA	NA	R	R	CCDS7571.1	NA	4/10	411	0.151492812385	411	0.415151515152	137	0.41641337386	ndomain	1	ACCEPTOR	2584	18717	NA	NA	NA	NA	0.998	1	1	0.53	2.368	3.345
10	114046149	rs771076522	T	G	203	likely_pathogenic	0.61	15.65	ENSG00000119913	ENST00000369422	TECTB	SNV	0	CodingTranscript	SPLICE_SITE	5	splice,synonymous	0.523178807947	0.04	NA	NA	NA	NA	T	T	CCDS7571.1	NA	4/10	483	0.178031699226	483	0.487878787879	161	0.489361702128	ndomain	1	DONOR	2656	18645	NA	NA	NA	NA	0.963	1	1	0.53	2.368	1.224
10	114164507	rs530194941	A	G	765.5	potentially_pathogenic	0.411	17.63	ENSG00000197142	ENST00000356116	ACSL5	SNV	0	CodingTranscript	SYNONYMOUS	5	synonymous	0.437086092715	0.0133333333333	NA	NA	NA	NA	K	K	CCDS7572.1	NA	5/21	655	0.195347450045	543	0.244594594595	181	0.244925575101	ndomain	NA	NA	28550	3773	NA	NA	NA	NA	0.666	1	1	0.53	2.26	1.174
10	114169443	.	G	A	4	likely_pathogenic	0.879	24.1	ENSG00000197142	ENST00000356116	ACSL5	SNV	0	CodingTranscript	SPLICE_SITE	5	splice,synonymous	0.456953642384	0	NA	NA	NA	NA	E	E	CCDS7572.1	NA	7/21	991	0.295556218312	879	0.395945945946	293	0.39648173207	ndomain	1	DONOR	138	3391	NA	NA	NA	NA	0.97	1	1	0.587	2.66	5.889
10	114177699	rs745652576	G	A	467.5	potentially_pathogenic	0.475	18.14	ENSG00000197142	ENST00000356116	ACSL5	SNV	0	CodingTranscript	SPLICE_SITE	5	splice,synonymous	0.437086092715	0.0266666666667	NA	NA	NA	NA	Q	Q	CCDS7572.1	NA	14/21	1594	0.475395168506	1482	0.667567567568	494	0.668470906631	ndomain	1	DONOR	2067	3	NA	NA	NA	NA	0.293	0.889	0.999	-0.144	1.463	4.313
10	114181422	rs1184778242	A	G	1824	potentially_pathogenic	0.292	21.3	ENSG00000197142	ENST00000356116	ACSL5	SNV	0	CodingTranscript	SPLICE_SITE	5	splice,synonymous	0.490066225166	0	NA	NA	NA	NA	S	S	CCDS7572.1	NA	15/21	1666	0.496868475992	1554	0.7	518	0.700947225981	ndomain	2	DONOR	318	38	NA	NA	NA	NA	0.972	0.991	1	-0.261	0.493	0.827
10	114182199	rs149581330	G	A	1475.5	potentially_pathogenic	0.322	22.2	ENSG00000197142	ENST00000356116	ACSL5	SNV	0	CodingTranscript	SPLICE_SITE	5	splice,synonymous	0.509933774834	0.0266666666667	NA	NA	NA	NA	P	P	CCDS7572.1	NA	17/21	1873	0.558604235013	1761	0.793243243243	587	0.794316644114	ndomain	1	DONOR	460	815	NA	NA	NA	NA	0.789	0.999	0.995	0.55	0.611	0.057
10	114204928	rs772885088	C	T	150.5	likely_pathogenic	0.667	23.1	ENSG00000023041	ENST00000369405	ZDHHC6	SNV	0	CodingTranscript	SPLICE_SITE	5	splice,synonymous	0.377483443709	0.0533333333333	NA	NA	NA	NA	P	P	CCDS7574.1	NA	2/11	691	0.318433179724	267	0.214975845411	89	0.215496368039	ndomain	1	DONOR	1732	14446	NA	NA	NA	NA	0.989	1	1	0.587	1.424	1.58
10	114220341	rs1373388424	G	A	440	likely_pathogenic	0.484	22.7	ENSG00000151532	ENST00000393077	VTI1A	SNV	0	CodingTranscript	SPLICE_SITE	5	splice,synonymous	0.370860927152	0.0266666666667	NA	NA	NA	NA	L	L	CCDS7575.2	NA	2/8	269	0.0651174049867	153	0.233944954128	51	0.235023041475	ncoils	1	DONOR	13224	4177	NA	NA	NA	NA	0.986	1	1	0.651	2.38	5.257
10	114724317	rs765118311	C	T	624	potentially_pathogenic	0.438	16.56	ENSG00000148737	ENST00000543371	TCF7L2	SNV	0	CodingTranscript	SPLICE_SITE	5	splice,synonymous	0.403973509934	0.0533333333333	NA	NA	NA	NA	L	L	CCDS53577.1	NA	4/14	891	0.22153157633	384	0.212271973466	128	0.212624584718	ndomain	3	ACCEPTOR	13642	176759	NA	NA	NA	NA	0.997	1	1	0.587	2.685	3.314
10	114900945	rs1370624084	T	C	937.5	potentially_pathogenic	0.384	16.4	ENSG00000148737	ENST00000543371	TCF7L2	SNV	0	CodingTranscript	SPLICE_SITE	5	splice,synonymous	0.58940397351	0.0666666666667	NA	NA	NA	NA	S	S	CCDS53577.1	NA	6/14	1062	0.264047737444	555	0.30679933665	185	0.3073089701	ndomain	3	ACCEPTOR	190270	131	NA	NA	NA	NA	0.967	1	1	0.645	2.468	2.007
10	115312949	rs755173215	G	A	1933	potentially_pathogenic	0.283	17.6	ENSG00000148702	ENST00000351270	HABP2	SNV	0	CodingTranscript	SPLICE_SITE	5	splice,synonymous	0.46357615894	0.0133333333333	NA	NA	NA	NA	G	G	CCDS7577.1	NA	1/13	165	0.0548354935194	69	0.0409982174688	23	0.0410714285714	sigp	1	DONOR	118	25609	NA	NA	NA	NA	0.363	1	1	0.651	2.862	1.426
10	115312949	rs755173215	G	T	1137	potentially_pathogenic	0.356	17.32	ENSG00000148702	ENST00000351270	HABP2	SNV	0	CodingTranscript	SPLICE_SITE	5	splice,synonymous	0.46357615894	0.0133333333333	NA	NA	NA	NA	G	G	CCDS7577.1	NA	1/13	165	0.0548354935194	69	0.0409982174688	23	0.0410714285714	sigp	1	DONOR	118	25609	NA	NA	NA	NA	0.363	1	1	0.651	2.862	1.426
10	115344001	rs763016745	G	C	974.5	potentially_pathogenic	0.379	17.99	ENSG00000148702	ENST00000351270	HABP2	SNV	0	CodingTranscript	SYNONYMOUS	5	synonymous	0.529801324503	0.0266666666667	NA	NA	NA	NA	G	G	CCDS7577.1	NA	11/13	1428	0.474576271186	1332	0.791443850267	444	0.792857142857	ndomain	NA	NA	31170	873	NA	NA	NA	NA	0.976	0.999	1	0.651	0.913	0.813
10	115347966	rs150332191	T	G	869.5	potentially_pathogenic	0.394	15.55	ENSG00000148702	ENST00000351270	HABP2	SNV	0	CodingTranscript	SPLICE_SITE	5	splice,synonymous	0.582781456954	0.04	NA	NA	NA	NA	G	G	CCDS7577.1	NA	13/13	1617	0.537387836491	1521	0.903743315508	507	0.905357142857	ndomain	3	ACCEPTOR	35181	510	NA	NA	NA	NA	0.949	0.977	0.734	0.455	-0.749	-0.848
10	115357728	rs1409263860	C	T	149	likely_pathogenic	0.667	18.33	ENSG00000197893	ENST00000359988	NRAP	SNV	0	CodingTranscript	SPLICE_SITE	5	splice,synonymous	0.516556291391	0.0266666666667	NA	NA	NA	NA	E	E	CCDS7579.1	NA	36/42	4577	0.820250896057	4332	0.83419988446	1444	0.834682080925	ndomain	1	DONOR	66078	9132	NA	NA	NA	NA	0.89	1	1	0.651	2.748	2.637
10	115370218	rs761378759	C	T	154	likely_pathogenic	0.664	20.2	ENSG00000197893	ENST00000359988	NRAP	SNV	0	CodingTranscript	SPLICE_SITE	5	splice,synonymous	0.456953642384	0.04	NA	NA	NA	NA	E	E	CCDS7579.1	NA	31/42	3848	0.689605734767	3603	0.693818601964	1201	0.694219653179	ndomain	1	DONOR	53588	21622	NA	NA	NA	NA	0.94	1	1	0.645	2.65	3.073
10	115389347	rs544107400	C	T	368	likely_pathogenic	0.514	18.4	ENSG00000197893	ENST00000359988	NRAP	SNV	0	CodingTranscript	SPLICE_SITE	5	splice,synonymous	0.483443708609	0.0133333333333	NA	NA	NA	NA	E	E	CCDS7579.1	NA	19/42	2285	0.409498207885	2040	0.392836510687	680	0.393063583815	ndomain	1	DONOR	34459	40751	NA	NA	NA	NA	0.969	1	1	0.557	1.314	1.008
10	115405584	rs1341453852	C	T	373	likely_pathogenic	0.512	21.2	ENSG00000197893	ENST00000359988	NRAP	SNV	0	CodingTranscript	SPLICE_SITE	5	splice,synonymous	0.476821192053	0.0533333333333	NA	NA	NA	NA	E	E	CCDS7579.1	NA	11/42	1355	0.242831541219	1110	0.213749277874	370	0.21387283237	ndomain	1	DONOR	18222	56988	NA	NA	NA	NA	0.919	1	1	0.557	1.465	3.824
10	115422438	rs1337733712	C	T	1357	potentially_pathogenic	0.335	18.1	ENSG00000197893	ENST00000359988	NRAP	SNV	0	CodingTranscript	SPLICE_SITE	5	splice,synonymous	0.397350993377	0	NA	NA	NA	NA	G	G	CCDS7579.1	NA	3/42	500	0.089605734767	255	0.0491045638359	85	0.0491329479769	ndomain	1	DONOR	1368	73842	NA	NA	NA	NA	0.146	1	1	0.645	2.819	5.267
10	115480884	rs753352343	C	T	1278	potentially_pathogenic	0.342	19.21	ENSG00000165806	ENST00000369321	CASP7	SNV	0	CodingTranscript	SYNONYMOUS	5	synonymous	0.46357615894	0.0533333333333	NA	NA	NA	NA	G	G	CCDS7580.1	NA	4/8	623	0.231254639941	303	0.299703264095	101	0.300595238095	ndomain	NA	NA	127	562	NA	NA	NA	NA	0.941	1	1	0.645	0.874	1.408
10	115481537	rs779179291	A	G	1588.5	potentially_pathogenic	0.312	15.06	ENSG00000165806	ENST00000369321	CASP7	SNV	0	CodingTranscript	SPLICE_SITE	5	splice,synonymous	0.503311258278	0.0266666666667	NA	NA	NA	NA	K	K	CCDS7580.1	NA	5/8	794	0.294729027468	474	0.46884272997	158	0.470238095238	ndomain	2	DONOR	780	92	NA	NA	NA	NA	0.068	0.788	0.981	0.375	0.996	1.52
10	115531848	rs764333609	G	A	54.5	likely_pathogenic	0.766	19.38	ENSG00000148735	ENST00000369310	PLEKHS1	SNV	0	CodingTranscript	SPLICE_SITE	5	splice,synonymous	0.370860927152	0.0266666666667	NA	NA	NA	NA	E	E	CCDS53580.1	NA	7/12	1216	0.594330400782	654	0.467811158798	218	0.468817204301	hmmpanther	1	DONOR	61	5638	NA	NA	NA	NA	0.991	1	1	0.645	1.351	1.886
10	115537018	rs781126883	G	A	420	likely_pathogenic	0.492	20.2	ENSG00000148735	ENST00000369310	PLEKHS1	SNV	0	CodingTranscript	SPLICE_SITE	5	splice,synonymous	0.529801324503	0.0266666666667	NA	NA	NA	NA	E	E	CCDS53580.1	NA	11/12	1729	0.845063538612	1167	0.834763948498	389	0.836559139785	hmmpanther	1	DONOR	2343	468	NA	NA	NA	NA	0.955	1	1	0.651	2.829	3.446
10	115603940	rs556996332	T	C	1877	potentially_pathogenic	0.288	16.07	ENSG00000198924	ENST00000361384	DCLRE1A	SNV	0	CodingTranscript	SYNONYMOUS	5	synonymous	0.450331125828	0.04	NA	NA	NA	NA	G	G	CCDS7584.1	NA	5/9	3360	0.752688172043	2442	0.781940441883	814	0.782692307692	ndomain	NA	NA	9920	9452	NA	NA	NA	NA	0.992	0.999	0.999	0.45	0.883	0.381
10	115609997	rs777553054	T	A	1637.5	potentially_pathogenic	0.308	21	ENSG00000198924	ENST00000361384	DCLRE1A	SNV	0	CodingTranscript	SYNONYMOUS	5	synonymous	0.390728476821	0.0266666666667	NA	NA	NA	NA	P	P	CCDS7584.1	NA	2/9	1785	0.399865591398	867	0.277617675312	289	0.277884615385	hmmpanther	NA	NA	3863	15509	NA	NA	NA	NA	0.959	0.999	1	0.525	2.302	1.96
10	115610354	rs771083817	C	T	1102.5	potentially_pathogenic	0.361	21.1	ENSG00000198924	ENST00000361384	DCLRE1A	SNV	0	CodingTranscript	SYNONYMOUS	5	synonymous	0.417218543046	0.0133333333333	NA	NA	NA	NA	K	K	CCDS7584.1	NA	2/9	1428	0.319892473118	510	0.16330451489	170	0.163461538462	hmmpanther	NA	NA	3506	15866	NA	NA	NA	NA	0.957	1	1	0.553	2.865	2.178
10	115889651	rs1299787007	T	C	1462	potentially_pathogenic	0.324	16.68	ENSG00000165813	ENST00000369287	C10orf118	SNV	0	CodingTranscript	SPLICE_SITE	5	splice,synonymous	0.35761589404	0.0133333333333	NA	NA	NA	NA	S	S	CCDS7587.1	NA	13/16	2448	0.337888198758	2181	0.808676307008	727	0.809576837416	lcompl	2	DONOR	1445	308	NA	NA	NA	NA	0.975	0.999	1	-0.489	0.256	1.315
10	115962057	rs1426723460	G	A	19	likely_pathogenic	0.819	17.23	ENSG00000095627	ENST00000251864	TDRD1	SNV	0	CodingTranscript	SPLICE_SITE	5	splice,synonymous	0.278145695364	0	NA	NA	NA	NA	K	K	CCDS7588.1	NA	6/26	849	0.188248337029	696	0.194957983193	232	0.19512195122	hmmpanther	1	DONOR	22708	26120	NA	NA	NA	NA	0.099	0.999	1	0.581	2.771	3.377
10	115980601	rs753929200	A	G	1701	potentially_pathogenic	0.302	15.24	ENSG00000095627	ENST00000251864	TDRD1	SNV	0	CodingTranscript	SPLICE_SITE	5	splice,synonymous	0.304635761589	0	NA	NA	NA	NA	Q	Q	CCDS7588.1	NA	19/26	2922	0.647893569845	2769	0.775630252101	923	0.776282590412	hmmpanther	2	DONOR	41252	7576	NA	NA	NA	NA	0.739	0.969	0.998	0.457	0.388	0.403
10	116055825	rs1187453639	T	C	1542.5	potentially_pathogenic	0.314	22	ENSG00000169129	ENST00000304129	AFAP1L2	SNV	0	CodingTranscript	SPLICE_SITE	5	splice,synonymous	0.437086092715	0	NA	NA	NA	NA	E	E	CCDS31286.1	NA	19/19	2463	0.664777327935	2433	0.990231990232	811	0.991442542787	hmmpanther	3	ACCEPTOR	5952	294	NA	NA	NA	NA	0.998	1	1	0.525	2.116	3.189
10	116061113	rs758281865	C	T	351	likely_pathogenic	0.522	15.65	ENSG00000169129	ENST00000304129	AFAP1L2	SNV	0	CodingTranscript	SPLICE_SITE	5	splice,synonymous	0.64238410596	0.08	NA	NA	NA	NA	A	A	CCDS31286.1	NA	13/19	1572	0.424291497976	1542	0.627594627595	514	0.628361858191	hmmpanther	1	DONOR	664	838	NA	NA	NA	NA	0.146	0.788	0.867	0.462	1.138	1.289
10	116197657	rs758649823	C	G	1677.5	potentially_pathogenic	0.303	16.81	ENSG00000099204	ENST00000277895	ABLIM1	SNV	0	CodingTranscript	SYNONYMOUS	5	synonymous	0.41059602649	0.0266666666667	1	CTCF:MA0139.1	0	-0.013	V	V	CCDS7590.1	NA	22/23	2267	0.853217914942	2169	0.92811296534	723	0.929305912596	ndomain	NA	NA	88938	1860	NA	NA	NA	NA	0.944	1	1	0.651	2.789	2.351
10	116211384	rs1208629378	A	G	1615	potentially_pathogenic	0.31	16.39	ENSG00000099204	ENST00000277895	ABLIM1	SNV	0	CodingTranscript	SPLICE_SITE	5	splice,synonymous	0.437086092715	0.0533333333333	NA	NA	NA	NA	H	H	CCDS7590.1	NA	14/23	1691	0.63643206624	1593	0.681643132221	531	0.682519280206	hmmpanther	2	DONOR	36369	21	NA	NA	NA	NA	0.993	1	1	0.53	2.129	2.203
10	116213241	rs148156783	G	A	856.5	potentially_pathogenic	0.396	19.41	ENSG00000099204	ENST00000277895	ABLIM1	SNV	0	CodingTranscript	SPLICE_SITE	5	splice,synonymous	0.490066225166	0.08	NA	NA	NA	NA	G	G	CCDS7590.1	NA	13/23	1541	0.579977418141	1443	0.617458279846	481	0.618251928021	hmmpanther	2	ACCEPTOR	34512	1837	NA	NA	NA	NA	0.997	1	1	0.587	2.726	3.771
10	116304764	rs746727059	C	T	728.5	potentially_pathogenic	0.418	22.3	ENSG00000099204	ENST00000277895	ABLIM1	SNV	0	CodingTranscript	SPLICE_SITE	5	splice,synonymous	0.53642384106	0.0533333333333	NA	NA	NA	NA	E	E	CCDS7590.1	NA	6/23	992	0.373353406097	894	0.382541720154	298	0.383033419023	ndomain	1	DONOR	113294	108967	NA	NA	NA	NA	0.921	1	1	0.559	2.476	5.994
10	116581882	rs750438296	G	T	500	potentially_pathogenic	0.466	22.3	ENSG00000151553	ENST00000369248	FAM160B1	SNV	0	CodingTranscript	SPLICE_SITE	5	splice,synonymous	0.735099337748	0.226666666667	NA	NA	NA	NA	A	A	CCDS31290.1	NA	1/17	380	0.0654495349638	45	0.0195822454308	15	0.0196078431373	hmmpanther	1	DONOR	353	11343	NA	NA	NA	NA	0.559	0.972	1	0.167	1.401	4.596
10	116710908	rs749700717	G	A	238.5	likely_pathogenic	0.578	22.1	ENSG00000165832	ENST00000298746	TRUB1	SNV	0	CodingTranscript	SPLICE_SITE	5	splice,synonymous	0.304635761589	0.0133333333333	NA	NA	NA	NA	K	K	CCDS7591.1	NA	3/8	502	0.147516896856	441	0.42	147	0.421203438395	ndomain	1	DONOR	12763	8852	NA	NA	NA	NA	0.991	1	1	0.587	2.686	3.246
10	116731894	rs766478998	C	G	746	potentially_pathogenic	0.415	19.52	ENSG00000165832	ENST00000298746	TRUB1	SNV	0	CodingTranscript	SPLICE_SITE	5	splice,synonymous	0.41059602649	0.0266666666667	NA	NA	NA	NA	L	L	CCDS7591.1	NA	6/8	658	0.193358801058	597	0.568571428571	199	0.570200573066	ndomain	1	ACCEPTOR	33942	5537	NA	NA	NA	NA	0.923	1	1	0.651	1.333	2.063
10	116925405	rs782012533	G	A	163	likely_pathogenic	0.653	21	ENSG00000107518	ENST00000355044	ATRNL1	SNV	0	CodingTranscript	SPLICE_SITE	5	splice,synonymous	0.35761589404	0	NA	NA	NA	NA	Q	Q	CCDS7592.1	NA	7/29	1218	0.143649015214	1092	0.263768115942	364	0.263959390863	ndomain	1	DONOR	72021	5681	NA	NA	NA	NA	0.983	1	1	0.645	1.314	3.97
10	117026481	rs371896924	A	T	174	likely_pathogenic	0.638	18.7	ENSG00000107518	ENST00000355044	ATRNL1	SNV	0	CodingTranscript	SPLICE_SITE	5	splice,synonymous	0.331125827815	0.0133333333333	NA	NA	NA	NA	T	T	CCDS7592.1	NA	12/29	2106	0.248378346503	1980	0.478260869565	660	0.47860768673	hmmpanther	2	DONOR	173097	682023	NA	NA	NA	NA	0.945	1	1	0.473	2.259	0.558
10	117226761	.	A	G	128	likely_pathogenic	0.688	18.68	ENSG00000107518	ENST00000355044	ATRNL1	SNV	0	CodingTranscript	SPLICE_SITE	5	splice,synonymous	0.324503311258	0.0266666666667	NA	NA	NA	NA	T	T	CCDS7592.1	NA	23/29	3621	0.42705507725	3495	0.844202898551	1165	0.844815083394	hmmpanther	2	DONOR	77	82277	NA	NA	NA	NA	0.876	1	1	0.53	1.87	3.171
10	117228839	rs782552452	G	A	192	likely_pathogenic	0.622	17.97	ENSG00000107518	ENST00000355044	ATRNL1	SNV	0	CodingTranscript	SPLICE_SITE	5	splice,synonymous	0.311258278146	0.0133333333333	NA	NA	NA	NA	Q	Q	CCDS7592.1	NA	24/29	3780	0.445807288595	3654	0.882608695652	1218	0.883248730964	hmmpanther	1	DONOR	2155	80199	NA	NA	NA	NA	0.983	1	1	0.581	1.328	4.448
10	117486760	.	A	G	1552	potentially_pathogenic	0.314	15.22	ENSG00000107518	ENST00000355044	ATRNL1	SNV	0	CodingTranscript	SPLICE_SITE	5	splice,synonymous	0.437086092715	0.04	NA	NA	NA	NA	Q	Q	CCDS7592.1	NA	27/29	3924	0.462790423399	3798	0.917391304348	1266	0.918056562727	lcompl	3	ACCEPTOR	425277	217787	NA	NA	NA	NA	0.978	1	1	0.53	2.197	4.037
10	117971156	rs1385169289	A	G	952	potentially_pathogenic	0.382	16.94	ENSG00000151892	ENST00000355422	GFRA1	SNV	0	CodingTranscript	SPLICE_SITE	5	splice,synonymous	0.423841059603	0	NA	NA	NA	NA	D	D	CCDS44481.1	NA	5/11	971	0.37591947348	420	0.300429184549	140	0.301075268817	ndomain	2	ACCEPTOR	44152	147244	NA	NA	NA	NA	0.99	0.999	1	0.53	1.026	1.537
10	118100248	rs764859297	T	A	1848	potentially_pathogenic	0.29	15.36	ENSG00000182645	ENST00000333254	CCDC172	SNV	0	CodingTranscript	SPLICE_SITE	5	splice,synonymous	0.291390728477	0	NA	NA	NA	NA	V	V	CCDS31291.1	NA	4/9	419	0.246615656268	168	0.216216216216	56	0.217054263566	ncoils	3	ACCEPTOR	1	1498	NA	NA	NA	NA	0.514	1	1	0.525	2.273	3.397
10	118320034	rs1209306578	C	T	1503	potentially_pathogenic	0.319	16.57	ENSG00000175535	ENST00000369221	PNLIP	SNV	0	CodingTranscript	SPLICE_SITE	5	splice,synonymous	0.344370860927	0.0666666666667	NA	NA	NA	NA	F	F	CCDS7594.1	NA	11/13	1195	0.805799055968	1167	0.834763948498	389	0.836559139785	ndomain	3	DONOR	14591	7334	NA	NA	NA	NA	0.867	0.999	0.999	0.651	0.78	1.453
10	118441303	rs782426987	T	C	322	likely_pathogenic	0.535	19.78	ENSG00000165868	ENST00000369209	HSPA12A	SNV	0	CodingTranscript	SPLICE_SITE	5	splice,synonymous	0.503311258278	0.0933333333333	NA	NA	NA	NA	E	E	CCDS41569.1	NA	8/12	1026	0.179307934289	921	0.454142011834	307	0.454814814815	hmmpanther	2	DONOR	60783	10600	NA	NA	NA	NA	0.957	1	1	-0.339	1.004	2.288
10	118466711	.	C	A	114	likely_pathogenic	0.706	17.7	ENSG00000165868	ENST00000369209	HSPA12A	SNV	0	CodingTranscript	SPLICE_SITE	5	splice,synonymous	0.549668874172	0.08	NA	NA	NA	NA	V	V	CCDS41569.1	NA	2/12	231	0.0403704998252	126	0.0621301775148	42	0.0622222222222	hmmpanther	1	DONOR	1047	6246	NA	NA	NA	NA	0.007	0.999	1	0.457	2.699	5.21
10	118661311	rs1290489182	T	C	434.5	likely_pathogenic	0.486	15.87	ENSG00000187164	ENST00000355371	KIAA1598	SNV	0	CodingTranscript	SYNONYMOUS	5	synonymous	0.476821192053	0.0533333333333	NA	NA	NA	NA	K	K	CCDS44482.1	NA	16/17	2136	0.54199441766	1638	0.863924050633	546	0.86529318542	NA	NA	NA	42766	1488	NA	NA	NA	NA	0.594	1	0.977	0.53	1.07	0.819
10	118704435	rs749995583	C	T	259	likely_pathogenic	0.569	19.99	ENSG00000187164	ENST00000355371	KIAA1598	SNV	0	CodingTranscript	SPLICE_SITE	5	splice,synonymous	0.450331125828	0.0266666666667	NA	NA	NA	NA	E	E	CCDS44482.1	NA	8/17	1209	0.306774930221	711	0.375	237	0.37559429477	hmmpanther	1	DONOR	29247	44612	NA	NA	NA	NA	0.816	1	1	0.645	2.785	2.552
10	118711420	rs143713311	T	C	1042.5	potentially_pathogenic	0.369	15.47	ENSG00000187164	ENST00000355371	KIAA1598	SNV	0	CodingTranscript	SPLICE_SITE	5	splice,synonymous	0.390728476821	0.0133333333333	NA	NA	NA	NA	E	E	CCDS44482.1	NA	6/17	1032	0.261862471454	534	0.28164556962	178	0.282091917591	ncoils	1	DONOR	22262	51597	NA	NA	NA	NA	0.983	1	1	0.53	0.997	1.939
10	119014876	rs774572350	A	G	1443.5	potentially_pathogenic	0.326	17.6	ENSG00000165646	ENST00000298472	SLC18A2	SNV	0	CodingTranscript	SPLICE_SITE	5	splice,synonymous	0.622516556291	0.12	NA	NA	NA	NA	G	G	CCDS7599.1	NA	7/16	932	0.241952232606	789	0.51067961165	263	0.511673151751	ndomain	2	DONOR	14272	24066	NA	NA	NA	NA	0.7	1	1	0.457	0.893	3.4
10	119078485	rs777231827	C	T	1143	potentially_pathogenic	0.355	16.61	ENSG00000165650	ENST00000334464	PDZD8	SNV	0	CodingTranscript	SPLICE_SITE	5	splice,synonymous	0.324503311258	0	NA	NA	NA	NA	R	R	CCDS7600.1	NA	3/5	1236	0.190623072178	996	0.287445887446	332	0.287694974003	hmmpanther	1	ACCEPTOR	5	28788	NA	NA	NA	NA	0.842	1	1	0.645	1.347	2.715
10	119134115	rs115691598	C	T	1795.5	potentially_pathogenic	0.294	18.83	ENSG00000165650	ENST00000334464	PDZD8	SNV	0	CodingTranscript	SYNONYMOUS	5	synonymous	0.649006622517	0.173333333333	NA	NA	NA	NA	V	V	CCDS7600.1	NA	1/5	864	0.133251079581	624	0.180086580087	208	0.180242634315	hmmpanther	NA	NA	123	84418	NA	NA	NA	NA	0.998	1	1	0.651	2.453	0.879
10	119307578	rs1325147214	A	G	564	potentially_pathogenic	0.45	20.5	ENSG00000170370	ENST00000553456	EMX2	SNV	0	CodingTranscript	SPLICE_SITE	5	splice,synonymous	0.476821192053	0.0533333333333	NA	NA	NA	NA	V	V	CCDS7601.1	NA	3/3	1418	0.489640883978	594	0.782608695652	198	0.785714285714	ndomain	3	ACCEPTOR	3201	788	NA	NA	NA	NA	0.782	1	1	0.445	0.811	3.355
10	119774576	rs771745643	C	T	499	potentially_pathogenic	0.466	23.6	ENSG00000107560	ENST00000355624	RAB11FIP2	SNV	0	CodingTranscript	SPLICE_SITE	5	splice,synonymous	0.377483443709	0.0133333333333	NA	NA	NA	NA	P	P	CCDS7602.1	NA	4/5	1751	0.288896221746	1311	0.851851851852	437	0.853515625	ndomain	1	DONOR	46	6067	NA	NA	NA	NA	0.981	1	1	0.645	2.819	3.951
10	119800076	rs374747076	C	T	323	likely_pathogenic	0.534	17.98	ENSG00000107560	ENST00000355624	RAB11FIP2	SNV	0	CodingTranscript	SPLICE_SITE	5	splice,synonymous	0.324503311258	0.0133333333333	NA	NA	NA	NA	E	E	CCDS7602.1	NA	2/5	794	0.131001484903	354	0.230019493177	118	0.23046875	ndomain	1	ACCEPTOR	253	1641	NA	NA	NA	NA	0.599	1	1	0.651	2.682	1.138
10	119805324	rs141963120	T	C	1552	potentially_pathogenic	0.314	21.9	ENSG00000107560	ENST00000355624	RAB11FIP2	SNV	0	CodingTranscript	SPLICE_SITE	5	splice,synonymous	0.324503311258	0	NA	NA	NA	NA	T	T	CCDS7602.1	NA	1/5	791	0.130506517076	351	0.228070175439	117	0.228515625	ndomain	3	DONOR	351	3	NA	NA	NA	NA	0.975	1	1	0.53	1.997	0.909
10	120095067	rs1302435174	T	C	1065	potentially_pathogenic	0.366	19.12	ENSG00000165669	ENST00000369183	FAM204A	SNV	0	CodingTranscript	SPLICE_SITE	5	splice,synonymous	0.344370860927	0.04	NA	NA	NA	NA	K	K	CCDS7605.1	NA	4/9	581	0.097976391231	321	0.457264957265	107	0.459227467811	lcompl	2	DONOR	6192	297	NA	NA	NA	NA	0.31	1	1	0.53	2.368	3.249
10	120095151	rs1175638997	T	C	1527.5	potentially_pathogenic	0.315	15.37	ENSG00000165669	ENST00000369183	FAM204A	SNV	0	CodingTranscript	SPLICE_SITE	5	splice,synonymous	0.278145695364	0.0133333333333	NA	NA	NA	NA	K	K	CCDS7605.1	NA	4/9	497	0.0838111298482	237	0.337606837607	79	0.339055793991	hmmpanther	3	ACCEPTOR	6108	381	NA	NA	NA	NA	0.729	1	1	0.53	2.368	1.033
10	120489831	rs766438203	A	G	1790.5	potentially_pathogenic	0.295	16.81	ENSG00000151893	ENST00000369151	CACUL1	SNV	0	CodingTranscript	SYNONYMOUS	5	synonymous	0.35761589404	0	NA	NA	NA	NA	G	G	CCDS41570.1	NA	2/9	943	0.140056438438	459	0.413513513514	153	0.414634146341	ndomain	NA	NA	24159	1144	NA	NA	NA	NA	0.995	1	1	0.525	2.151	1.669
10	120514086	rs369119194	G	T	1187.5	potentially_pathogenic	0.351	16.06	ENSG00000151893	ENST00000369151	CACUL1	SNV	0	CodingTranscript	SYNONYMOUS	5	synonymous	0.754966887417	0.2	NA	NA	NA	NA	V	V	CCDS41570.1	NA	1/9	673	0.0999554433388	189	0.17027027027	63	0.170731707317	NA	NA	NA	97	25399	NA	NA	NA	NA	0.997	0.985	0.071	0.557	1.139	0.391
10	120817636	rs749389376	T	C	804.5	potentially_pathogenic	0.404	21.2	ENSG00000107581	ENST00000369144	EIF3A	SNV	0	CodingTranscript	SYNONYMOUS	5	synonymous	0.490066225166	0.0666666666667	NA	NA	NA	NA	K	K	CCDS7608.1	NA	12/22	1937	0.353983918129	1809	0.43600867679	603	0.436324167873	ncoils	NA	NA	1767	1248	NA	NA	NA	NA	0.965	1	1	0.473	2.211	2.007
10	120820261	rs748485892	C	T	517	potentially_pathogenic	0.461	17.73	ENSG00000107581	ENST00000369144	EIF3A	SNV	0	CodingTranscript	SYNONYMOUS	5	synonymous	0.370860927152	0.0266666666667	NA	NA	NA	NA	Q	Q	CCDS7608.1	NA	9/22	1451	0.265168128655	1323	0.318872017354	441	0.319102749638	ndomain	4	DONOR	363	235	NA	NA	NA	NA	0.696	1	1	0.462	1.482	1.956
10	120919240	rs920028881	C	T	196	likely_pathogenic	0.618	15.57	ENSG00000183605	ENST00000355697	SFXN4	SNV	0	CodingTranscript	SPLICE_SITE	5	splice,synonymous	0.562913907285	0.04	NA	NA	NA	NA	T	T	CCDS7610.1	NA	6/14	380	0.278796771827	360	0.355029585799	120	0.356083086053	ndomain	1	DONOR	4469	1721	NA	NA	NA	NA	0.021	0.957	0.961	0.651	2.388	2.387
10	120921852	rs750696100	C	T	1894.5	potentially_pathogenic	0.287	15.16	ENSG00000183605	ENST00000355697	SFXN4	SNV	0	CodingTranscript	SPLICE_SITE	5	splice,synonymous	0.509933774834	0.0533333333333	NA	NA	NA	NA	R	R	CCDS7610.1	NA	3/14	272	0.199559794571	252	0.248520710059	84	0.249258160237	ndomain	1	DONOR	1857	4333	NA	NA	NA	NA	0.042	0.377	0.425	0.552	2.2	2.195
10	120928689	rs369211639	C	T	696.5	potentially_pathogenic	0.423	15.6	ENSG00000165672	ENST00000298510	PRDX3	SNV	0	CodingTranscript	SPLICE_SITE	5	splice,synonymous	0.490066225166	0.0666666666667	NA	NA	NA	NA	T	T	CCDS7611.1	NA	6/7	760	0.479797979798	717	0.929961089494	239	0.93359375	ndomain	1	DONOR	1812	1108	NA	NA	NA	NA	0.245	0.87	0.993	-0.47	-0.864	0.064
10	120967480	rs1413811600	A	G	1900	potentially_pathogenic	0.286	20.5	ENSG00000198873	ENST00000392870	GRK5	SNV	0	CodingTranscript	SPLICE_SITE	5	splice,synonymous	0.682119205298	0.226666666667	NA	NA	NA	NA	E	E	CCDS7612.1	NA	1/16	380	0.143180105501	51	0.0287648054146	17	0.028813559322	hmmpanther	2	DONOR	379	3793	NA	NA	NA	NA	0.002	1	1	0.398	1.851	2.895
10	121156284	rs1405326978	G	A	51.5	likely_pathogenic	0.77	22.3	ENSG00000198873	ENST00000392870	GRK5	SNV	0	CodingTranscript	SPLICE_SITE	5	splice,synonymous	0.470198675497	0	NA	NA	NA	NA	K	K	CCDS7612.1	NA	4/16	668	0.251695553881	339	0.191201353638	113	0.191525423729	ndomain	1	DONOR	18335	58347	NA	NA	NA	NA	0.819	1	1	0.587	2.459	3.85
10	121191039	rs1191477955	G	A	1037.5	potentially_pathogenic	0.369	17	ENSG00000198873	ENST00000392870	GRK5	SNV	0	CodingTranscript	SPLICE_SITE	5	splice,synonymous	0.582781456954	0.0666666666667	NA	NA	NA	NA	V	V	CCDS7612.1	NA	8/16	1067	0.402034664657	738	0.416243654822	246	0.416949152542	ndomain	1	DONOR	53090	23592	NA	NA	NA	NA	0.218	1	0.999	0.651	2.614	0.418
10	121342118	rs1205532092	T	C	1693	potentially_pathogenic	0.302	16.4	ENSG00000151923	ENST00000369093	TIAL1	SNV	0	CodingTranscript	SPLICE_SITE	5	splice,synonymous	0.397350993377	0.0133333333333	NA	NA	NA	NA	Q	Q	CCDS31295.1	NA	3/12	162	0.0740740740741	132	0.111959287532	44	0.112244897959	ndomain	3	ACCEPTOR	422	75	NA	NA	NA	NA	0.999	1	1	0.525	2.188	2.057
10	121510667	rs764200151	A	C	28	likely_pathogenic	0.8	22.6	ENSG00000198825	ENST00000361976	INPP5F	SNV	0	CodingTranscript	SPLICE_SITE	5	splice,synonymous	0.350993377483	0	NA	NA	NA	NA	S	S	CCDS7616.1	NA	2/20	343	0.0696446700508	177	0.0520741394528	59	0.0521201413428	ndomain	2	DONOR	25058	48167	NA	NA	NA	NA	0.987	1	1	0.478	2.331	3.548
10	121591112	rs777318946	C	G	207	likely_pathogenic	0.605	23	ENSG00000197771	ENST00000360003	MCMBP	SNV	0	CodingTranscript	SPLICE_SITE	5	splice,synonymous	0.403973509934	0.0266666666667	NA	NA	NA	NA	R	R	CCDS7617.1	NA	16/16	1973	0.479698516898	1803	0.93468118196	601	0.936137071651	hmmpanther	1	ACCEPTOR	41155	399	NA	NA	NA	NA	0.926	1	1	0.581	1.45	4.191
10	121591112	rs777318946	C	T	138.5	likely_pathogenic	0.678	22.6	ENSG00000197771	ENST00000360003	MCMBP	SNV	0	CodingTranscript	SPLICE_SITE	5	splice,synonymous	0.403973509934	0.0266666666667	NA	NA	NA	NA	R	R	CCDS7617.1	NA	16/16	1973	0.479698516898	1803	0.93468118196	601	0.936137071651	hmmpanther	1	ACCEPTOR	41155	399	NA	NA	NA	NA	0.926	1	1	0.581	1.45	4.191
10	121591525	rs775974076	G	T	741.5	potentially_pathogenic	0.415	20.7	ENSG00000197771	ENST00000360003	MCMBP	SNV	0	CodingTranscript	SPLICE_SITE	5	splice,synonymous	0.483443708609	0.0933333333333	NA	NA	NA	NA	R	R	CCDS7617.1	NA	15/16	1971	0.479212253829	1801	0.933644375324	601	0.936137071651	hmmpanther	2	DONOR	40742	812	NA	NA	NA	NA	0.921	0.963	0.994	0.645	1.495	2.949
10	121596408	rs770425318	C	T	188.5	likely_pathogenic	0.624	18.09	ENSG00000197771	ENST00000360003	MCMBP	SNV	0	CodingTranscript	SPLICE_SITE	5	splice,synonymous	0.423841059603	0.04	NA	NA	NA	NA	P	P	CCDS7617.1	NA	13/16	1718	0.417699975687	1548	0.802488335925	516	0.803738317757	hmmpanther	1	DONOR	35859	5695	NA	NA	NA	NA	0.841	1	1	-0.15	0.595	1.773
10	121619362	rs762169910	T	C	1443.5	potentially_pathogenic	0.326	16.49	ENSG00000197771	ENST00000360003	MCMBP	SNV	0	CodingTranscript	SYNONYMOUS	5	synonymous	0.350993377483	0.0133333333333	NA	NA	NA	NA	K	K	CCDS7617.1	NA	2/16	263	0.0639435934841	93	0.0482115085537	31	0.0482866043614	hmmpanther	NA	NA	12905	800	NA	NA	NA	NA	0.993	1	1	0.379	0.914	1.715
10	121652456	rs1426824184	A	C	513.5	potentially_pathogenic	0.462	23.8	ENSG00000107651	ENST00000369075	SEC23IP	SNV	0	CodingTranscript	SPLICE_SITE	5	splice,synonymous	0.64238410596	0.12	NA	NA	NA	NA	G	G	CCDS7618.1	NA	1/19	234	0.0502577319588	162	0.0539460539461	54	0.054	hmmpanther	2	DONOR	199	5384	NA	NA	NA	NA	0.914	1	1	0.457	2.314	1.85
10	121658471	rs770395338	G	A	36	likely_pathogenic	0.784	21.6	ENSG00000107651	ENST00000369075	SEC23IP	SNV	0	CodingTranscript	SPLICE_SITE	5	splice,synonymous	0.470198675497	0.0133333333333	NA	NA	NA	NA	P	P	CCDS7618.1	NA	2/19	768	0.164948453608	696	0.231768231768	232	0.232	lcompl	1	DONOR	6214	632	NA	NA	NA	NA	0.904	1	1	0.651	2.461	1.805
10	121677348	rs1364647831	G	A	1978.5	potentially_pathogenic	0.28	22.2	ENSG00000107651	ENST00000369075	SEC23IP	SNV	0	CodingTranscript	SPLICE_SITE	5	splice,synonymous	0.278145695364	0.0266666666667	NA	NA	NA	NA	R	R	CCDS7618.1	NA	9/19	1617	0.347293814433	1545	0.514485514486	515	0.515	hmmpanther	1	ACCEPTOR	3336	90	NA	NA	NA	NA	0.995	1	1	0.651	2.644	4.418
10	122348816	rs778818506	T	C	1114	potentially_pathogenic	0.36	16.04	ENSG00000203805	ENST00000398250	PPAPDC1A	SNV	0	CodingTranscript	SPLICE_SITE	5	splice,synonymous	0.437086092715	0.0133333333333	NA	NA	NA	NA	D	D	CCDS41573.1	NA	7/7	970	0.637738330046	618	0.757352941176	206	0.760147601476	ndomain	2	ACCEPTOR	85725	184	NA	NA	NA	NA	0.982	1	1	0.53	2.093	2.758
10	122633433	rs750911428	C	T	494	potentially_pathogenic	0.468	21.9	ENSG00000120008	ENST00000263461	WDR11	SNV	0	CodingTranscript	SPLICE_SITE	5	splice,synonymous	0.370860927152	0	NA	NA	NA	NA	V	V	CCDS7619.1	NA	11/29	1800	0.380388841927	1554	0.422857142857	518	0.423202614379	ndomain	3	DONOR	5258	6955	NA	NA	NA	NA	0.96	1	1	0.651	2.733	3.879
10	122643400	rs574841710	G	A	282.5	likely_pathogenic	0.558	24.2	ENSG00000120008	ENST00000263461	WDR11	SNV	0	CodingTranscript	SPLICE_SITE	5	splice,synonymous	0.344370860927	0	NA	NA	NA	NA	L	L	CCDS7619.1	NA	14/29	2094	0.442519019442	1848	0.502857142857	616	0.503267973856	ndomain	1	DONOR	4883	83	NA	NA	NA	NA	0.995	1	1	0.645	2.76	5.837
10	123274631	rs1433243333	T	C	418.5	likely_pathogenic	0.492	16.41	ENSG00000066468	ENST00000457416	FGFR2	SNV	0	CodingTranscript	SPLICE_SITE	5	splice,synonymous	0.509933774834	0.04	NA	NA	NA	NA	T	T	CCDS7620.2	NA	9/18	1882	0.614831754329	1290	0.52247873633	430	0.523114355231	ndomain	1	DONOR	63	111	NA	NA	NA	NA	0.999	1	1	0.53	2.202	4.804
10	123278341	rs1051324390	G	A	511	potentially_pathogenic	0.463	15.42	ENSG00000066468	ENST00000457416	FGFR2	SNV	0	CodingTranscript	SPLICE_SITE	5	splice,synonymous	0.483443708609	0.0533333333333	NA	NA	NA	NA	H	H	CCDS7620.2	NA	8/18	1534	0.501143417184	942	0.381530984204	314	0.38199513382	ndomain	3	ACCEPTOR	3	1493	NA	NA	NA	NA	0.999	1	1	0.645	2.857	1.457
10	123279681	rs748113099	G	T	919	potentially_pathogenic	0.386	16.25	ENSG00000066468	ENST00000457416	FGFR2	SNV	0	CodingTranscript	SPLICE_SITE	5	splice,synonymous	0.569536423841	0.0933333333333	NA	NA	NA	NA	R	R	CCDS7620.2	NA	7/18	1343	0.438745508004	751	0.304171729445	251	0.305352798054	ndomain	3	ACCEPTOR	11148	2833	NA	NA	NA	NA	0.746	0.992	1	0.559	1.423	4.564
10	123324953	rs754388941	T	A	143	likely_pathogenic	0.675	21.9	ENSG00000066468	ENST00000457416	FGFR2	SNV	0	CodingTranscript	SPLICE_SITE	5	splice,synonymous	0.476821192053	0.0266666666667	NA	NA	NA	NA	T	T	CCDS7620.2	NA	3/18	967	0.315909833388	375	0.151883353584	125	0.152068126521	lcompl	2	DONOR	473	1115	NA	NA	NA	NA	0.996	1	1	0.52	2.089	4.073
10	123549802	rs777683373	A	G	89	likely_pathogenic	0.732	15.63	ENSG00000107669	ENST00000369043	ATE1	SNV	0	CodingTranscript	SPLICE_SITE	5	splice,synonymous	0.456953642384	0	NA	NA	NA	NA	G	G	CCDS31299.1	NA	11/12	1347	0.274897959184	1260	0.809248554913	420	0.810810810811	ndomain	3	ACCEPTOR	61	7793	NA	NA	NA	NA	0.88	1	1	0.455	2.16	1.387
10	123549802	rs777683373	A	T	61	likely_pathogenic	0.76	15.56	ENSG00000107669	ENST00000369043	ATE1	SNV	0	CodingTranscript	SPLICE_SITE	5	splice,synonymous	0.456953642384	0	NA	NA	NA	NA	G	G	CCDS31299.1	NA	11/12	1347	0.274897959184	1260	0.809248554913	420	0.810810810811	ndomain	3	ACCEPTOR	61	7793	NA	NA	NA	NA	0.88	1	1	0.455	2.16	1.387
10	123658482	rs751996590	C	G	1673	potentially_pathogenic	0.304	16.21	ENSG00000107669	ENST00000369043	ATE1	SNV	0	CodingTranscript	SPLICE_SITE	5	splice,synonymous	0.430463576159	0.0133333333333	NA	NA	NA	NA	V	V	CCDS31299.1	NA	7/12	903	0.184285714286	816	0.52408477842	272	0.525096525097	ndomain	3	ACCEPTOR	3572	57848	NA	NA	NA	NA	0.999	1	1	0.651	2.677	3.631
10	123661906	rs756085229	C	T	21.5	likely_pathogenic	0.817	22.5	ENSG00000107669	ENST00000369043	ATE1	SNV	0	CodingTranscript	SPLICE_SITE	5	splice,synonymous	0.304635761589	0.0266666666667	NA	NA	NA	NA	E	E	CCDS31299.1	NA	6/12	900	0.183673469388	813	0.522157996146	271	0.523166023166	ndomain	1	DONOR	148	127	NA	NA	NA	NA	0.982	1	1	0.553	2.702	5.653
10	123720938	rs772837863	C	T	289	likely_pathogenic	0.555	22.1	ENSG00000107672	ENST00000369023	NSMCE4A	SNV	0	CodingTranscript	SPLICE_SITE	5	splice,synonymous	0.337748344371	0.0266666666667	NA	NA	NA	NA	R	R	CCDS7624.1	NA	7/11	991	0.710903873745	939	0.810880829016	313	0.812987012987	ndomain	1	DONOR	3882	335	NA	NA	NA	NA	0.994	1	1	0.645	2.819	3.052
10	123997053	rs748986288	G	A	26.5	likely_pathogenic	0.806	17.6	ENSG00000138162	ENST00000369005	TACC2	SNV	0	CodingTranscript	SPLICE_SITE	5	splice,synonymous	0.543046357616	0.0666666666667	NA	NA	NA	NA	E	E	CCDS7626.1	NA	17/23	8611	0.890209862504	8271	0.93489318413	2757	0.935210312076	ncoils	1	DONOR	422	16	NA	NA	NA	NA	0.81	1	1	0.651	2.559	3.739
10	124001473	.	G	A	937.5	potentially_pathogenic	0.384	18.72	ENSG00000138162	ENST00000369005	TACC2	SNV	0	CodingTranscript	SPLICE_SITE	5	splice,synonymous	0.509933774834	0.08	NA	NA	NA	NA	R	R	CCDS7626.1	NA	19/23	8689	0.898273544919	8349	0.943709732113	2783	0.944029850746	ncoils	1	ACCEPTOR	324	7171	NA	NA	NA	NA	0.901	1	1	0.651	2.742	4.287
10	124058647	rs1370170021	C	G	1462	potentially_pathogenic	0.324	15.91	ENSG00000138152	ENST00000260723	BTBD16	SNV	0	CodingTranscript	SPLICE_SITE	5	splice,synonymous	0.64238410596	0.0266666666667	NA	NA	NA	NA	P	P	CCDS31301.1	NA	9/16	1040	0.562466197945	789	0.518737672584	263	0.51976284585	hmmpanther	3	DONOR	27826	39030	NA	NA	NA	NA	0.909	1	0.997	-0.273	1.24	1.766
10	124175518	rs770168045	G	A	291	likely_pathogenic	0.554	24	ENSG00000107679	ENST00000368990	PLEKHA1	SNV	0	CodingTranscript	SPLICE_SITE	5	splice,synonymous	0.344370860927	0.0266666666667	NA	NA	NA	NA	V	V	CCDS7629.1	NA	7/12	743	0.197658951849	612	0.503703703704	204	0.50495049505	ndomain	1	DONOR	964	5	NA	NA	NA	NA	0.98	1	1	0.651	2.588	5.666
10	124177436	rs751366744	A	G	579	potentially_pathogenic	0.447	19.23	ENSG00000107679	ENST00000368990	PLEKHA1	SNV	0	CodingTranscript	SYNONYMOUS	5	synonymous	0.331125827815	0.0133333333333	NA	NA	NA	NA	R	R	CCDS7629.1	NA	8/12	764	0.203245544028	633	0.520987654321	211	0.522277227723	ndomain	NA	NA	955	853	NA	NA	NA	NA	0.998	1	1	0.525	0.421	1.594
10	124266916	rs775603210	C	T	733	potentially_pathogenic	0.418	15.8	ENSG00000166033	ENST00000368984	HTRA1	SNV	0	CodingTranscript	SPLICE_SITE	5	splice,synonymous	0.344370860927	0.0533333333333	NA	NA	NA	NA	L	L	CCDS7630.1	NA	5/9	1131	0.533490566038	1003	0.69507969508	335	0.697916666667	ndomain	3	DONOR	709	7508	NA	NA	NA	NA	0.333	0.999	1	0.559	2.529	5.562
10	124345898	rs773167738	A	T	1294	potentially_pathogenic	0.341	15.95	ENSG00000187908	ENST00000368909	DMBT1	SNV	0	CodingTranscript	SPLICE_SITE	5	splice,synonymous	0.496688741722	0.0133333333333	NA	NA	NA	NA	S	S	CCDS44490.1	NA	16/53	1888	0.245641425969	1782	0.246064623032	594	0.246166597596	ndomain	2	DONOR	25697	57355	NA	NA	NA	NA	0.486	0.997	1	0.371	0.135	1.342
10	124745891	rs1183012619	G	A	16	likely_pathogenic	0.834	22.9	ENSG00000179988	ENST00000368887	PSTK	SNV	0	CodingTranscript	SPLICE_SITE	5	splice,synonymous	0.344370860927	0.0133333333333	NA	NA	NA	NA	K	K	CCDS7633.1	NA	4/7	1223	0.717302052786	783	0.747851002865	261	0.75	ndomain	1	DONOR	3085	128	NA	NA	NA	NA	0.82	1	1	0.559	1.459	3.279
10	124753344	rs755379194	C	T	1851.5	potentially_pathogenic	0.29	20.7	ENSG00000095574	ENST00000368886	IKZF5	SNV	0	CodingTranscript	SYNONYMOUS	5	synonymous	0.317880794702	0	NA	NA	NA	NA	K	K	CCDS41574.1	NA	5/5	1533	0.3365532382	1212	0.961904761905	404	0.964200477327	ndomain	NA	NA	10538	1102	NA	NA	NA	NA	0.995	1	1	0.651	2.858	2.46
10	124758010	rs765098264	T	G	901.5	potentially_pathogenic	0.389	23.7	ENSG00000095574	ENST00000368886	IKZF5	SNV	0	CodingTranscript	SPLICE_SITE	5	splice,synonymous	0.417218543046	0.04	NA	NA	NA	NA	G	G	CCDS41574.1	NA	3/5	453	0.0994511525796	132	0.104761904762	44	0.105011933174	hmmpanther	2	DONOR	10280	267	NA	NA	NA	NA	0.997	1	1	0.53	2.368	3.641
10	124768587	rs745863047	G	A	1170.5	potentially_pathogenic	0.353	23.8	ENSG00000196177	ENST00000358776	ACADSB	SNV	0	CodingTranscript	SPLICE_SITE	5	splice,synonymous	0.715231788079	0.16	NA	NA	NA	NA	L	L	CCDS7634.1	NA	1/11	56	0.00955794504182	42	0.0323325635104	14	0.0324074074074	lcompl	1	DONOR	55	10844	NA	NA	NA	NA	0.787	1	1	0.557	2.193	2.459
10	124768587	rs745863047	G	T	1236.5	potentially_pathogenic	0.346	23.7	ENSG00000196177	ENST00000358776	ACADSB	SNV	0	CodingTranscript	SPLICE_SITE	5	splice,synonymous	0.715231788079	0.16	NA	NA	NA	NA	L	L	CCDS7634.1	NA	1/11	56	0.00955794504182	42	0.0323325635104	14	0.0324074074074	lcompl	1	DONOR	55	10844	NA	NA	NA	NA	0.787	1	1	0.557	2.193	2.459
10	124914490	rs1390690965	C	G	760	potentially_pathogenic	0.413	17.23	ENSG00000154473	ENST00000368865	BUB3	SNV	0	CodingTranscript	SYNONYMOUS	5	synonymous	0.58940397351	0.12	NA	NA	NA	NA	S	S	CCDS7635.1	NA	2/8	266	0.0974002196997	57	0.0577507598784	19	0.0579268292683	ndomain	NA	NA	115	7720	NA	NA	NA	NA	0.983	0.987	0.702	-0.242	-0.611	-0.759
10	124917396	rs1207799283	G	A	59.5	likely_pathogenic	0.76	22.6	ENSG00000154473	ENST00000368865	BUB3	SNV	0	CodingTranscript	SPLICE_SITE	5	splice,synonymous	0.430463576159	0	NA	NA	NA	NA	K	K	CCDS7635.1	NA	4/8	626	0.22922006591	417	0.422492401216	139	0.423780487805	ndomain	1	DONOR	3021	4814	NA	NA	NA	NA	0.995	1	1	0.645	2.633	4.128
10	124922342	rs1419119937	C	A	1192	potentially_pathogenic	0.35	15.89	ENSG00000154473	ENST00000368865	BUB3	SNV	0	CodingTranscript	SPLICE_SITE	5	splice,synonymous	0.370860927152	0.0133333333333	NA	NA	NA	NA	P	P	CCDS7635.1	NA	7/8	1178	0.431343830099	969	0.981762917933	323	0.984756097561	hmmpanther	3	DONOR	572	133	NA	NA	NA	NA	0.999	1	1	0.645	2.76	2.54
10	125426589	rs1292565248	C	G	937.5	potentially_pathogenic	0.384	16.58	ENSG00000154478	ENST00000284674	GPR26	SNV	0	CodingTranscript	SPLICE_SITE	5	splice,synonymous	0.675496688742	0.16	NA	NA	NA	NA	P	P	CCDS7636.1	NA	1/3	719	0.0956880489752	666	0.656804733728	222	0.658753709199	ndomain	3	DONOR	718	27535	NA	NA	NA	NA	0.924	1	1	0.651	2.148	2.702
10	125516729	rs761938968	C	T	304.5	likely_pathogenic	0.547	19.49	ENSG00000121898	ENST00000241305	CPXM2	SNV	0	CodingTranscript	SPLICE_SITE	5	splice,synonymous	0.562913907285	0.0666666666667	NA	NA	NA	NA	Q	Q	CCDS7637.1	NA	12/14	2072	0.583005064716	1917	0.844121532365	639	0.845238095238	ndomain	1	DONOR	134602	11577	NA	NA	NA	NA	0.646	1	1	0.651	2.433	5.749
10	125526489	rs376740458	C	T	294	likely_pathogenic	0.553	16.94	ENSG00000121898	ENST00000241305	CPXM2	SNV	0	CodingTranscript	SPLICE_SITE	5	splice,synonymous	0.46357615894	0.0533333333333	NA	NA	NA	NA	T	T	CCDS7637.1	NA	10/14	1634	0.459763646595	1479	0.651254953765	493	0.652116402116	ndomain	1	DONOR	124842	21337	NA	NA	NA	NA	0.917	1	0.997	0.645	1.154	0.087
10	125528042	.	C	T	503	potentially_pathogenic	0.465	17.81	ENSG00000121898	ENST00000241305	CPXM2	SNV	0	CodingTranscript	SPLICE_SITE	5	splice,synonymous	0.629139072848	0.0933333333333	NA	NA	NA	NA	G	G	CCDS7637.1	NA	9/14	1454	0.409116488464	1299	0.571994715984	433	0.572751322751	lcompl	1	DONOR	123289	22890	NA	NA	NA	NA	0.443	1	1	0.651	1.236	4.113
10	125539683	rs779919295	C	T	423.5	likely_pathogenic	0.491	23.1	ENSG00000121898	ENST00000241305	CPXM2	SNV	0	CodingTranscript	SPLICE_SITE	5	splice,synonymous	0.430463576159	0.0533333333333	NA	NA	NA	NA	Q	Q	CCDS7637.1	NA	7/14	1133	0.318795723129	978	0.430647291942	326	0.431216931217	ndomain	1	DONOR	111648	34531	NA	NA	NA	NA	0.921	1	1	0.651	2.388	3.796
10	126090295	rs762633186	C	T	5	likely_pathogenic	0.876	17.64	ENSG00000065154	ENST00000368845	OAT	SNV	0	CodingTranscript	SPLICE_SITE	5	splice,synonymous	0.496688741722	0.04	NA	NA	NA	NA	E	E	CCDS7639.1	NA	8/10	1107	0.54052734375	1014	0.768181818182	338	0.76993166287	lcompl	1	DONOR	1611	6	NA	NA	NA	NA	0.146	0.999	1	0.651	2.627	5.963
10	126097311	rs770910796	T	C	98	likely_pathogenic	0.72	21.7	ENSG00000065154	ENST00000368845	OAT	SNV	0	CodingTranscript	SPLICE_SITE	5	splice,synonymous	0.245033112583	0.0133333333333	NA	NA	NA	NA	T	T	CCDS7639.1	NA	3/10	516	0.251953125	423	0.320454545455	141	0.321184510251	ndomain	2	DONOR	50	81	NA	NA	NA	NA	0.983	1	1	0.452	2.193	1.988
10	126186697	rs750258860	G	A	298	likely_pathogenic	0.551	17.11	ENSG00000107902	ENST00000368842	LHPP	SNV	0	CodingTranscript	SPLICE_SITE	5	splice,synonymous	0.602649006623	0.0533333333333	NA	NA	NA	NA	Q	Q	CCDS7640.1	NA	5/7	652	0.401972872996	624	0.767527675277	208	0.77037037037	ndomain	1	DONOR	9665	387	NA	NA	NA	NA	0.323	1	1	0.553	2.495	3.787
10	126370176	rs1265361141	C	T	403	likely_pathogenic	0.498	22.3	ENSG00000189319	ENST00000337318	FAM53B	SNV	0	CodingTranscript	SPLICE_SITE	5	splice,synonymous	0.58940397351	0.0533333333333	NA	NA	NA	NA	Q	Q	CCDS7641.1	NA	4/5	1118	0.205855275272	906	0.713947990544	302	0.715639810427	ndomain	1	DONOR	61364	14417	NA	NA	NA	NA	0.948	1	1	0.645	2.391	5.683
10	126454043	rs1311582336	G	A	1443.5	potentially_pathogenic	0.326	17.17	ENSG00000203791	ENST00000368836	METTL10	SNV	0	CodingTranscript	SYNONYMOUS	5	synonymous	0.377483443709	0.0133333333333	NA	NA	NA	NA	S	S	CCDS31307.1	NA	5/7	571	0.390560875513	534	0.609589041096	178	0.611683848797	ndomain	NA	NA	318	824	NA	NA	NA	NA	0.995	0.974	0.594	0.581	0.394	1.05
10	126495420	rs372729001	G	A	1552	potentially_pathogenic	0.314	18.13	ENSG00000165660	ENST00000298492	FAM175B	SNV	0	CodingTranscript	SYNONYMOUS	5	synonymous	0.324503311258	0.0133333333333	NA	NA	NA	NA	E	E	CCDS31308.2	NA	2/9	138	0.0461229946524	93	0.0745192307692	31	0.0746987951807	ndomain	NA	NA	5066	29820	NA	NA	NA	NA	0.997	1	1	0.55	1.419	0.507
10	126519920	rs1282074649	A	G	1395.5	potentially_pathogenic	0.331	16.2	ENSG00000165660	ENST00000298492	FAM175B	SNV	0	CodingTranscript	SPLICE_SITE	5	splice,synonymous	0.403973509934	0.04	NA	NA	NA	NA	A	A	CCDS31308.2	NA	8/9	711	0.23763368984	666	0.533653846154	222	0.534939759036	ndomain	3	ACCEPTOR	29566	5320	NA	NA	NA	NA	0.952	1	1	0.53	2.166	1.453
10	126631344	rs192702053	A	G	636	potentially_pathogenic	0.435	16.9	ENSG00000019995	ENST00000359653	ZRANB1	SNV	0	CodingTranscript	SYNONYMOUS	5	synonymous	0.443708609272	0.0266666666667	NA	NA	NA	NA	T	T	CCDS7642.1	NA	1/9	653	0.114661984197	282	0.132581100141	94	0.132768361582	ndomain	NA	NA	652	107	NA	NA	NA	NA	0.999	0.989	0.963	0.53	-0.463	-0.307
10	126631875	rs1433318662	G	A	482.5	potentially_pathogenic	0.47	19.08	ENSG00000019995	ENST00000359653	ZRANB1	SNV	0	CodingTranscript	SPLICE_SITE	5	splice,synonymous	0.35761589404	0.0133333333333	NA	NA	NA	NA	V	V	CCDS7642.1	NA	1/9	1184	0.20790166813	813	0.382228490832	271	0.382768361582	hmmpanther	2	DONOR	1183	425	NA	NA	NA	NA	0.996	1	1	0.559	2.449	0.648
10	126660686	rs768501387	A	G	89	likely_pathogenic	0.732	22.1	ENSG00000019995	ENST00000359653	ZRANB1	SNV	0	CodingTranscript	SPLICE_SITE	5	splice,synonymous	0.337748344371	0.0133333333333	NA	NA	NA	NA	A	A	CCDS7642.1	NA	3/9	1526	0.267954345917	1155	0.543018335684	385	0.543785310734	hmmpanther	2	DONOR	29994	16073	NA	NA	NA	NA	0.979	1	1	0.473	2.159	2.412
10	126672257	rs1468977832	G	A	389	likely_pathogenic	0.505	22.9	ENSG00000019995	ENST00000359653	ZRANB1	SNV	0	CodingTranscript	SPLICE_SITE	5	splice,synonymous	0.450331125828	0	NA	NA	NA	NA	E	E	CCDS7642.1	NA	8/9	2279	0.400175592625	1908	0.897038081805	636	0.898305084746	hmmpanther	1	DONOR	2277	192	NA	NA	NA	NA	0.781	1	1	0.645	2.785	3.094
10	127441426	rs188462280	G	A	682	potentially_pathogenic	0.426	19.01	ENSG00000107938	ENST00000356792	EDRF1	SNV	0	CodingTranscript	SYNONYMOUS	5	synonymous	0.390728476821	0.0133333333333	NA	NA	NA	NA	V	V	CCDS55733.1	NA	23/25	3568	0.864341085271	3336	0.897497982244	1112	0.898222940226	hmmpanther	NA	NA	747	4042	NA	NA	NA	NA	0.981	1	0.998	0.645	1.387	0.271
10	127484672	rs1294189718	C	T	121	likely_pathogenic	0.692	17.65	ENSG00000188690	ENST00000368797	UROS	SNV	0	CodingTranscript	SPLICE_SITE	5	splice,synonymous	0.582781456954	0.0533333333333	NA	NA	NA	NA	Q	Q	CCDS7648.1	NA	8/10	786	0.598629093679	561	0.703007518797	187	0.705660377358	ndomain	1	DONOR	88	1203	NA	NA	NA	NA	0.524	0.994	1	0.645	2.293	2.942
10	127512291	rs141964850	G	A	705.5	potentially_pathogenic	0.422	21.6	ENSG00000107949	ENST00000368759	BCCIP	SNV	0	CodingTranscript	SPLICE_SITE	5	splice,synonymous	0.443708609272	0.0666666666667	NA	NA	NA	NA	E	E	CCDS7649.1	NA	1/8	177	0.123517096999	165	0.170278637771	55	0.170807453416	lcompl	1	DONOR	112	7929	NA	NA	NA	NA	0.026	0.963	0.991	0.55	2.019	2.357
10	127515234	rs778926812	G	A	216	likely_pathogenic	0.597	23.6	ENSG00000107949	ENST00000368759	BCCIP	SNV	0	CodingTranscript	SPLICE_SITE	5	splice,synonymous	0.35761589404	0.0266666666667	NA	NA	NA	NA	Q	Q	CCDS7649.1	NA	2/8	252	0.175854849965	240	0.247678018576	80	0.248447204969	ndomain	1	DONOR	1171	4873	NA	NA	NA	NA	0.987	1	1	0.651	2.05	4.756
10	127519991	rs780531810	T	C	1270.5	potentially_pathogenic	0.343	16.04	ENSG00000107949	ENST00000368759	BCCIP	SNV	0	CodingTranscript	SPLICE_SITE	5	splice,synonymous	0.403973509934	0.0133333333333	NA	NA	NA	NA	G	G	CCDS7649.1	NA	5/8	426	0.297278436846	414	0.427244582043	138	0.428571428571	ndomain	3	ACCEPTOR	5928	116	NA	NA	NA	NA	0.845	0.947	0.977	0.45	-0.601	-0.096
10	127540929	rs1183702644	G	A	1817.5	potentially_pathogenic	0.293	20.9	ENSG00000089876	ENST00000284690	DHX32	SNV	0	CodingTranscript	SYNONYMOUS	5	synonymous	0.483443708609	0.0266666666667	NA	NA	NA	NA	S	S	CCDS7652.1	NA	6/11	1775	0.578175895765	1284	0.575268817204	428	0.576043068641	ndomain	NA	NA	2500	1336	NA	NA	NA	NA	0.995	1	1	0.651	2.688	2.728
10	127541113	rs766010296	T	C	65	likely_pathogenic	0.757	22.8	ENSG00000089876	ENST00000284690	DHX32	SNV	0	CodingTranscript	SPLICE_SITE	5	splice,synonymous	0.450331125828	0.04	NA	NA	NA	NA	S	S	CCDS7652.1	NA	5/11	1682	0.547882736156	1191	0.533602150538	397	0.534320323015	ndomain	2	DONOR	2316	1152	NA	NA	NA	NA	0.701	0.998	1	0.525	2.168	2.663
10	127548544	rs149591498	C	T	122	likely_pathogenic	0.691	20.5	ENSG00000089876	ENST00000284690	DHX32	SNV	0	CodingTranscript	SPLICE_SITE	5	splice,synonymous	0.324503311258	0	NA	NA	NA	NA	R	R	CCDS7652.1	NA	3/11	968	0.315309446254	477	0.213709677419	159	0.21399730821	ndomain	1	ACCEPTOR	21341	23635	NA	NA	NA	NA	0.998	1	1	0.651	2.649	2.633
10	127685191	rs756239873	C	T	1778	potentially_pathogenic	0.296	15.68	ENSG00000203780	ENST00000368693	FANK1	SNV	0	CodingTranscript	SPLICE_SITE	5	splice,synonymous	0.403973509934	0.0266666666667	NA	NA	NA	NA	T	T	CCDS31309.1	NA	5/11	575	0.444358578053	471	0.453757225434	157	0.455072463768	ndomain	3	DONOR	1183	12833	NA	NA	NA	NA	0.878	0.986	0.531	0.651	1.317	0.785
10	127760223	rs370682412	C	A	1002.5	potentially_pathogenic	0.374	15.61	ENSG00000148848	ENST00000368679	ADAM12	SNV	0	CodingTranscript	SPLICE_SITE	5	splice,synonymous	0.53642384106	0	NA	NA	NA	NA	G	G	CCDS7653.1	NA	12/23	1465	0.184555303603	1155	0.423076923077	385	0.423542354235	ndomain	1	ACCEPTOR	316802	30308	NA	NA	NA	NA	0.865	0.996	0.999	0.559	1.391	0.434
10	128114560	rs149388609	C	T	62	likely_pathogenic	0.759	23.2	ENSG00000154493	ENST00000284694	C10orf90	SNV	0	CodingTranscript	SPLICE_SITE	5	splice,synonymous	0.423841059603	0.0533333333333	NA	NA	NA	NA	K	K	CCDS31310.1	NA	8/9	2182	0.709362808843	2061	0.981428571429	687	0.982832618026	ndomain	1	DONOR	37386	76	NA	NA	NA	NA	0.997	1	1	0.651	1.487	2.304
10	128788865	rs537707948	C	T	1588.5	potentially_pathogenic	0.312	22.4	ENSG00000150760	ENST00000280333	DOCK1	SNV	0	CodingTranscript	SPLICE_SITE	5	splice,synonymous	0.344370860927	0.0133333333333	NA	NA	NA	NA	N	N	NA	NA	6/52	580	0.0853317640135	471	0.0841371918542	157	0.08418230563	hmmpanther	3	DONOR	194887	461917	NA	NA	NA	NA	0.989	1	1	0.55	2.507	5.712
10	128840976	rs764481392	C	T	1096	potentially_pathogenic	0.362	16.37	ENSG00000150760	ENST00000280333	DOCK1	SNV	0	CodingTranscript	SPLICE_SITE	5	splice,synonymous	0.470198675497	0.0533333333333	NA	NA	NA	NA	L	L	NA	NA	20/52	2144	0.315433279388	2035	0.363522686674	679	0.364075067024	ndomain	3	DONOR	246998	409806	NA	NA	NA	NA	0.792	1	1	0.651	2.649	1.959
10	128850945	rs773739543	G	C	1253	potentially_pathogenic	0.344	15.6	ENSG00000150760	ENST00000280333	DOCK1	SNV	0	CodingTranscript	SPLICE_SITE	5	splice,synonymous	0.41059602649	0.0533333333333	NA	NA	NA	NA	T	T	NA	NA	22/52	2248	0.330734147418	2139	0.382100750268	713	0.382305630027	ndomain	1	ACCEPTOR	256967	399837	NA	NA	NA	NA	0.543	0.999	1	0.455	2.205	2.092
10	128923865	rs746980853	G	A	315	likely_pathogenic	0.54	22.1	ENSG00000150760	ENST00000280333	DOCK1	SNV	0	CodingTranscript	SPLICE_SITE	5	splice,synonymous	0.562913907285	0.04	NA	NA	NA	NA	V	V	NA	NA	26/52	2797	0.411505075769	2688	0.480171489818	896	0.480428954424	ndomain	1	DONOR	15356	2496	NA	NA	NA	NA	0.876	1	1	0.559	2.401	5.876
10	128974582	rs769939553	C	T	1673	potentially_pathogenic	0.304	20.2	ENSG00000188916	ENST00000522781	FAM196A	SNV	0	CodingTranscript	SYNONYMOUS	5	synonymous	0.556291390728	0.12	NA	NA	NA	NA	L	L	CCDS31312.1	NA	4/6	634	0.143992732228	78	0.0541666666667	26	0.0542797494781	ndomain	NA	NA	692	40124	NA	NA	NA	NA	0.937	1	1	0.457	2.652	2.824
10	129141910	rs767797366	C	T	1154	potentially_pathogenic	0.354	17.99	ENSG00000150760	ENST00000280333	DOCK1	SNV	0	CodingTranscript	SPLICE_SITE	5	splice,synonymous	0.417218543046	0	NA	NA	NA	NA	L	L	NA	NA	31/52	3170	0.466382227453	3061	0.546802429439	1021	0.54745308311	hmmpanther	1	ACCEPTOR	95638	955	NA	NA	NA	NA	0.993	0.999	1	0.451	2.368	5.587
10	129183173	rs1328074909	G	A	13.5	likely_pathogenic	0.838	21.8	ENSG00000150760	ENST00000280333	DOCK1	SNV	0	CodingTranscript	SPLICE_SITE	5	splice,synonymous	0.46357615894	0.04	NA	NA	NA	NA	K	K	NA	NA	38/52	3973	0.584522583493	3864	0.690246516613	1288	0.690616621984	ndomain	1	DONOR	589195	67609	NA	NA	NA	NA	0.935	1	1	0.559	2.477	5.758
10	129209188	rs1256158293	G	A	438.5	likely_pathogenic	0.484	17.97	ENSG00000150760	ENST00000280333	DOCK1	SNV	0	CodingTranscript	SPLICE_SITE	5	splice,synonymous	0.437086092715	0.08	NA	NA	NA	NA	A	A	NA	NA	43/52	4474	0.658231572753	4365	0.779742765273	1455	0.780160857909	ndomain	1	DONOR	615210	41594	NA	NA	NA	NA	0.958	1	0.998	0.651	1.129	0.174
10	129871735	rs769787714	G	A	170	likely_pathogenic	0.644	20.6	ENSG00000132334	ENST00000254667	PTPRE	SNV	0	CodingTranscript	SPLICE_SITE	5	splice,synonymous	0.58940397351	0.0666666666667	NA	NA	NA	NA	Q	Q	CCDS7657.1	NA	17/21	1878	0.352279122116	1599	0.760342368046	533	0.761428571429	ndomain	1	DONOR	5089	789	NA	NA	NA	NA	0.879	1	1	0.559	2.452	4.121
10	129909910	rs754653467	T	C	252	likely_pathogenic	0.571	22	ENSG00000148773	ENST00000368654	MKI67	SNV	0	CodingTranscript	SPLICE_SITE	5	splice,synonymous	0.350993377483	0.0266666666667	NA	NA	NA	NA	S	S	CCDS7659.1	NA	11/15	2635	0.207840353368	2259	0.231194350629	753	0.231265356265	hmmpanther	2	DONOR	804	126	NA	NA	NA	NA	0.976	1	1	0.53	2.162	3.11
10	129917517	rs145765047	C	T	534.5	potentially_pathogenic	0.456	16.01	ENSG00000148773	ENST00000368654	MKI67	SNV	0	CodingTranscript	SPLICE_SITE	5	splice,synonymous	0.331125827815	0.04	NA	NA	NA	NA	Q	Q	CCDS7659.1	NA	5/15	730	0.0575800599464	354	0.0362296591956	118	0.0362407862408	hmmpanther	1	DONOR	6952	3743	NA	NA	NA	NA	0.029	0.971	0.976	0.645	2.451	2.428
10	131638522	rs1420196496	C	A	1868	potentially_pathogenic	0.288	16.66	ENSG00000108001	ENST00000368648	EBF3	SNV	0	CodingTranscript	SYNONYMOUS	5	synonymous	0.682119205298	0.12	NA	NA	NA	NA	G	G	CCDS31314.1	NA	15/16	1684	0.384914285714	1611	0.972826086957	537	0.974591651543	hmmpanther	14	DONOR	1914	2558	NA	NA	NA	NA	0.989	1	1	0.457	0.377	0.536
10	131640381	rs748875505	T	C	349	likely_pathogenic	0.523	23.2	ENSG00000108001	ENST00000368648	EBF3	SNV	0	CodingTranscript	SPLICE_SITE	5	splice,synonymous	0.609271523179	0.0933333333333	NA	NA	NA	NA	Q	Q	CCDS31314.1	NA	13/16	1417	0.323885714286	1344	0.811594202899	448	0.813067150635	hmmpanther	2	DONOR	55	4417	NA	NA	NA	NA	0.787	1	1	0.53	2.124	3.496
10	131640459	.	G	A	1288.5	potentially_pathogenic	0.341	21.2	ENSG00000108001	ENST00000368648	EBF3	SNV	0	CodingTranscript	SYNONYMOUS	5	synonymous	0.609271523179	0.146666666667	NA	NA	NA	NA	H	H	CCDS31314.1	NA	13/16	1339	0.306057142857	1266	0.764492753623	422	0.765880217786	hmmpanther	NA	NA	24	4495	NA	NA	NA	NA	0.99	0.954	0.999	0.651	2.628	2.546
10	132896570	rs763145068	T	G	1148	potentially_pathogenic	0.355	23.6	ENSG00000176769	ENST00000368642	TCERG1L	SNV	0	CodingTranscript	SPLICE_SITE	5	splice,synonymous	0.403973509934	0.0133333333333	NA	NA	NA	NA	R	R	CCDS7662.2	NA	11/12	1689	0.645148968678	1603	0.910278250994	535	0.912969283276	ndomain	2	DONOR	162030	5916	NA	NA	NA	NA	0.948	1	1	0.457	1.804	3.677
10	132896571	rs764441664	G	A	1253	potentially_pathogenic	0.344	20.2	ENSG00000176769	ENST00000368642	TCERG1L	SNV	0	CodingTranscript	SPLICE_SITE	5	splice,synonymous	0.41059602649	0.0133333333333	NA	NA	NA	NA	P	P	CCDS7662.2	NA	11/12	1688	0.644766997708	1602	0.909710391823	534	0.911262798635	ndomain	3	DONOR	162029	5917	NA	NA	NA	NA	0.953	1	1	0.559	0.965	0.671
10	133955522	rs1421216627	A	G	1241.5	potentially_pathogenic	0.345	15.85	ENSG00000188385	ENST00000298622	JAKMIP3	SNV	0	CodingTranscript	SYNONYMOUS	5	synonymous	0.635761589404	0.16	NA	NA	NA	NA	G	G	CCDS44494.1	NA	10/24	1710	0.258074252943	1572	0.620118343195	524	0.620853080569	hmmpanther	NA	NA	37347	42792	NA	NA	NA	NA	0.984	1	0.999	0.53	0.698	0.298
10	133963539	rs747548875	C	T	1701	potentially_pathogenic	0.302	15.42	ENSG00000188385	ENST00000298622	JAKMIP3	SNV	0	CodingTranscript	SPLICE_SITE	5	splice,synonymous	0.582781456954	0.0666666666667	NA	NA	NA	NA	A	A	CCDS44494.1	NA	15/24	2139	0.322819197102	2001	0.789349112426	667	0.79028436019	hmmpanther	1	DONOR	6319	34775	NA	NA	NA	NA	0.978	1	1	0.291	1.693	1.81
10	133976916	rs1231371013	G	A	1887.5	potentially_pathogenic	0.287	20.8	ENSG00000188385	ENST00000298622	JAKMIP3	SNV	0	CodingTranscript	SPLICE_SITE	5	splice,synonymous	0.701986754967	0.106666666667	NA	NA	NA	NA	Q	Q	CCDS44494.1	NA	19/24	2556	0.385753093873	2418	0.953846153846	806	0.954976303318	ncoils	1	DONOR	19696	21398	NA	NA	NA	NA	0.49	1	1	0.455	2.098	3.589
10	134000606	rs1312716156	G	T	534.5	potentially_pathogenic	0.456	22.8	ENSG00000151640	ENST00000338492	DPYSL4	SNV	0	CodingTranscript	SPLICE_SITE	5	splice,synonymous	0.735099337748	0.186666666667	NA	NA	NA	NA	T	T	CCDS7665.1	NA	1/14	203	0.0743862220594	39	0.022687609075	13	0.0227272727273	hmmpanther	1	DONOR	43	5731	NA	NA	NA	NA	0.942	0.998	1	0.451	1.616	2.073
10	134010426	rs200351887	G	A	273.5	likely_pathogenic	0.562	21.3	ENSG00000151640	ENST00000338492	DPYSL4	SNV	0	CodingTranscript	SPLICE_SITE	5	splice,synonymous	0.635761589404	0.08	NA	NA	NA	NA	Q	Q	CCDS7665.1	NA	5/14	704	0.257969952364	540	0.314136125654	180	0.314685314685	ndomain	1	DONOR	4162	29	NA	NA	NA	NA	0.715	1	1	0.646	2.396	5.602
10	134014487	rs749657318	G	A	434.5	likely_pathogenic	0.486	18.48	ENSG00000151640	ENST00000338492	DPYSL4	SNV	0	CodingTranscript	SPLICE_SITE	5	splice,synonymous	0.649006622517	0.146666666667	NA	NA	NA	NA	V	V	CCDS7665.1	NA	10/14	1274	0.466837669476	1110	0.64572425829	370	0.646853146853	ndomain	1	DONOR	8223	4253	NA	NA	NA	NA	0.315	0.999	1	0.451	2.379	5.611
10	134022582	.	G	A	1523.5	potentially_pathogenic	0.316	16.11	ENSG00000165752	ENST00000298630	STK32C	SNV	0	CodingTranscript	SYNONYMOUS	5	synonymous	0.549668874172	0.0933333333333	NA	NA	NA	NA	C	C	CCDS7666.1	NA	11/12	1382	0.66251198466	1275	0.872689938398	425	0.874485596708	hmmpanther	NA	NA	40031	1462	NA	NA	NA	NA	0.468	1	1	0.646	2.114	0.493
10	134563349	rs142848612	G	A	658.5	potentially_pathogenic	0.43	17.12	ENSG00000068383	ENST00000368594	INPP5A	SNV	0	CodingTranscript	SPLICE_SITE	5	splice,synonymous	0.556291390728	0.0933333333333	NA	NA	NA	NA	A	A	CCDS7669.2	NA	11/16	1180	0.398379473329	903	0.728813559322	301	0.730582524272	ndomain	1	DONOR	39497	4128	NA	NA	NA	NA	0.422	0.999	1	0.651	1.223	2.603
10	134660691	rs1416193344	C	T	185.5	likely_pathogenic	0.626	15.98	ENSG00000171811	ENST00000368586	TTC40	SNV	0	CodingTranscript	SPLICE_SITE	5	splice,synonymous	0.715231788079	0.0933333333333	NA	NA	NA	NA	K	K	CCDS58101.1	NA	42/58	6188	0.747523556415	6087	0.7470544919	2029	0.747329650092	hmmpanther	1	DONOR	10546	38794	NA	NA	NA	NA	0.112	0.354	0.997	0.486	1.99	2.852
10	134698607	rs1242166795	C	T	434.5	likely_pathogenic	0.486	15	ENSG00000171811	ENST00000368586	TTC40	SNV	0	CodingTranscript	SPLICE_SITE	5	splice,synonymous	0.582781456954	0.12	NA	NA	NA	NA	Q	Q	CCDS58101.1	NA	27/58	3728	0.450350326166	3627	0.445139911635	1209	0.445303867403	hmmpanther	1	DONOR	57483	12509	NA	NA	NA	NA	0.02	0.893	1	0.44	1.83	3.278
10	134723423	rs961340181	C	T	160	likely_pathogenic	0.657	15.59	ENSG00000171811	ENST00000368586	TTC40	SNV	0	CodingTranscript	SPLICE_SITE	5	splice,synonymous	0.655629139073	0.0666666666667	NA	NA	NA	NA	Q	Q	CCDS58101.1	NA	20/58	2750	0.332205846823	2649	0.325110456554	883	0.325230202578	hmmpanther	1	DONOR	178	1571	NA	NA	NA	NA	0.093	0.926	1	0.457	2.117	3.783
10	134726159	rs754024621	C	T	248.5	likely_pathogenic	0.574	18.1	ENSG00000171811	ENST00000368586	TTC40	SNV	0	CodingTranscript	SPLICE_SITE	5	splice,synonymous	0.549668874172	0.0933333333333	NA	NA	NA	NA	E	E	CCDS58101.1	NA	19/58	2600	0.314085527905	2499	0.306701030928	833	0.306813996317	hmmpanther	1	DONOR	4028	14138	NA	NA	NA	NA	0.282	0.995	0.999	0.496	2.092	2.728
10	134755176	rs1435227667	C	T	1753.5	potentially_pathogenic	0.298	17.25	ENSG00000171811	ENST00000368586	TTC40	SNV	0	CodingTranscript	SYNONYMOUS	5	synonymous	0.58940397351	0.08	NA	NA	NA	NA	V	V	CCDS58101.1	NA	3/58	326	0.0393814931143	225	0.0276141384389	75	0.0276243093923	hmmpanther	NA	NA	872	4557	NA	NA	NA	NA	0.972	0.998	0.999	0.645	0.136	0.278
10	135112931	rs1412350306	C	T	23	likely_pathogenic	0.813	22.5	ENSG00000130640	ENST00000543663	TUBGCP2	SNV	0	CodingTranscript	SPLICE_SITE	5	splice,synonymous	0.622516556291	0.0666666666667	NA	NA	NA	NA	Q	Q	CCDS58105.1	NA	3/18	496	0.172822299652	456	0.163265306122	152	0.163440860215	hmmpanther	1	DONOR	3555	9	NA	NA	NA	NA	0.332	1	1	0.651	2.712	4.485
10	135141409	rs1158342708	C	T	1203.5	potentially_pathogenic	0.349	16.82	ENSG00000130643	ENST00000252939	CALY	SNV	0	CodingTranscript	SPLICE_SITE	5	splice,synonymous	0.649006622517	0.0133333333333	NA	NA	NA	NA	R	R	CCDS7678.1	NA	3/6	340	0.369565217391	246	0.376146788991	82	0.377880184332	ndomain	1	DONOR	8968	478	NA	NA	NA	NA	0.155	0.576	0.698	0.496	1.036	1.385
10	135195162	rs1461838127	A	G	1278	potentially_pathogenic	0.342	15.45	ENSG00000148832	ENST00000278060	PAOX	SNV	0	CodingTranscript	SPLICE_SITE	5	splice,synonymous	0.609271523179	0.0933333333333	NA	NA	NA	NA	L	L	CCDS7683.1	NA	3/7	950	0.51130247578	867	0.564453125	289	0.565557729941	ndomain	2	DONOR	2130	9967	NA	NA	NA	NA	0.307	0.805	0.975	0.417	-0.139	0.09
10	135202460	rs538956537	G	A	84.5	likely_pathogenic	0.737	23.5	ENSG00000148832	ENST00000278060	PAOX	SNV	0	CodingTranscript	SPLICE_SITE	5	splice,synonymous	0.53642384106	0.04	NA	NA	NA	NA	A	A	CCDS7683.1	NA	5/7	1205	0.648546824543	1122	0.73046875	374	0.731898238748	ndomain	1	ACCEPTOR	9428	2669	NA	NA	NA	NA	0.816	0.955	1	0.651	2.591	3.4
10	135213122	.	A	G	356	likely_pathogenic	0.518	21.6	ENSG00000254536	ENST00000468317	RP11-108K14.8	SNV	0	CodingTranscript	SPLICE_SITE	5	splice,synonymous	0.58940397351	0.0933333333333	NA	NA	NA	NA	K	K	NA	NA	7/12	780	0.485981308411	525	0.514705882353	175	0.516224188791	ndomain	2	DONOR	5345	187	NA	NA	NA	NA	0.922	0.998	1	0.468	1.906	3.242
10	135341076	rs1214982554	G	A	666	potentially_pathogenic	0.428	20.5	ENSG00000130649	ENST00000463117	CYP2E1	SNV	0	CodingTranscript	SPLICE_SITE	5	splice,synonymous	0.437086092715	0.04	NA	NA	NA	NA	R	R	CCDS7686.1	NA	3/11	449	0.234832635983	177	0.119433198381	59	0.119675456389	ndomain	1	DONOR	75	50	NA	NA	NA	NA	0.012	0.951	0.998	0.559	2.488	4.37
11	193911	rs767802769	G	A	153	likely_pathogenic	0.676	21	ENSG00000188076	ENST00000342878	SCGB1C1	SNV	0	CodingTranscript	SPLICE_SITE	5	splice,synonymous	0.556291390728	0.04	NA	NA	NA	NA	L	L	CCDS41581.1	NA	2/3	275	0.638051044084	255	0.885416666667	85	0.894736842105	ndomain	1	DONOR	831	663	NA	NA	NA	NA	0.059	1	1	0.557	2.566	3.099
11	205952	rs764542060	C	T	298	likely_pathogenic	0.577	23.2	ENSG00000177951	ENST00000382762	BET1L	SNV	0	CodingTranscript	SPLICE_SITE	5	splice,synonymous	0.576158940397	0.04	NA	NA	NA	NA	S	S	CCDS41582.1	NA	2/4	218	0.0773323873714	111	0.330357142857	37	0.333333333333	ndomain	1	DONOR	1270	482	NA	NA	NA	NA	0.984	1	1	0.55	2.617	1.415
11	209318	rs781113956	G	A	1450	potentially_pathogenic	0.345	23.6	ENSG00000177963	ENST00000325207	RIC8A	SNV	0	CodingTranscript	SPLICE_SITE	5	splice,synonymous	0.596026490066	0.0533333333333	NA	NA	NA	NA	K	K	CCDS7690.1	NA	2/10	457	0.169133974833	132	0.0817843866171	44	0.0819366852886	hmmpanther	1	DONOR	238	421	NA	NA	NA	NA	0.955	1	1	0.457	2.087	1.648
11	210000	rs752983735	G	A	411	likely_pathogenic	0.519	23.1	ENSG00000177963	ENST00000325207	RIC8A	SNV	0	CodingTranscript	SPLICE_SITE	5	splice,synonymous	0.549668874172	0.0266666666667	NA	NA	NA	NA	E	E	CCDS7690.1	NA	3/10	1051	0.388971132494	726	0.449814126394	242	0.450651769088	ndomain	1	DONOR	255	189	NA	NA	NA	NA	0.422	0.999	1	0.557	2.31	4.711
11	212451	rs1201886809	G	T	894	potentially_pathogenic	0.408	16.46	ENSG00000177963	ENST00000325207	RIC8A	SNV	0	CodingTranscript	SYNONYMOUS	5	synonymous	0.58940397351	0.0533333333333	NA	NA	NA	NA	L	L	CCDS7690.1	NA	6/10	1330	0.492227979275	1005	0.622676579926	335	0.623836126629	ndomain	NA	NA	18	141	NA	NA	NA	NA	0.945	0.998	0.999	-0.261	0.072	0.202
11	212755	rs146443208	G	A	764.5	potentially_pathogenic	0.427	17.24	ENSG00000177963	ENST00000325207	RIC8A	SNV	0	CodingTranscript	SYNONYMOUS	5	synonymous	0.58940397351	0.0266666666667	NA	NA	NA	NA	E	E	CCDS7690.1	NA	7/10	1549	0.573279052554	1224	0.758364312268	408	0.759776536313	ndomain	5	DONOR	27	31	NA	NA	NA	NA	0.695	0.999	1	0.557	1.154	1.609
11	212838	rs778338446	G	A	1987	potentially_pathogenic	0.3	16.83	ENSG00000177963	ENST00000325207	RIC8A	SNV	0	CodingTranscript	SPLICE_SITE	5	splice,synonymous	0.622516556291	0.0133333333333	NA	NA	NA	NA	V	V	CCDS7690.1	NA	8/10	1555	0.575499629904	1230	0.762081784387	410	0.763500931099	ndomain	2	ACCEPTOR	33	79	NA	NA	NA	NA	0.326	1	1	0.557	2.523	3.708
11	213317	rs781210696	G	C	818	potentially_pathogenic	0.421	15.87	ENSG00000177963	ENST00000325207	RIC8A	SNV	0	CodingTranscript	SYNONYMOUS	5	synonymous	0.576158940397	0.04	NA	NA	NA	NA	G	G	CCDS7690.1	NA	9/10	1717	0.635455218357	1392	0.862453531599	464	0.864059590317	ndomain	19	ACCEPTOR	133	401	NA	NA	NA	NA	0.987	0.96	0.921	-0.312	-0.524	-0.455
11	233345	rs750804409	G	A	1365	potentially_pathogenic	0.354	23.7	ENSG00000142082	ENST00000382743	SIRT3	SNV	0	CodingTranscript	SPLICE_SITE	5	splice,synonymous	0.649006622517	0.04	NA	NA	NA	NA	F	F	CCDS7691.1	NA	2/7	574	0.225717656311	471	0.3925	157	0.393483709273	ndomain	3	DONOR	339	136	NA	NA	NA	NA	0.948	1	1	0.557	2.253	5.338
11	247447	rs1179263716	A	C	856.5	potentially_pathogenic	0.415	19.82	ENSG00000185627	ENST00000431206	PSMD13	SNV	0	CodingTranscript	SPLICE_SITE	5	splice,synonymous	0.456953642384	0.0533333333333	NA	NA	NA	NA	P	P	CCDS44504.1	NA	5/11	646	0.406033940918	573	0.503957783641	191	0.505291005291	hmmpanther	2	DONOR	3018	147	NA	NA	NA	NA	0.908	1	1	0.525	1.112	0.509
11	252507	rs766986678	C	T	1409.5	potentially_pathogenic	0.35	16.57	ENSG00000185627	ENST00000431206	PSMD13	SNV	0	CodingTranscript	SPLICE_SITE	5	splice,synonymous	0.58940397351	0.106666666667	NA	NA	NA	NA	I	I	CCDS44504.1	NA	11/11	1117	0.70207416719	1044	0.918205804749	348	0.920634920635	ndomain	3	ACCEPTOR	964	111	NA	NA	NA	NA	0.971	0.994	1	0.645	2.57	3.885
11	293832	rs760412645	C	T	2014.5	potentially_pathogenic	0.297	18.47	ENSG00000142102	ENST00000409548	ATHL1	SNV	0	CodingTranscript	SPLICE_SITE	5	splice,synonymous	0.635761589404	0.0533333333333	NA	NA	NA	NA	S	S	CCDS31322.2	NA	11/14	1732	0.469758611337	1617	0.730352303523	539	0.731343283582	ndomain	3	ACCEPTOR	153	901	NA	NA	NA	NA	0.875	1	1	0.48	2.228	1.325
11	293925	rs1368243641	G	A	622.5	potentially_pathogenic	0.452	23	ENSG00000142102	ENST00000409548	ATHL1	SNV	0	CodingTranscript	SPLICE_SITE	5	splice,synonymous	0.662251655629	0.04	NA	NA	NA	NA	K	K	CCDS31322.2	NA	11/14	1825	0.494982370491	1710	0.772357723577	570	0.773405698779	ndomain	1	DONOR	246	808	NA	NA	NA	NA	0.697	0.992	1	0.486	2.209	4.774
11	308438	rs773188217	G	A	958.5	potentially_pathogenic	0.399	22.1	ENSG00000185201	ENST00000399817	IFITM2	SNV	0	CodingTranscript	SPLICE_SITE	5	splice,synonymous	0.629139072848	0.08	NA	NA	NA	NA	K	K	CCDS41583.1	NA	1/2	276	0.418816388467	246	0.616541353383	82	0.621212121212	ndomain	1	DONOR	30	793	NA	NA	NA	NA	0.156	0.999	1	0.3	1.459	2.641
11	309015	rs545768991	T	G	1450	potentially_pathogenic	0.345	16.62	ENSG00000185201	ENST00000399817	IFITM2	SNV	0	CodingTranscript	SPLICE_SITE	5	splice,synonymous	0.64238410596	0.08	NA	NA	NA	NA	S	S	CCDS41583.1	NA	2/2	279	0.423368740516	249	0.624060150376	83	0.628787878788	ndomain	3	ACCEPTOR	607	216	NA	NA	NA	NA	0.673	0.997	1	0.249	0.179	0.385
11	314356	rs202067043	G	A	731.5	potentially_pathogenic	0.433	22	ENSG00000185885	ENST00000408968	IFITM1	SNV	0	CodingTranscript	SPLICE_SITE	5	splice,synonymous	0.622516556291	0.08	NA	NA	NA	NA	K	K	CCDS41584.1	NA	1/2	504	0.589473684211	186	0.492063492063	62	0.496	ndomain	1	DONOR	63	607	NA	NA	NA	NA	0.141	0.999	0.999	0.406	1.84	2.097
11	372212	rs771789416	G	A	922	potentially_pathogenic	0.404	15.54	ENSG00000182272	ENST00000329962	B4GALNT4	SNV	0	CodingTranscript	SPLICE_SITE	5	splice,synonymous	0.64238410596	0.133333333333	NA	NA	NA	NA	A	A	CCDS7694.1	NA	2/20	255	0.0740418118467	255	0.0817307692308	85	0.0818094321463	hmmpanther	1	DONOR	2408	596	NA	NA	NA	NA	0.08	0.871	0.787	0.307	0.309	0.752
11	373750	rs765213504	G	C	2020.5	potentially_pathogenic	0.297	20.3	ENSG00000182272	ENST00000329962	B4GALNT4	SNV	0	CodingTranscript	SPLICE_SITE	5	splice,synonymous	0.629139072848	0.12	NA	NA	NA	NA	R	R	CCDS7694.1	NA	8/20	705	0.204703832753	705	0.225961538462	235	0.226179018287	ndomain	1	ACCEPTOR	3946	943	NA	NA	NA	NA	0.89	1	1	0.457	2.426	0.831
11	396687	rs544190201	G	A	251	likely_pathogenic	0.606	18.62	ENSG00000184363	ENST00000331563	PKP3	SNV	0	CodingTranscript	SPLICE_SITE	5	splice,synonymous	0.668874172185	0.08	NA	NA	NA	NA	S	S	CCDS7695.1	NA	2/13	388	0.13812744749	312	0.130325814536	104	0.130489335006	hmmpanther	1	DONOR	536	229	NA	NA	NA	NA	0.309	0.981	0.993	0.298	2.09	1.61
11	396687	rs544190201	G	C	313	likely_pathogenic	0.569	18.07	ENSG00000184363	ENST00000331563	PKP3	SNV	0	CodingTranscript	SPLICE_SITE	5	splice,synonymous	0.668874172185	0.08	NA	NA	NA	NA	S	S	CCDS7695.1	NA	2/13	388	0.13812744749	312	0.130325814536	104	0.130489335006	hmmpanther	1	DONOR	536	229	NA	NA	NA	NA	0.309	0.981	0.993	0.298	2.09	1.61
11	403263	rs955199381	G	A	640	potentially_pathogenic	0.449	23.2	ENSG00000184363	ENST00000331563	PKP3	SNV	0	CodingTranscript	SPLICE_SITE	5	splice,synonymous	0.728476821192	0.186666666667	NA	NA	NA	NA	R	R	CCDS7695.1	NA	9/13	1999	0.711641153435	1923	0.803258145363	641	0.804265997491	ndomain	1	DONOR	825	1419	NA	NA	NA	NA	0.619	0.997	1	0.479	2.16	5.088
11	404323	rs775066691	G	A	627.5	potentially_pathogenic	0.451	22.6	ENSG00000184363	ENST00000331563	PKP3	SNV	0	CodingTranscript	SPLICE_SITE	5	splice,synonymous	0.668874172185	0.12	NA	NA	NA	NA	A	A	CCDS7695.1	NA	12/13	2434	0.866500533998	2358	0.984962406015	786	0.986198243413	hmmpanther	1	DONOR	236	359	NA	NA	NA	NA	0.331	1	1	0.307	2.118	5.033
11	421141	rs377472781	C	T	231.5	likely_pathogenic	0.62	22.7	ENSG00000185101	ENST00000332826	ANO9	SNV	0	CodingTranscript	SPLICE_SITE	5	splice,synonymous	0.675496688742	0.08	NA	NA	NA	NA	E	E	CCDS31326.1	NA	16/23	1477	0.581038552321	1392	0.592592592593	464	0.593350383632	ndomain	1	DONOR	146	212	NA	NA	NA	NA	0.593	1	1	0.298	1.999	3.26
11	421198	rs1189964296	C	T	1792.5	potentially_pathogenic	0.314	22	ENSG00000185101	ENST00000332826	ANO9	SNV	0	CodingTranscript	SPLICE_SITE	5	splice,synonymous	0.675496688742	0.0933333333333	NA	NA	NA	NA	R	R	CCDS31326.1	NA	16/23	1420	0.558615263572	1335	0.568326947637	445	0.56905370844	ndomain	1	ACCEPTOR	89	269	NA	NA	NA	NA	0.563	0.998	1	0.298	1.999	4.819
11	430083	rs768369220	C	T	481	likely_pathogenic	0.493	19.79	ENSG00000185101	ENST00000332826	ANO9	SNV	0	CodingTranscript	SPLICE_SITE	5	splice,synonymous	0.64238410596	0.16	NA	NA	NA	NA	K	K	CCDS31326.1	NA	9/23	856	0.336742722266	771	0.328224776501	257	0.328644501279	ndomain	1	DONOR	31	540	NA	NA	NA	NA	0.41	0.999	1	0.291	2.006	3.486
11	473976	rs1407655988	A	G	284.5	likely_pathogenic	0.586	22.3	ENSG00000174915	ENST00000308020	PTDSS2	SNV	0	CodingTranscript	SPLICE_SITE	5	splice,synonymous	0.490066225166	0.04	NA	NA	NA	NA	P	P	CCDS7696.1	NA	3/12	542	0.221676891616	366	0.25	122	0.250513347023	ndomain	2	DONOR	56	5115	NA	NA	NA	NA	0.986	1	1	0.375	0.872	2.938
11	479152	rs191561702	G	A	333	likely_pathogenic	0.555	22	ENSG00000174915	ENST00000308020	PTDSS2	SNV	0	CodingTranscript	SPLICE_SITE	5	splice,synonymous	0.496688741722	0.0266666666667	NA	NA	NA	NA	Q	Q	CCDS7696.1	NA	4/12	611	0.249897750511	435	0.297131147541	145	0.297741273101	ndomain	1	DONOR	5232	62	NA	NA	NA	NA	0.946	1	1	0.551	2.192	5.575
11	550272	rs747702052	G	A	338	likely_pathogenic	0.553	18.53	ENSG00000161328	ENST00000270115	LRRC56	SNV	0	CodingTranscript	SPLICE_SITE	5	splice,synonymous	0.721854304636	0.08	NA	NA	NA	NA	K	K	CCDS7700.1	NA	8/14	1124	0.405922715782	624	0.383057090239	208	0.383763837638	ndomain	1	DONOR	12745	4645	NA	NA	NA	NA	0.041	0.96	0.998	0.486	2.37	3.689
11	551904	rs1418217927	T	C	1586.5	potentially_pathogenic	0.331	16.49	ENSG00000161328	ENST00000270115	LRRC56	SNV	0	CodingTranscript	SPLICE_SITE	5	splice,synonymous	0.64238410596	0.0533333333333	NA	NA	NA	NA	G	G	CCDS7700.1	NA	11/14	1475	0.532683279162	975	0.598526703499	325	0.59963099631	hmmpanther	2	ACCEPTOR	14377	3013	NA	NA	NA	NA	0.914	0.554	0.859	0.455	-0.054	0.018
11	596923	rs1361998275	G	A	225	likely_pathogenic	0.622	18.32	ENSG00000070047	ENST00000416188	PHRF1	SNV	0	CodingTranscript	SPLICE_SITE	5	splice,synonymous	0.609271523179	0.0666666666667	NA	NA	NA	NA	G	G	CCDS44507.1	NA	7/18	714	0.136598431222	621	0.125530624621	207	0.125606796117	ndomain	1	ACCEPTOR	20402	15042	NA	NA	NA	NA	0.639	1	1	0.651	2.43	2.752
11	615097	rs755627776	C	T	1513.5	potentially_pathogenic	0.339	18.88	ENSG00000185507	ENST00000397566	IRF7	SNV	0	CodingTranscript	SPLICE_SITE	5	splice,synonymous	0.735099337748	0.253333333333	NA	NA	NA	NA	K	K	CCDS7705.1	NA	1/9	632	0.308142369576	222	0.143133462282	74	0.143410852713	ndomain	1	DONOR	210	314	NA	NA	NA	NA	0.058	1	1	-0.298	1.025	1.997
11	617954	rs763435731	C	T	488	likely_pathogenic	0.49	15.62	ENSG00000099834	ENST00000358353	CDHR5	SNV	0	CodingTranscript	SPLICE_SITE	5	splice,synonymous	0.668874172185	0.08	NA	NA	NA	NA	P	P	CCDS7707.1	NA	15/16	2441	0.671526822558	2118	0.83451536643	706	0.83550295858	NA	1	DONOR	6979	698	NA	NA	NA	NA	0.169	0.378	0.68	0.557	0.593	1.236
11	619474	rs764895380	C	T	385.5	likely_pathogenic	0.53	19.4	ENSG00000099834	ENST00000358353	CDHR5	SNV	0	CodingTranscript	SPLICE_SITE	5	splice,synonymous	0.629139072848	0.0666666666667	NA	NA	NA	NA	E	E	CCDS7707.1	NA	12/16	1616	0.444566712517	1293	0.509456264775	431	0.510059171598	ndomain	1	DONOR	1664	58	NA	NA	NA	NA	0.146	0.974	0.981	0.457	1.987	2.231
11	621812	rs764127040	C	T	241.5	likely_pathogenic	0.612	18.36	ENSG00000099834	ENST00000358353	CDHR5	SNV	0	CodingTranscript	SPLICE_SITE	5	splice,synonymous	0.629139072848	0.0933333333333	NA	NA	NA	NA	E	E	CCDS7707.1	NA	5/16	728	0.200275103164	405	0.159574468085	135	0.159763313609	ndomain	1	DONOR	675	392	NA	NA	NA	NA	0.045	0.995	0.999	0.486	2.2	2.037
11	637475	rs201211288	G	C	1595.5	potentially_pathogenic	0.33	17.05	ENSG00000069696	ENST00000176183	DRD4	SNV	0	CodingTranscript	SYNONYMOUS	5	synonymous	0.748344370861	0.293333333333	NA	NA	NA	NA	V	V	CCDS7710.1	NA	1/4	183	0.133090909091	171	0.135714285714	57	0.136038186158	ndomain	NA	NA	182	3232	NA	NA	NA	NA	0.99	0.999	0.998	0.402	0.307	0.216
11	637475	rs201211288	G	T	1403	potentially_pathogenic	0.351	17.11	ENSG00000069696	ENST00000176183	DRD4	SNV	0	CodingTranscript	SYNONYMOUS	5	synonymous	0.748344370861	0.293333333333	NA	NA	NA	NA	V	V	CCDS7710.1	NA	1/4	183	0.133090909091	171	0.135714285714	57	0.136038186158	ndomain	NA	NA	182	3232	NA	NA	NA	NA	0.99	0.999	0.998	0.402	0.307	0.216
11	637589	rs1370671469	G	A	947	potentially_pathogenic	0.4	22.4	ENSG00000069696	ENST00000176183	DRD4	SNV	0	CodingTranscript	SPLICE_SITE	5	splice,synonymous	0.695364238411	0.226666666667	NA	NA	NA	NA	E	E	CCDS7710.1	NA	1/4	297	0.216	285	0.22619047619	95	0.226730310263	ndomain	1	DONOR	296	3118	NA	NA	NA	NA	0.477	1	1	0.457	1.744	4.76
11	674536	rs1419761982	C	T	84.5	likely_pathogenic	0.723	19.57	ENSG00000177030	ENST00000382409	DEAF1	SNV	0	CodingTranscript	SPLICE_SITE	5	splice,synonymous	0.602649006623	0.08	NA	NA	NA	NA	E	E	CCDS31327.1	NA	10/12	1988	0.7952	1503	0.885159010601	501	0.886725663717	ndomain	1	DONOR	4244	164	NA	NA	NA	NA	0.13	0.986	1	0.557	2.155	3.822
11	678794	rs771628059	G	A	1787.5	potentially_pathogenic	0.315	16.27	ENSG00000177030	ENST00000382409	DEAF1	SNV	0	CodingTranscript	SYNONYMOUS	5	synonymous	0.635761589404	0.0933333333333	NA	NA	NA	NA	C	C	CCDS31327.1	NA	9/12	1640	0.656	1155	0.680212014134	385	0.681415929204	hmmpanther	NA	NA	15	403	NA	NA	NA	NA	0.265	0.995	0.999	0.553	2.346	2.979
11	688332	rs1255534089	T	C	704.5	potentially_pathogenic	0.437	17.4	ENSG00000177030	ENST00000382409	DEAF1	SNV	0	CodingTranscript	SPLICE_SITE	5	splice,synonymous	0.562913907285	0.0933333333333	NA	NA	NA	NA	P	P	CCDS31327.1	NA	3/12	1001	0.4004	516	0.303886925795	172	0.304424778761	lcompl	2	DONOR	396	420	NA	NA	NA	NA	0.62	0.996	1	0.455	0.219	0.965
11	720743	rs985834266	G	A	1913	potentially_pathogenic	0.306	16.4	ENSG00000177106	ENST00000533256	EPS8L2	SNV	0	CodingTranscript	SYNONYMOUS	5	synonymous	0.735099337748	0.2	NA	NA	NA	NA	V	V	CCDS31328.1	NA	7/22	849	0.25995101041	474	0.220670391061	158	0.220979020979	ndomain	4	DONOR	137	157	NA	NA	NA	NA	0.688	0.996	0.999	0.557	-0.119	0.139
11	720746	rs1235990472	G	A	513.5	potentially_pathogenic	0.48	22.2	ENSG00000177106	ENST00000533256	EPS8L2	SNV	0	CodingTranscript	SPLICE_SITE	5	splice,synonymous	0.741721854305	0.213333333333	NA	NA	NA	NA	E	E	CCDS31328.1	NA	7/22	852	0.260869565217	477	0.222067039106	159	0.222377622378	ndomain	1	DONOR	140	154	NA	NA	NA	NA	0.454	0.986	1	0.557	1.869	1.581
11	720883	rs749057351	C	T	1220	potentially_pathogenic	0.369	17.92	ENSG00000177106	ENST00000533256	EPS8L2	SNV	0	CodingTranscript	SYNONYMOUS	5	synonymous	0.721854304636	0.213333333333	NA	NA	NA	NA	G	G	CCDS31328.1	NA	8/22	906	0.277403551745	531	0.247206703911	177	0.247552447552	ndomain	NA	NA	90	17	NA	NA	NA	NA	0.945	0.997	0.993	0.55	-0.143	-0.206
11	721352	rs757875423	G	A	380	likely_pathogenic	0.531	23.2	ENSG00000177106	ENST00000533256	EPS8L2	SNV	0	CodingTranscript	SPLICE_SITE	5	splice,synonymous	0.695364238411	0.146666666667	NA	NA	NA	NA	T	T	CCDS31328.1	NA	10/22	1143	0.349969381506	768	0.357541899441	256	0.358041958042	hmmpanther	1	DONOR	70	280	NA	NA	NA	NA	0.855	1	1	0.436	1.921	2.598
11	721352	rs757875423	G	C	483.5	likely_pathogenic	0.492	23.1	ENSG00000177106	ENST00000533256	EPS8L2	SNV	0	CodingTranscript	SPLICE_SITE	5	splice,synonymous	0.695364238411	0.146666666667	NA	NA	NA	NA	T	T	CCDS31328.1	NA	10/22	1143	0.349969381506	768	0.357541899441	256	0.358041958042	hmmpanther	1	DONOR	70	280	NA	NA	NA	NA	0.855	1	1	0.436	1.921	2.598
11	722805	rs1345890277	G	A	1048.5	potentially_pathogenic	0.388	17.06	ENSG00000177106	ENST00000533256	EPS8L2	SNV	0	CodingTranscript	SPLICE_SITE	5	splice,synonymous	0.701986754967	0.0266666666667	NA	NA	NA	NA	E	E	CCDS31328.1	NA	15/22	1716	0.525413349663	1341	0.624301675978	447	0.625174825175	hmmpanther	1	DONOR	879	221	NA	NA	NA	NA	0.035	0.948	0.993	0.422	1.516	0.951
11	726751	rs751480065	G	A	1937	potentially_pathogenic	0.303	23.6	ENSG00000177106	ENST00000533256	EPS8L2	SNV	0	CodingTranscript	SPLICE_SITE	5	splice,synonymous	0.715231788079	0.173333333333	NA	NA	NA	NA	E	E	CCDS31328.1	NA	21/22	2442	0.747703612982	2067	0.962290502793	689	0.963636363636	hmmpanther	1	DONOR	124	284	NA	NA	NA	NA	0.791	1	1	0.3	1.874	4.857
11	760122	rs141640651	G	A	2069.5	potentially_pathogenic	0.292	20.4	ENSG00000177156	ENST00000319006	TALDO1	SNV	0	CodingTranscript	SPLICE_SITE	5	splice,synonymous	0.58940397351	0.08	NA	NA	NA	NA	R	R	CCDS7712.1	NA	4/8	483	0.358841010401	330	0.325443786982	110	0.326409495549	ndomain	1	ACCEPTOR	4378	136	NA	NA	NA	NA	0.721	0.999	1	0.651	2.357	3.029
11	763344	rs764934737	G	A	1427.5	potentially_pathogenic	0.347	22.3	ENSG00000177156	ENST00000319006	TALDO1	SNV	0	CodingTranscript	SPLICE_SITE	5	splice,synonymous	0.715231788079	0.146666666667	NA	NA	NA	NA	K	K	CCDS7712.1	NA	5/8	615	0.45690936107	462	0.455621301775	154	0.456973293769	ndomain	1	ACCEPTOR	639	177	NA	NA	NA	NA	0.374	1	1	0.557	2.515	3.485
11	772427	rs1174185388	C	T	1954.5	potentially_pathogenic	0.302	21.6	ENSG00000177225	ENST00000319863	PDDC1	SNV	0	CodingTranscript	SPLICE_SITE	5	splice,synonymous	0.649006622517	0.106666666667	NA	NA	NA	NA	G	G	CCDS7713.1	NA	5/8	472	0.108331420702	450	0.678733031674	150	0.681818181818	ndomain	1	DONOR	188	904	NA	NA	NA	NA	0.844	1	1	0.55	2.093	4.723
11	800131	rs766824154	C	T	1092.5	potentially_pathogenic	0.382	22.4	ENSG00000177595	ENST00000347755	PIDD	SNV	0	CodingTranscript	SPLICE_SITE	5	splice,synonymous	0.695364238411	0.0933333333333	NA	NA	NA	NA	P	P	CCDS7716.1	NA	14/16	2416	0.805870580387	2274	0.832052689352	758	0.832967032967	NA	1	DONOR	1956	805	NA	NA	NA	NA	0.833	0.997	0.999	0.457	0.419	0.135
11	800333	rs754978491	C	T	317.5	likely_pathogenic	0.566	23.4	ENSG00000177595	ENST00000347755	PIDD	SNV	0	CodingTranscript	SPLICE_SITE	5	splice,synonymous	0.662251655629	0.106666666667	NA	NA	NA	NA	Q	Q	CCDS7716.1	NA	13/16	2302	0.767845230153	2160	0.790340285401	720	0.791208791209	NA	1	DONOR	1754	1007	NA	NA	NA	NA	0.862	1	1	0.457	2.189	3.652
11	801119	rs1355305328	G	A	1823	potentially_pathogenic	0.312	19.48	ENSG00000177595	ENST00000347755	PIDD	SNV	0	CodingTranscript	SPLICE_SITE	5	splice,synonymous	0.682119205298	0.0533333333333	NA	NA	NA	NA	G	G	CCDS7716.1	NA	10/16	1774	0.591727818546	1632	0.597145993414	544	0.597802197802	ndomain	2	ACCEPTOR	968	1793	NA	NA	NA	NA	0.851	1	0.997	0.557	2.066	1.438
11	811644	rs1309833302	G	A	1691.5	potentially_pathogenic	0.322	16.73	ENSG00000177600	ENST00000321153	RPLP2	SNV	0	CodingTranscript	SPLICE_SITE	5	splice,synonymous	0.496688741722	0.0533333333333	NA	NA	NA	NA	Q	Q	CCDS7717.1	NA	3/5	565	0.723431498079	171	0.491379310345	57	0.495652173913	ndomain	2	DONOR	38	171	NA	NA	NA	NA	0.617	1	1	-0.223	1.029	0.896
11	830130	rs1477379617	G	T	1906	potentially_pathogenic	0.306	21	ENSG00000177685	ENST00000450448	EFCAB4A	SNV	0	CodingTranscript	SPLICE_SITE	5	splice,synonymous	0.741721854305	0.173333333333	NA	NA	NA	NA	R	R	CCDS41588.1	NA	5/9	1108	0.608791208791	603	0.681355932203	201	0.683673469388	ncoils	3	DONOR	356	575	NA	NA	NA	NA	0.988	0.99	0.973	0.432	0.245	0.274
11	831295	rs1474815183	G	A	445	likely_pathogenic	0.507	22.4	ENSG00000177685	ENST00000450448	EFCAB4A	SNV	0	CodingTranscript	SPLICE_SITE	5	splice,synonymous	0.609271523179	0.0933333333333	NA	NA	NA	NA	Q	Q	CCDS41588.1	NA	8/9	1363	0.748901098901	858	0.969491525424	286	0.972789115646	lcompl	1	DONOR	810	486	NA	NA	NA	NA	0.38	0.994	0.822	0.307	1.78	2.344
16	837477	rs750982700	C	T	1991.5	potentially_pathogenic	0.292	21.3	ENSG00000177697	ENST00000397420	CD151	SNV	0	CodingTranscript	SYNONYMOUS	5	synonymous	0.622516556291	0.0533333333333	NA	NA	NA	NA	S	S	CCDS7719.1	NA	7/9	723	0.438713592233	474	0.622047244094	158	0.624505928854	ndomain	18	ACCEPTOR	674	37	NA	NA	NA	NA	0.989	1	1	0.557	2.286	1.711
11	864511	rs192996736	G	A	351	likely_pathogenic	0.547	20.2	ENSG00000214063	ENST00000397404	TSPAN4	SNV	0	CodingTranscript	SPLICE_SITE	5	splice,synonymous	0.649006622517	0.0666666666667	NA	NA	NA	NA	K	K	CCDS7721.1	NA	5/9	589	0.402872777018	330	0.460251046025	110	0.46218487395	ndomain	1	DONOR	1239	143	NA	NA	NA	NA	0.319	0.961	1	0.307	1.46	1.779
11	865572	rs774937877	C	T	2143.5	potentially_pathogenic	0.286	16.82	ENSG00000214063	ENST00000397404	TSPAN4	SNV	0	CodingTranscript	SYNONYMOUS	5	synonymous	0.668874172185	0.146666666667	NA	NA	NA	NA	G	G	CCDS7721.1	NA	6/9	649	0.4439124487	390	0.543933054393	130	0.546218487395	ndomain	NA	NA	2300	169	NA	NA	NA	NA	0.992	0.998	0.997	0.48	0.209	-0.04
11	865738	rs1398912974	G	A	1560	potentially_pathogenic	0.334	16.86	ENSG00000214063	ENST00000397404	TSPAN4	SNV	0	CodingTranscript	SYNONYMOUS	5	synonymous	0.64238410596	0.12	NA	NA	NA	NA	V	V	CCDS7721.1	NA	7/9	736	0.50341997264	477	0.665271966527	159	0.668067226891	ndomain	NA	NA	2466	3	NA	NA	NA	NA	0.949	0.985	0.996	0.48	-0.114	0.342
11	870499	rs766050579	C	T	1612	potentially_pathogenic	0.328	15.19	ENSG00000177830	ENST00000454838	CHID1	SNV	0	CodingTranscript	SPLICE_SITE	5	splice,synonymous	0.615894039735	0.0266666666667	NA	NA	NA	NA	R	R	CCDS44511.1	NA	11/13	1142	0.339678762641	1035	0.82338902148	345	0.825358851675	ndomain	1	ACCEPTOR	13	80	NA	NA	NA	NA	0.219	0.99	1	0.45	0.764	1.17
11	884169	rs750208434	C	T	770	potentially_pathogenic	0.426	15.72	ENSG00000177830	ENST00000454838	CHID1	SNV	0	CodingTranscript	SPLICE_SITE	5	splice,synonymous	0.615894039735	0.0666666666667	NA	NA	NA	NA	G	G	CCDS44511.1	NA	9/13	884	0.262938726948	777	0.618138424821	259	0.61961722488	ndomain	1	ACCEPTOR	6	101	NA	NA	NA	NA	0.28	0.999	0.986	0.651	2.49	1.136
11	900004	rs1158675547	C	T	215.5	likely_pathogenic	0.625	21.6	ENSG00000177830	ENST00000454838	CHID1	SNV	0	CodingTranscript	SPLICE_SITE	5	splice,synonymous	0.622516556291	0.0933333333333	NA	NA	NA	NA	K	K	CCDS44511.1	NA	6/13	728	0.216537775134	621	0.494033412888	207	0.495215311005	ndomain	1	DONOR	2319	651	NA	NA	NA	NA	0.673	1	1	0.557	2.28	4.315
11	1025182	rs780337523	C	T	433.5	likely_pathogenic	0.51	15.94	ENSG00000184956	ENST00000421673	MUC6	SNV	0	CodingTranscript	SPLICE_SITE	5	splice,synonymous	0.668874172185	0.0933333333333	NA	NA	NA	NA	Q	Q	CCDS44513.1	NA	23/33	3036	0.379215588309	2985	0.407786885246	995	0.407954079541	ndomain	1	DONOR	11525	12361	NA	NA	NA	NA	0.13	0.803	1	0.551	1.869	4.004
11	1026000	rs1371053348	C	T	602	potentially_pathogenic	0.457	16.18	ENSG00000184956	ENST00000421673	MUC6	SNV	0	CodingTranscript	SPLICE_SITE	5	splice,synonymous	0.695364238411	0.2	NA	NA	NA	NA	T	T	CCDS44513.1	NA	21/33	2739	0.342118411192	2688	0.367213114754	896	0.367363673637	ndomain	1	DONOR	10707	13179	NA	NA	NA	NA	0.48	0.973	1	0.486	0.252	2.062
11	1028227	rs1162179554	G	A	2053	potentially_pathogenic	0.294	15.76	ENSG00000184956	ENST00000421673	MUC6	SNV	0	CodingTranscript	SPLICE_SITE	5	splice,synonymous	0.695364238411	0.0933333333333	NA	NA	NA	NA	N	N	CCDS44513.1	NA	14/33	1803	0.225206095428	1752	0.239344262295	584	0.239442394424	ndomain	2	DONOR	8480	15406	NA	NA	NA	NA	0.977	1	1	0.486	2.258	0.745
11	1029228	rs750483721	C	T	346	likely_pathogenic	0.55	21	ENSG00000184956	ENST00000421673	MUC6	SNV	0	CodingTranscript	SPLICE_SITE	5	splice,synonymous	0.682119205298	0.133333333333	NA	NA	NA	NA	Q	Q	CCDS44513.1	NA	10/33	1326	0.165625780665	1275	0.174180327869	425	0.174251742517	ndomain	1	DONOR	7479	16407	NA	NA	NA	NA	0.577	0.998	1	0.307	2.06	3.742
11	1086115	rs777162092	G	A	270	likely_pathogenic	0.593	15.04	ENSG00000198788	ENST00000441003	MUC2	SNV	0	CodingTranscript	SPLICE_SITE	5	splice,synonymous	0.655629139073	0.04	NA	NA	NA	NA	K	K	NA	NA	22/49	2982	0.345258770406	2955	0.349538679915	985	0.349662761803	ndomain	1	DONOR	11213	7539	NA	NA	NA	NA	0.859	0.999	1	0.479	2.047	2.623
11	1251830	rs747368847	G	A	442.5	likely_pathogenic	0.508	17.65	ENSG00000117983	ENST00000529681	MUC5B	SNV	0	CodingTranscript	SPLICE_SITE	5	splice,synonymous	0.668874172185	0.146666666667	NA	NA	NA	NA	T	T	CCDS44515.2	NA	12/49	1528	0.08531070292	1470	0.0850251605067	490	0.0850399166956	ndomain	1	DONOR	2080	837	NA	NA	NA	NA	0.419	0.999	0.999	0.299	1.767	0.972
11	1281072	rs1349553574	G	A	162.5	likely_pathogenic	0.669	17.54	ENSG00000117983	ENST00000529681	MUC5B	SNV	0	CodingTranscript	SPLICE_SITE	5	splice,synonymous	0.668874172185	0.0666666666667	NA	NA	NA	NA	Q	Q	CCDS44515.2	NA	45/49	16858	0.941209312713	16800	0.971716120076	5600	0.971884762235	hmmpanther	1	DONOR	319	244	NA	NA	NA	NA	0.145	0.998	0.998	0.557	2.358	2.555
11	1309854	rs139128352	C	T	62	likely_pathogenic	0.765	19.82	ENSG00000078902	ENST00000317204	TOLLIP	SNV	0	CodingTranscript	SPLICE_SITE	5	splice,synonymous	0.655629139073	0.146666666667	NA	NA	NA	NA	A	A	CCDS7723.1	NA	4/6	643	0.177771633951	519	0.629090909091	173	0.631386861314	lcompl	1	DONOR	3547	13	NA	NA	NA	NA	0.436	1	1	0.537	2.453	2.534
11	1330696	rs1305371097	C	T	491	likely_pathogenic	0.489	23.1	ENSG00000078902	ENST00000317204	TOLLIP	SNV	0	CodingTranscript	SPLICE_SITE	5	splice,synonymous	0.76821192053	0.266666666667	NA	NA	NA	NA	P	P	CCDS7723.1	NA	1/6	157	0.0434061376832	33	0.04	11	0.0401459854015	hmmpanther	1	DONOR	118	1242	NA	NA	NA	NA	0.469	1	1	0.425	1.9	2.783
11	1464336	rs1435752732	G	T	1895.5	potentially_pathogenic	0.307	15.63	ENSG00000174672	ENST00000382179	BRSK2	SNV	0	CodingTranscript	SPLICE_SITE	5	splice,synonymous	0.754966887417	0.173333333333	NA	NA	NA	NA	G	G	CCDS58108.1	NA	6/20	922	0.257829977629	669	0.29074315515	223	0.291122715405	ndomain	1	ACCEPTOR	576	235	NA	NA	NA	NA	0.672	0.479	0.994	0.3	-0.359	-0.011
11	1464865	rs370561640	G	A	521.5	potentially_pathogenic	0.478	17.61	ENSG00000174672	ENST00000382179	BRSK2	SNV	0	CodingTranscript	SPLICE_SITE	5	splice,synonymous	0.748344370861	0.266666666667	NA	NA	NA	NA	T	T	CCDS58108.1	NA	8/20	1171	0.327460850112	918	0.398956975228	306	0.399477806789	ndomain	1	DONOR	1105	295	NA	NA	NA	NA	0.392	0.993	1	0.307	0.568	2.295
11	1780199	rs760318745	C	T	1673	potentially_pathogenic	0.323	23	ENSG00000250644	ENST00000427721	RP11-295K3.1	SNV	0	CodingTranscript	SPLICE_SITE	5	splice,synonymous	0.609271523179	0.08	NA	NA	NA	NA	S	S	NA	NA	1/6	83	0.0730633802817	84	0.0738786279683	28	0.0738786279683	ndomain	1	DONOR	83	1645	NA	NA	NA	NA	0.83	1	1	0.424	1.915	1.443
11	1856689	.	G	C	385.5	likely_pathogenic	0.53	22.6	ENSG00000149043	ENST00000381968	SYT8	SNV	0	CodingTranscript	SPLICE_SITE	5	splice,synonymous	0.668874172185	0.08	NA	NA	NA	NA	L	L	CCDS7726.2	NA	3/9	428	0.300561797753	300	0.248756218905	100	0.249376558603	hmmpanther	1	DONOR	102	124	NA	NA	NA	NA	0.584	0.999	1	0.299	1.897	3.83
11	1857214	rs755612356	G	A	807	potentially_pathogenic	0.422	18.11	ENSG00000149043	ENST00000381968	SYT8	SNV	0	CodingTranscript	SPLICE_SITE	5	splice,synonymous	0.662251655629	0.106666666667	NA	NA	NA	NA	E	E	CCDS7726.2	NA	4/9	527	0.370084269663	399	0.330845771144	133	0.331670822943	ndomain	1	DONOR	46	50	NA	NA	NA	NA	0.111	0.939	1	0.299	1.707	2.057
11	1858320	rs751561185	G	A	211	likely_pathogenic	0.627	22.4	ENSG00000149043	ENST00000381968	SYT8	SNV	0	CodingTranscript	SPLICE_SITE	5	splice,synonymous	0.635761589404	0.0666666666667	NA	NA	NA	NA	Q	Q	CCDS7726.2	NA	8/9	1094	0.768258426966	966	0.800995024876	322	0.802992518703	ndomain	1	DONOR	1061	421	NA	NA	NA	NA	0.361	1	1	0.432	2.043	4.946
11	1860932	rs1220669142	A	T	2088.5	potentially_pathogenic	0.291	16.91	ENSG00000130598	ENST00000381906	TNNI2	SNV	0	CodingTranscript	SPLICE_SITE	5	splice,synonymous	0.622516556291	0.0133333333333	NA	NA	NA	NA	G	G	CCDS31333.1	NA	2/8	75	0.10067114094	6	0.0109289617486	2	0.010989010989	hmmpanther	3	DONOR	5	1034	NA	NA	NA	NA	0.789	0.999	0.998	0.255	0.015	-0.067
11	1908096	rs766075518	G	A	610.5	potentially_pathogenic	0.455	18.64	ENSG00000130592	ENST00000381775	LSP1	SNV	0	CodingTranscript	SPLICE_SITE	5	splice,synonymous	0.629139072848	0.08	NA	NA	NA	NA	K	K	CCDS58110.1	NA	9/12	1344	0.666666666667	1236	0.880341880342	412	0.882226980728	ndomain	1	DONOR	134	1	NA	NA	NA	NA	0.073	0.984	1	0.451	1.846	3.258
11	1955238	rs768065575	G	A	428	likely_pathogenic	0.512	17.07	ENSG00000130595	ENST00000278317	TNNT3	SNV	0	CodingTranscript	SPLICE_SITE	5	splice,synonymous	0.635761589404	0.0933333333333	NA	NA	NA	NA	A	A	CCDS7727.1	NA	11/16	585	0.48347107438	366	0.471042471042	122	0.472868217054	ncoils	1	DONOR	135	648	NA	NA	NA	NA	0.509	1	1	0.307	1.043	0.785
11	2154747	rs536204564	C	T	431.5	likely_pathogenic	0.511	23.1	ENSG00000167244	ENST00000434045	IGF2	SNV	0	CodingTranscript	SPLICE_SITE	5	splice,synonymous	0.649006622517	0.146666666667	NA	NA	NA	NA	P	P	CCDS44517.1	NA	4/5	859	0.542640555907	474	0.666666666667	158	0.669491525424	hmmpanther	1	DONOR	693	618	NA	NA	NA	NA	0.952	0.997	1	0.444	1.635	1.206
9	2182165	rs774671393	C	A	1562.5	potentially_pathogenic	0.318	17.14	ENSG00000254647	ENST00000397262	INS	SNV	0	CodingTranscript	SYNONYMOUS	5	synonymous	0.655629139073	0.0533333333333	NA	NA	NA	NA	L	L	CCDS7729.1	NA	1/2	270	0.422535211268	37	0.111111111111	13	0.118181818182	sigp	NA	NA	37	1083	NA	NA	NA	NA	0.746	0.999	0.998	0.553	1.914	1.306
11	2187232	rs1446472671	C	T	394.5	likely_pathogenic	0.526	22.7	ENSG00000180176	ENST00000381178	TH	SNV	0	CodingTranscript	SPLICE_SITE	5	splice,synonymous	0.64238410596	0.0533333333333	NA	NA	NA	NA	T	T	CCDS7731.1	NA	11/14	1216	0.63664921466	1197	0.754253308129	399	0.755681818182	ndomain	1	DONOR	773	6	NA	NA	NA	NA	0.894	0.999	0.999	0.486	0.738	0.34
11	2188118	rs1176348316	C	T	1550	potentially_pathogenic	0.335	16.15	ENSG00000180176	ENST00000381178	TH	SNV	0	CodingTranscript	SPLICE_SITE	5	splice,synonymous	0.695364238411	0.16	NA	NA	NA	NA	K	K	CCDS7731.1	NA	8/14	952	0.498429319372	933	0.587901701323	311	0.589015151515	ndomain	2	DONOR	114	7	NA	NA	NA	NA	0.633	1	1	0.307	1.856	2.432
11	2323445	rs762917262	G	A	1450	potentially_pathogenic	0.345	23	ENSG00000064201	ENST00000182290	TSPAN32	SNV	0	CodingTranscript	SPLICE_SITE	5	splice,synonymous	0.615894039735	0.04	NA	NA	NA	NA	L	L	CCDS7733.1	NA	1/10	203	0.15402124431	66	0.0685358255452	22	0.06875	ndomain	1	DONOR	61	2790	NA	NA	NA	NA	0.824	0.986	0.983	0.384	1.723	1.966
11	2335801	rs1359188507	G	A	455	likely_pathogenic	0.503	18.01	ENSG00000064201	ENST00000182290	TSPAN32	SNV	0	CodingTranscript	SPLICE_SITE	5	splice,synonymous	0.668874172185	0.0533333333333	NA	NA	NA	NA	E	E	CCDS7733.1	NA	6/10	680	0.51593323217	543	0.563862928349	181	0.565625	ndomain	1	DONOR	7626	64	NA	NA	NA	NA	0.554	0.999	0.991	0.486	1.737	1.382
11	2337542	rs777282787	G	A	389.5	likely_pathogenic	0.528	16.7	ENSG00000064201	ENST00000182290	TSPAN32	SNV	0	CodingTranscript	SPLICE_SITE	5	splice,synonymous	0.675496688742	0.08	NA	NA	NA	NA	T	T	CCDS7733.1	NA	7/10	764	0.57966616085	627	0.651090342679	209	0.653125	ndomain	1	DONOR	325	125	NA	NA	NA	NA	0.297	0.836	0.986	0.557	1.882	2.45
11	2337542	rs777282787	G	C	320	likely_pathogenic	0.562	16.39	ENSG00000064201	ENST00000182290	TSPAN32	SNV	0	CodingTranscript	SPLICE_SITE	5	splice,synonymous	0.675496688742	0.08	NA	NA	NA	NA	T	T	CCDS7733.1	NA	7/10	764	0.57966616085	627	0.651090342679	209	0.653125	ndomain	1	DONOR	325	125	NA	NA	NA	NA	0.297	0.836	0.986	0.557	1.882	2.45
11	2415422	rs1316752247	G	C	385.5	likely_pathogenic	0.53	16.74	ENSG00000110651	ENST00000263645	CD81	SNV	0	CodingTranscript	SPLICE_SITE	5	splice,synonymous	0.708609271523	0.0933333333333	NA	NA	NA	NA	T	T	CCDS7734.1	NA	3/8	535	0.351973684211	279	0.392405063291	93	0.39406779661	ndomain	1	DONOR	344	822	NA	NA	NA	NA	0.348	1	1	0.451	2.071	1.221
11	2433984	rs961399250	C	T	197.5	likely_pathogenic	0.641	20.4	ENSG00000070985	ENST00000155858	TRPM5	SNV	0	CodingTranscript	SPLICE_SITE	5	splice,synonymous	0.64238410596	0.0533333333333	NA	NA	NA	NA	Q	Q	CCDS31340.1	NA	15/24	2364	0.601679816747	2355	0.673241852487	785	0.673819742489	hmmpanther	1	DONOR	10259	7845	NA	NA	NA	NA	0.034	0.998	1	0.557	2.148	5.381
11	2434131	rs1275227639	C	T	2166.5	potentially_pathogenic	0.285	17.68	ENSG00000070985	ENST00000155858	TRPM5	SNV	0	CodingTranscript	SYNONYMOUS	5	synonymous	0.622516556291	0.133333333333	NA	NA	NA	NA	L	L	CCDS31340.1	NA	15/24	2217	0.564265716467	2208	0.631217838765	736	0.631759656652	hmmpanther	NA	NA	10112	7992	NA	NA	NA	NA	0.742	1	1	0.307	2.012	2.335
11	2437253	rs775128441	G	C	885.5	potentially_pathogenic	0.409	15.25	ENSG00000070985	ENST00000155858	TRPM5	SNV	0	CodingTranscript	SPLICE_SITE	5	splice,synonymous	0.668874172185	0.0533333333333	NA	NA	NA	NA	A	A	CCDS31340.1	NA	8/24	1020	0.259608042759	1011	0.289022298456	337	0.289270386266	hmmpanther	2	ACCEPTOR	6990	11114	NA	NA	NA	NA	0.971	1	1	0.486	2.216	0.525
11	2438958	rs1475379327	T	C	2180.5	potentially_pathogenic	0.284	18.43	ENSG00000070985	ENST00000155858	TRPM5	SNV	0	CodingTranscript	SPLICE_SITE	5	splice,synonymous	0.64238410596	0.106666666667	NA	NA	NA	NA	K	K	CCDS31340.1	NA	7/24	1017	0.258844489692	1008	0.288164665523	336	0.288412017167	hmmpanther	2	DONOR	5285	12819	NA	NA	NA	NA	0.856	0.999	1	0.255	1.605	1.205
11	2439397	rs1442433843	C	T	1807	potentially_pathogenic	0.313	15.28	ENSG00000070985	ENST00000155858	TRPM5	SNV	0	CodingTranscript	SPLICE_SITE	5	splice,synonymous	0.629139072848	0.0666666666667	NA	NA	NA	NA	L	L	CCDS31340.1	NA	6/24	915	0.232883685416	906	0.259005145798	302	0.259227467811	hmmpanther	1	DONOR	4846	13258	NA	NA	NA	NA	0.204	0.832	0.999	0.48	1.825	1.656
11	2594216	rs397508131	G	A	1012.5	potentially_pathogenic	0.392	18.58	ENSG00000053918	ENST00000155840	KCNQ1	SNV	0	CodingTranscript	SPLICE_SITE	5	splice,synonymous	0.64238410596	0.12	NA	NA	NA	NA	V	V	CCDS7736.1	NA	6/16	1029	0.317103235747	921	0.453471196455	307	0.454142011834	ndomain	1	DONOR	111550	80	NA	NA	NA	NA	0.754	1	1	0.486	2.198	2.468
11	2604775	rs1800171	G	A	650.5	potentially_pathogenic	0.447	21.1	ENSG00000053918	ENST00000155840	KCNQ1	SNV	0	CodingTranscript	SPLICE_SITE	5	splice,synonymous	0.655629139073	0.106666666667	NA	NA	NA	NA	A	A	CCDS7736.1	NA	7/16	1140	0.351309707242	1032	0.508124076809	344	0.508875739645	ndomain	1	DONOR	122109	264694	NA	NA	NA	NA	0.904	1	1	0.538	2.115	1.947
11	3059280	.	C	T	180	likely_pathogenic	0.652	19.63	ENSG00000110619	ENST00000380525	CARS	SNV	0	CodingTranscript	SPLICE_SITE	5	splice,synonymous	0.569536423841	0.0666666666667	NA	NA	NA	NA	E	E	CCDS41600.1	NA	7/23	871	0.315808556925	801	0.320913461538	267	0.321299638989	ndomain	1	DONOR	2039	82	NA	NA	NA	NA	0.109	0.95	1	0.557	1.982	4.387
11	3061161	rs577001867	C	T	614.5	potentially_pathogenic	0.455	22	ENSG00000110619	ENST00000380525	CARS	SNV	0	CodingTranscript	SPLICE_SITE	5	splice,synonymous	0.344370860927	0.0266666666667	NA	NA	NA	NA	R	R	CCDS41600.1	NA	5/23	526	0.19071791153	456	0.182692307692	152	0.182912154031	ndomain	1	ACCEPTOR	158	594	NA	NA	NA	NA	0.687	1	1	0.645	2.435	2.484
11	3063395	rs1467429331	C	T	391.5	likely_pathogenic	0.526	23.5	ENSG00000110619	ENST00000380525	CARS	SNV	0	CodingTranscript	SPLICE_SITE	5	splice,synonymous	0.609271523179	0.0266666666667	NA	NA	NA	NA	K	K	CCDS41600.1	NA	3/23	436	0.158085569253	366	0.146634615385	122	0.146811070999	ndomain	1	DONOR	12771	905	NA	NA	NA	NA	0.883	1	1	0.55	2.404	5.713
11	3143227	rs779494623	C	T	968.5	potentially_pathogenic	0.398	22.2	ENSG00000021762	ENST00000263650	OSBPL5	SNV	0	CodingTranscript	SPLICE_SITE	5	splice,synonymous	0.622516556291	0.12	NA	NA	NA	NA	K	K	CCDS31344.1	NA	5/22	562	0.144510156853	402	0.152272727273	134	0.15244596132	ndomain	1	DONOR	4598	30	NA	NA	NA	NA	0.831	0.999	1	0.557	2.166	5.464
11	3147703	rs765547630	C	A	335	likely_pathogenic	0.554	20.4	ENSG00000021762	ENST00000263650	OSBPL5	SNV	0	CodingTranscript	SPLICE_SITE	5	splice,synonymous	0.649006622517	0.0933333333333	NA	NA	NA	NA	P	P	CCDS31344.1	NA	3/22	379	0.0974543584469	219	0.0829545454545	73	0.0830489192264	hmmpanther	1	DONOR	122	11	NA	NA	NA	NA	0.765	1	0.983	0.444	1.682	2.374
11	3147703	rs765547630	C	T	1331.5	potentially_pathogenic	0.358	20.8	ENSG00000021762	ENST00000263650	OSBPL5	SNV	0	CodingTranscript	SPLICE_SITE	5	splice,synonymous	0.649006622517	0.0933333333333	NA	NA	NA	NA	P	P	CCDS31344.1	NA	3/22	379	0.0974543584469	219	0.0829545454545	73	0.0830489192264	hmmpanther	1	DONOR	122	11	NA	NA	NA	NA	0.765	1	0.983	0.444	1.682	2.374
11	3661575	rs150922466	C	T	352	likely_pathogenic	0.546	21.9	ENSG00000167311	ENST00000397068	ART5	SNV	0	CodingTranscript	SYNONYMOUS	5	synonymous	0.582781456954	0.0266666666667	NA	NA	NA	NA	L	L	CCDS7743.1	NA	2/4	477	0.317154255319	84	0.0958904109589	28	0.0962199312715	ndomain	NA	NA	21	1334	NA	NA	NA	NA	0.978	1	1	0.651	2.882	4.451
11	3682612	rs1461241306	C	T	942	potentially_pathogenic	0.401	16.43	ENSG00000129744	ENST00000250693	ART1	SNV	0	CodingTranscript	SYNONYMOUS	5	synonymous	0.490066225166	0	NA	NA	NA	NA	C	C	CCDS7744.1	NA	4/5	956	0.728658536585	855	0.868902439024	285	0.871559633028	hmmpanther	11	ACCEPTOR	16251	3035	NA	NA	NA	NA	0.975	0.999	1	-0.26	0.278	0.537
11	3716679	rs749766875	C	T	342	likely_pathogenic	0.551	23	ENSG00000110713	ENST00000324932	NUP98	SNV	0	CodingTranscript	SPLICE_SITE	5	splice,synonymous	0.443708609272	0.0266666666667	NA	NA	NA	NA	P	P	CCDS7746.1	NA	26/33	4588	0.657966441991	4167	0.771238200999	1389	0.771666666667	ndomain	1	DONOR	110	23	NA	NA	NA	NA	0.956	1	1	0.553	2.512	0.783
11	3741943	rs780791169	T	C	243.5	likely_pathogenic	0.611	20.9	ENSG00000110713	ENST00000324932	NUP98	SNV	0	CodingTranscript	SPLICE_SITE	5	splice,synonymous	0.377483443709	0.0133333333333	NA	NA	NA	NA	K	K	CCDS7746.1	NA	17/33	2680	0.384339595583	2259	0.418101054969	753	0.418333333333	ndomain	2	DONOR	327	1225	NA	NA	NA	NA	0.963	1	1	0.452	2.11	3.065
11	3784132	rs777065552	C	T	15	likely_pathogenic	0.843	22.3	ENSG00000110713	ENST00000324932	NUP98	SNV	0	CodingTranscript	SPLICE_SITE	5	splice,synonymous	0.41059602649	0.0133333333333	NA	NA	NA	NA	S	S	CCDS7746.1	NA	9/33	1507	0.216119317367	1086	0.200999444753	362	0.201111111111	hmmpanther	1	DONOR	32	2761	NA	NA	NA	NA	0.845	1	1	0.462	2.689	4.972
11	3789973	rs373808051	A	G	1119	potentially_pathogenic	0.379	15.4	ENSG00000110713	ENST00000324932	NUP98	SNV	0	CodingTranscript	SPLICE_SITE	5	splice,synonymous	0.331125827815	0	NA	NA	NA	NA	S	S	CCDS7746.1	NA	8/33	1207	0.173096228309	786	0.145474736258	262	0.145555555556	lcompl	2	ACCEPTOR	63	37260	NA	NA	NA	NA	0.979	1	0.999	0.457	0.913	0.382
11	3800209	rs754530058	C	T	746.5	potentially_pathogenic	0.431	19.81	ENSG00000110713	ENST00000324932	NUP98	SNV	0	CodingTranscript	SYNONYMOUS	5	synonymous	0.490066225166	0.0133333333333	NA	NA	NA	NA	T	T	CCDS7746.1	NA	4/33	670	0.0960848988957	249	0.0460855080511	83	0.0461111111111	lcompl	NA	NA	18480	3085	NA	NA	NA	NA	0.993	1	0.999	0.53	2.3	0.493
11	3845136	rs778761829	G	A	2218	potentially_pathogenic	0.281	21.8	ENSG00000148985	ENST00000278243	PGAP2	SNV	0	CodingTranscript	SYNONYMOUS	5	synonymous	0.662251655629	0.146666666667	NA	NA	NA	NA	V	V	CCDS7747.1	NA	4/7	573	0.277885548012	372	0.392405063291	124	0.393650793651	ndomain	NA	NA	286	10	NA	NA	NA	NA	0.998	1	1	0.651	2.614	3.03
11	3846331	rs765407513	C	A	543	potentially_pathogenic	0.473	22.1	ENSG00000148985	ENST00000278243	PGAP2	SNV	0	CodingTranscript	SYNONYMOUS	5	synonymous	0.549668874172	0.08	NA	NA	NA	NA	R	R	CCDS7747.1	NA	6/7	991	0.480601357905	790	0.833333333333	264	0.838095238095	ndomain	NA	NA	530	33	NA	NA	NA	NA	0.994	1	1	0.486	2.765	3.425
11	3849354	rs754937488	C	T	1918	potentially_pathogenic	0.305	22.5	ENSG00000177105	ENST00000351018	RHOG	SNV	0	CodingTranscript	SYNONYMOUS	5	synonymous	0.582781456954	0.0533333333333	NA	NA	NA	NA	K	K	CCDS7748.1	NA	2/2	173	0.131159969674	15	0.0260416666667	5	0.0261780104712	ndomain	NA	NA	2528	679	NA	NA	NA	NA	0.984	1	1	0.559	2.753	5.703
11	4112533	rs148209416	G	A	1643	potentially_pathogenic	0.326	20.2	ENSG00000167323	ENST00000300737	STIM1	SNV	0	CodingTranscript	SYNONYMOUS	5	synonymous	0.556291390728	0.08	NA	NA	NA	NA	S	S	CCDS7749.1	NA	12/12	2132	0.52798415057	1563	0.759475218659	521	0.760583941606	hmmpanther	NA	NA	5098	131	NA	NA	NA	NA	0.997	1	1	0.651	2.684	1.396
11	4128765	rs890330794	T	C	797.5	potentially_pathogenic	0.423	22	ENSG00000167325	ENST00000300738	RRM1	SNV	0	CodingTranscript	SPLICE_SITE	5	splice,synonymous	0.324503311258	0	NA	NA	NA	NA	D	D	CCDS7750.1	NA	4/19	591	0.192132639792	387	0.162673392182	129	0.162878787879	ndomain	1	DONOR	12683	36	NA	NA	NA	NA	0.977	1	1	0.53	2.324	3.229
11	4410884	rs373961598	C	T	394.5	likely_pathogenic	0.526	19.57	ENSG00000132109	ENST00000254436	TRIM21	SNV	0	CodingTranscript	SPLICE_SITE	5	splice,synonymous	0.490066225166	0	NA	NA	NA	NA	K	K	CCDS44525.1	NA	3/7	617	0.320686070686	504	0.352941176471	168	0.353684210526	hmmpanther	1	DONOR	4043	4726	NA	NA	NA	NA	0.616	1	1	0.651	2.756	2.726
11	4624475	rs1321352644	C	T	1591	potentially_pathogenic	0.33	15.84	ENSG00000167333	ENST00000300747	TRIM68	SNV	0	CodingTranscript	SPLICE_SITE	5	splice,synonymous	0.53642384106	0.0533333333333	NA	NA	NA	NA	K	K	CCDS31356.1	NA	3/7	812	0.242243436754	522	0.358024691358	174	0.358762886598	hmmpanther	1	DONOR	4894	1001	NA	NA	NA	NA	0.847	1	1	0.557	2.58	2.99
11	5248162	rs35578002	G	A	698	potentially_pathogenic	0.438	23.7	ENSG00000244734	ENST00000335295	HBB	SNV	0	CodingTranscript	SPLICE_SITE	5	splice,synonymous	0.523178807947	0.0266666666667	NA	NA	NA	NA	G	G	CCDS7753.1	NA	1/3	140	0.222929936306	90	0.202702702703	30	0.204081632653	ndomain	3	DONOR	109	312	NA	NA	NA	NA	0.968	1	1	0.645	2.877	3.558
11	5248162	rs35578002	G	T	1162.5	potentially_pathogenic	0.375	23.3	ENSG00000244734	ENST00000335295	HBB	SNV	0	CodingTranscript	SPLICE_SITE	5	splice,synonymous	0.523178807947	0.0266666666667	NA	NA	NA	NA	G	G	CCDS7753.1	NA	1/3	140	0.222929936306	90	0.202702702703	30	0.204081632653	ndomain	3	DONOR	109	312	NA	NA	NA	NA	0.968	1	1	0.645	2.877	3.558
11	5290816	rs202160057	G	T	846	potentially_pathogenic	0.416	19.71	ENSG00000213931	ENST00000380237	HBE1	SNV	0	CodingTranscript	SYNONYMOUS	5	synonymous	0.523178807947	0.0266666666667	NA	NA	NA	NA	V	V	CCDS7756.1	NA	4/5	528	0.582781456954	183	0.412162162162	61	0.414965986395	ndomain	NA	NA	573	80	NA	NA	NA	NA	0.999	1	1	0.645	1.522	1.714
11	5631393	rs1267907560	G	C	958.5	potentially_pathogenic	0.399	16.89	ENSG00000258588	ENST00000354852	TRIM6-TRIM34	SNV	0	CodingTranscript	SYNONYMOUS	5	synonymous	0.53642384106	0.0266666666667	NA	NA	NA	NA	L	L	CCDS31388.1	NA	6/14	1049	0.309348274845	876	0.346381969158	292	0.346793349169	hmmpanther	19	ACCEPTOR	4614	28	NA	NA	NA	NA	0.961	0.993	0.997	0.559	0.311	0.529
11	5729403	rs770623076	G	A	2172.5	potentially_pathogenic	0.284	16.61	ENSG00000132274	ENST00000379965	TRIM22	SNV	0	CodingTranscript	SPLICE_SITE	5	splice,synonymous	0.390728476821	0.0133333333333	NA	NA	NA	NA	R	R	CCDS41612.1	NA	6/8	1051	0.35162261626	774	0.517034068136	258	0.518072289157	hmmpanther	1	ACCEPTOR	36	965	NA	NA	NA	NA	0.142	0.7	0.977	0.462	2.215	2.633
11	6231436	rs745311052	G	A	1316	potentially_pathogenic	0.36	19.28	ENSG00000180878	ENST00000316375	C11orf42	SNV	0	CodingTranscript	SYNONYMOUS	5	synonymous	0.562913907285	0.04	NA	NA	NA	NA	Q	Q	CCDS7759.1	NA	2/3	479	0.419439579685	429	0.428143712575	143	0.429429429429	NA	NA	NA	4640	927	NA	NA	NA	NA	0.998	1	1	0.581	2.783	1.722
11	6232239	rs1346237439	G	A	1253	potentially_pathogenic	0.366	17.55	ENSG00000180878	ENST00000316375	C11orf42	SNV	0	CodingTranscript	SYNONYMOUS	5	synonymous	0.64238410596	0.0666666666667	NA	NA	NA	NA	Q	Q	CCDS7759.1	NA	3/3	1019	0.892294220665	969	0.967065868263	323	0.96996996997	NA	NA	NA	4347	124	NA	NA	NA	NA	0.694	1	1	0.48	2.494	2.832
11	6239789	rs750055025	C	T	902	potentially_pathogenic	0.406	15.6	ENSG00000051009	ENST00000265978	FAM160A2	SNV	0	CodingTranscript	SPLICE_SITE	5	splice,synonymous	0.609271523179	0.0533333333333	NA	NA	NA	NA	T	T	CCDS7760.1	NA	8/12	1835	0.527147371445	1476	0.498480243161	492	0.498985801217	lcompl	2	DONOR	183	754	NA	NA	NA	NA	0.997	1	1	0.651	2.792	2.78
11	6240203	rs1454557975	G	A	1212.5	potentially_pathogenic	0.37	20.7	ENSG00000051009	ENST00000265978	FAM160A2	SNV	0	CodingTranscript	SPLICE_SITE	5	splice,synonymous	0.569536423841	0	NA	NA	NA	NA	L	L	CCDS7760.1	NA	7/12	1628	0.467681700661	1269	0.428571428571	423	0.429006085193	ndomain	3	DONOR	232	1168	NA	NA	NA	NA	0.987	1	1	0.645	2.852	2.512
11	6240278	rs769045456	G	C	912.5	potentially_pathogenic	0.405	15.79	ENSG00000051009	ENST00000265978	FAM160A2	SNV	0	CodingTranscript	SPLICE_SITE	5	splice,synonymous	0.58940397351	0.0133333333333	NA	NA	NA	NA	L	L	CCDS7760.1	NA	7/12	1553	0.446136167768	1194	0.403242147923	398	0.403651115619	ndomain	3	ACCEPTOR	307	1243	NA	NA	NA	NA	0.971	1	1	0.645	2.781	1.616
11	6260713	rs768728086	C	T	1612	potentially_pathogenic	0.328	22.9	ENSG00000132259	ENST00000379936	CNGA4	SNV	0	CodingTranscript	SPLICE_SITE	5	splice,synonymous	0.509933774834	0.0266666666667	NA	NA	NA	NA	C	C	CCDS31408.1	NA	2/6	277	0.148684916801	162	0.09375	54	0.0939130434783	ndomain	3	DONOR	391	2509	NA	NA	NA	NA	0.919	0.999	1	0.651	1.393	1.783
11	6261019	rs781126794	A	G	1719.5	potentially_pathogenic	0.319	15.04	ENSG00000132259	ENST00000379936	CNGA4	SNV	0	CodingTranscript	SPLICE_SITE	5	splice,synonymous	0.503311258278	0.0266666666667	NA	NA	NA	NA	T	T	CCDS31408.1	NA	3/6	385	0.206655931294	270	0.15625	90	0.15652173913	ndomain	2	DONOR	697	2203	NA	NA	NA	NA	0.949	0.988	0.969	-0.295	-0.685	-0.642
11	6340531	rs1336986972	C	A	550.5	potentially_pathogenic	0.47	17.32	ENSG00000170955	ENST00000303927	PRKCDBP	SNV	0	CodingTranscript	SYNONYMOUS	5	synonymous	0.748344370861	0.186666666667	NA	NA	NA	NA	R	R	CCDS7762.1	NA	2/2	819	0.697614991482	648	0.824427480916	216	0.827586206897	ndomain	NA	NA	762	157	NA	NA	NA	NA	0.99	0.886	0.921	0.557	1.107	1.632
11	6341323	rs893086711	C	T	104	likely_pathogenic	0.711	23.5	ENSG00000170955	ENST00000303927	PRKCDBP	SNV	0	CodingTranscript	SPLICE_SITE	5	splice,synonymous	0.682119205298	0.133333333333	NA	NA	NA	NA	K	K	CCDS7762.1	NA	1/2	555	0.472742759796	384	0.488549618321	128	0.490421455939	ndomain	1	DONOR	31	949	NA	NA	NA	NA	0.993	1	1	0.604	2.598	4.94
11	6341446	rs765690181	G	C	1528	potentially_pathogenic	0.337	19.66	ENSG00000170955	ENST00000303927	PRKCDBP	SNV	0	CodingTranscript	SYNONYMOUS	5	synonymous	0.735099337748	0.253333333333	NA	NA	NA	NA	R	R	CCDS7762.1	NA	1/2	432	0.36797274276	261	0.332061068702	87	0.333333333333	ncoils	NA	NA	61	1072	NA	NA	NA	NA	0.911	1	1	0.559	2.541	3.133
11	6424578	rs761796005	C	A	414.5	likely_pathogenic	0.518	15.49	ENSG00000166313	ENST00000299402	APBB1	SNV	0	CodingTranscript	SYNONYMOUS	5	synonymous	0.58940397351	0.0133333333333	NA	NA	NA	NA	G	G	CCDS31410.1	NA	5/14	1111	0.421471927162	1011	0.475317348378	337	0.475988700565	ndomain	NA	NA	564	29	NA	NA	NA	NA	0.859	0.966	0.995	0.486	1.252	1.077
11	6499345	rs768230803	G	A	2030	potentially_pathogenic	0.296	17.01	ENSG00000132254	ENST00000254584	ARFIP2	SNV	0	CodingTranscript	SYNONYMOUS	5	synonymous	0.483443708609	0.04	NA	NA	NA	NA	V	V	CCDS7765.1	NA	6/8	705	0.277231616201	621	0.605263157895	207	0.607038123167	ndomain	NA	NA	3198	31	NA	NA	NA	NA	0.995	0.999	0.998	-0.144	0.051	0.196
11	6499363	rs766534877	T	C	1162.5	potentially_pathogenic	0.375	18.05	ENSG00000132254	ENST00000254584	ARFIP2	SNV	0	CodingTranscript	SYNONYMOUS	5	synonymous	0.476821192053	0.04	NA	NA	NA	NA	G	G	CCDS7765.1	NA	6/8	687	0.270153362171	603	0.587719298246	201	0.589442815249	ndomain	NA	NA	3180	49	NA	NA	NA	NA	0.984	1	0.995	-0.246	0.687	0.117
11	6503004	rs1417988301	G	A	1574.5	potentially_pathogenic	0.332	23.1	ENSG00000265264	ENST00000472836	TIMM10B	SNV	0	CodingTranscript	SYNONYMOUS	5	synonymous,NMD	0.562913907285	0.08	1	Gabp:PB0020.1	0	0.003	L	L	CCDS7766.1	NA	2/5	73	0.12268907563	57	0.182692307692	19	0.184466019417	ndomain	18	ACCEPTOR	266	512	NA	NA	NA	NA	0.981	1	1	0.559	2.74	4.891
11	6587995	rs1329773366	G	A	559.5	potentially_pathogenic	0.468	16.31	ENSG00000179532	ENST00000254579	DNHD1	SNV	0	CodingTranscript	SPLICE_SITE	5	splice,synonymous	0.562913907285	0.0266666666667	NA	NA	NA	NA	E	E	CCDS44532.1	NA	35/43	11949	0.803996770287	11385	0.798275136727	3795	0.798443088576	hmmpanther	1	DONOR	158	588	NA	NA	NA	NA	0.965	0.999	1	0.651	1.252	1.796
11	6589090	rs752265856	G	A	408	likely_pathogenic	0.52	16.14	ENSG00000179532	ENST00000254579	DNHD1	SNV	0	CodingTranscript	SPLICE_SITE	5	splice,synonymous	0.602649006623	0.0133333333333	NA	NA	NA	NA	Q	Q	CCDS44532.1	NA	36/43	12915	0.868994751716	12351	0.86600757257	4117	0.866189774879	ndomain	1	DONOR	511	508	NA	NA	NA	NA	0.909	0.998	0.999	0.557	2.456	1.983
11	6622156	rs777430541	C	T	174	likely_pathogenic	0.659	23	ENSG00000132275	ENST00000254605	RRP8	SNV	0	CodingTranscript	SPLICE_SITE	5	splice,synonymous	0.516556291391	0.0266666666667	NA	NA	NA	NA	Q	Q	CCDS31411.1	NA	4/7	1165	0.177591463415	1047	0.763676148796	349	0.765350877193	ndomain	1	DONOR	379	329	NA	NA	NA	NA	0.838	1	1	0.651	2.891	1.856
11	6623083	rs770007961	T	C	505.5	likely_pathogenic	0.483	19.8	ENSG00000132275	ENST00000254605	RRP8	SNV	0	CodingTranscript	SPLICE_SITE	5	splice,synonymous	0.46357615894	0.0133333333333	NA	NA	NA	NA	T	T	CCDS31411.1	NA	2/7	580	0.0884146341463	462	0.336980306346	154	0.337719298246	hmmpanther	2	DONOR	549	599	NA	NA	NA	NA	0.302	1	1	0.53	1.03	1.106
11	6631509	rs1406078219	G	A	54.5	likely_pathogenic	0.775	24	ENSG00000166333	ENST00000396751	ILK	SNV	0	CodingTranscript	SPLICE_SITE	5	splice,synonymous	0.503311258278	0.0266666666667	NA	NA	NA	NA	K	K	CCDS7768.1	NA	11/12	1665	0.802796528447	1209	0.889624724062	403	0.891592920354	ndomain	1	DONOR	143	3	NA	NA	NA	NA	0.987	1	1	0.547	2.747	5.259
11	6636402	rs779333902	C	G	34	likely_pathogenic	0.8	23.7	ENSG00000166340	ENST00000299427	TPP1	SNV	0	CodingTranscript	SPLICE_SITE	5	splice,synonymous	0.53642384106	0.0266666666667	NA	NA	NA	NA	S	S	CCDS7770.1	NA	11/13	1486	0.420963172805	1425	0.84219858156	475	0.843694493783	ndomain	1	DONOR	303	46	NA	NA	NA	NA	0.987	1	1	0.557	2.455	4.93
11	6636402	rs779333902	C	T	3	likely_pathogenic	0.89	23.8	ENSG00000166340	ENST00000299427	TPP1	SNV	0	CodingTranscript	SPLICE_SITE	5	splice,synonymous	0.53642384106	0.0266666666667	NA	NA	NA	NA	S	S	CCDS7770.1	NA	11/13	1486	0.420963172805	1425	0.84219858156	475	0.843694493783	ndomain	1	DONOR	303	46	NA	NA	NA	NA	0.987	1	1	0.557	2.455	4.93
11	6637304	rs779139008	A	C	631	potentially_pathogenic	0.451	19.52	ENSG00000166340	ENST00000299427	TPP1	SNV	0	CodingTranscript	SPLICE_SITE	5	splice,synonymous	0.523178807947	0.04	NA	NA	NA	NA	G	G	CCDS7770.1	NA	9/13	1138	0.322379603399	1077	0.636524822695	359	0.637655417407	ndomain	2	ACCEPTOR	32	351	NA	NA	NA	NA	0.935	1	1	0.455	2.117	0.349
11	6645980	rs1453297208	G	A	2187.5	potentially_pathogenic	0.283	19.99	ENSG00000166341	ENST00000299441	DCHS1	SNV	0	CodingTranscript	SYNONYMOUS	5	synonymous	0.562913907285	0.0666666666667	NA	NA	NA	NA	F	F	CCDS7771.1	NA	20/21	7678	0.713369878287	7266	0.734161867232	2422	0.73438447544	ndomain	20	DONOR	31106	3424	NA	NA	NA	NA	0.993	1	1	0.557	2.822	1.324
11	6646070	rs759792901	G	A	1002.5	potentially_pathogenic	0.393	19.8	ENSG00000166341	ENST00000299441	DCHS1	SNV	0	CodingTranscript	SYNONYMOUS	5	synonymous	0.556291390728	0.04	NA	NA	NA	NA	G	G	CCDS7771.1	NA	20/21	7588	0.705007897426	7176	0.725068202486	2392	0.725288053366	ndomain	NA	NA	31016	3514	NA	NA	NA	NA	0.884	1	1	0.55	2.818	2.325
11	6647784	rs147663065	T	C	619	potentially_pathogenic	0.454	20.6	ENSG00000166341	ENST00000299441	DCHS1	SNV	0	CodingTranscript	SPLICE_SITE	5	splice,synonymous	0.516556291391	0	NA	NA	NA	NA	T	T	CCDS7771.1	NA	15/21	6775	0.629471336988	6363	0.642922097605	2121	0.643117040631	ndomain	2	DONOR	29302	5228	NA	NA	NA	NA	0.862	1	1	0.457	2.077	1.366
11	6648897	rs755278880	A	G	1012.5	potentially_pathogenic	0.392	22.4	ENSG00000166341	ENST00000299441	DCHS1	SNV	0	CodingTranscript	SPLICE_SITE	5	splice,synonymous	0.509933774834	0.0266666666667	NA	NA	NA	NA	D	D	CCDS7771.1	NA	14/21	5785	0.537489547524	5373	0.54289178539	1791	0.543056397817	ndomain	2	ACCEPTOR	28189	6341	NA	NA	NA	NA	0.944	1	1	0.457	2.277	3.032
11	6650684	rs117031105	T	A	1895.5	potentially_pathogenic	0.307	22.7	ENSG00000166341	ENST00000299441	DCHS1	SNV	0	CodingTranscript	SPLICE_SITE	5	splice,synonymous	0.516556291391	0.04	NA	NA	NA	NA	T	T	CCDS7771.1	NA	12/21	5572	0.517699526154	5160	0.521370112155	1720	0.521528198908	ndomain	2	DONOR	26402	8128	NA	NA	NA	NA	0.893	1	1	0.457	2.167	0.917
[truncated: 21,695 more rows]
[truncated: 61 more columns]
