# Supplementary material for: Broken silence: 22,841 predicted deleterious synonymous variants identified in the human exome through computational analysis
Source: Genet Mol Biol. 2024 Jan 22;46(3 Suppl 1):e20230125. doi: 10.1590/1678-4685-GMB-2023-0125 (PMC10804382; doi:10.1590/1678-4685-GMB-2023-0125)
Supplement: File S3 - [file 1415-4757-GMB-46-03-s1-e20230125-s11.zip › Mello_Leao_et_al_2023_file_S3_KEGG_super_rare_pathogenic.csv]

Pathway_Name	Gene_Found	Gene_Pathway	Percentage	pvalue	pvalueAdj	KeggID	GeneList
1100	Metabolic	pathways	438	1498	0.29	2.11706906479113e-14	2.42051563074453e-12	hsa01100	ADA/	PLA2G4B/	PIGK/	COQ7/	GPHN/	GLYAT/	TCIRG1/	AKR1A1/	B3GNT3/	CDIPT/	ACAA2/	ME3/	DHRS4/	SDS/	SLC27A5/	AKR1C4/	NUDT5/	CHKA/	ADCY6/	GALNT6/	SAT2/	RDH13/	HOGA1/	ADCY7/	SDSL/	ADCY9/	CKB/	CKM/	CKMT1B/	ACSM1/	GSTO2/	AK7/	PLD4/	ACOT4/	PLA2G4E/	ACSM2A/	EARS2/	CANT1/	GGT6/	AFMID/	PIGU/
5017	Spinocerebellar	ataxia	66	143	0.46	2.75617596198736e-09	2.36342088740416e-07	hsa05017	KAT5/	NOP56/	AFG3L2/	ATXN2L/	RBPJL/	OMA1/	GRIN3B/	PSMA8/	DAB1/	AKT1/	AKT2/	ERN1/	FGF14/	ATG2A/	CIC/	PLCB1/	MTOR/	GRIN2A/	GRIN2B/	GRIN2C/	GRIN2D/	ATXN1L/	ITPR2/	TBPL2/	ATXN3/	ATP2A1/	ATP2A2/	ATP2A3/	PIK3C3/	PIK3CD/	PIK3R2/	PLCB2/	PLCB3/	PLCB4/	WIPI1/	ATG2B/	AMBRA1/	PRKCB/	PRKCG/	PSMA1/	PSMA3/
4931	Insulin	resistance	49	108	0.45	4.81765077433041e-07	3.30490843119066e-05	hsa04931	NR1H3/	SLC27A5/	SLC27A2/	CPT1A/	AKT1/	AKT2/	MLXIP/	MTOR/	G6PC/	GYS1/	GYS2/	ACACB/	INS/	INSR/	SLC27A1/	NFKBIA/	PCK2/	PDPK1/	PIK3CD/	PIK3R2/	PPP1CA/	PPP1CC/	PPP1R3C/	PRKAA2/	PRKAG1/	PRKCB/	PRKCZ/	PTEN/	PTPN1/	PTPN11/	PTPRF/	PYGB/	PYGL/	PYGM/	RELA/	RPS6KA1/	RPS6KB1/	RPS6KB2/	SLC2A1/	SLC2A4/	SREBF1/
4910	Insulin	signaling	pathway	57	137	0.42	2.18432701460671e-06	0.000124870694335017	hsa04910	SORBS1/	CRK/	AKT1/	AKT2/	FLOT2/	EXOC7/	MTOR/	G6PC/	SHC2/	MKNK2/	GRB2/	GYS1/	GYS2/	HK1/	ACACA/	ACACB/	INS/	INPP5A/	INPPL1/	INSR/	LIPE/	SHC4/	PCK2/	PDE3B/	PDPK1/	PHKB/	PHKG2/	PIK3CD/	PIK3R2/	PPP1CA/	PPP1CC/	PPP1R3C/	PRKAA2/	PRKAG1/	PRKAR1A/	PRKCZ/	MAPK3/	MAP2K1/	BAD/	RPTOR/
562	Inositol	phosphate	metabolism	35	73	0.48	3.31827856564429e-06	0.000145749808499568	hsa00562	CDIPT/	INPP5F/	PLCB1/	PIP5K1C/	IMPA2/	INPP5A/	INPP5B/	INPPL1/	ITPK1/	ALDH6A1/	PLCE1/	ISYNA1/	INPP5K/	PIK3C2A/	PIK3C2G/	PIK3C3/	PIK3CD/	PIP4K2A/	PLCB2/	PLCB3/	PLCB4/	PLCG1/	PLCG2/	PI4K2A/	PTEN/	TPI1/	PIP4K2C/	ITPKC/	PIP4K2B/	MTMR2/	PLCZ1/	MTMR6/	MTMR4/	MINPP1/	PLCH2
4724	Glutamatergic	synapse	49	114	0.43	3.3994124431386e-06	0.000145749808499568	hsa04724	PLA2G4B/	GNB5/	ADCY6/	ADCY7/	ADCY9/	GRIN3B/	PLA2G4E/	DLG4/	ADCY4/	SHANK2/	PLCB1/	SLC17A8/	PLA2G4F/	GLS2/	GNAO1/	GNB3/	GNG3/	GNGT2/	PLA2G4D/	GRIA4/	GRIK3/	GRIK5/	GRIN2A/	GRIN2B/	GRIN2C/	GRIN2D/	GRM5/	ITPR2/	SHANK1/	PLCB2/	PLCB3/	PLCB4/	PLD2/	SLC38A2/	PPP3CB/	PRKCB/	PRKCG/	MAPK3/	SLC17A7/	SLC17A6/	SLC1A6/
4010	MAPK	signaling	pathway	103	294	0.35	5.13325728592122e-06	0.000195634138785664	hsa04010	PLA2G4B/	RASGRP1/	RASGRP2/	MAP4K1/	CHUK/	RASGRP4/	PLA2G4E/	CRK/	GADD45A/	DUSP6/	EPHA2/	ERBB2/	ERBB3/	AKT1/	AKT2/	FGF3/	FGF6/	FGF7/	FGF9/	FGFR2/	MAPK8IP3/	FLT1/	FLT3/	FOS/	PLA2G4F/	FGF21/	FGF22/	PLA2G4D/	MKNK2/	GRB2/	NR4A1/	HSPA2/	IGF1/	IGF1R/	IGF2/	INS/	INSR/	ARRB1/	ARRB2/	MAPT/
4152	AMPK	signaling	pathway	49	120	0.41	1.88696520659293e-05	0.000647229065861375	hsa04152	CPT1C/	CPT1A/	EEF2/	ELAVL1/	AKT1/	AKT2/	MTOR/	G6PC/	EEF2K/	GYS1/	GYS2/	ACACA/	HNF4A/	ACACB/	IGF1/	IGF1R/	INS/	INSR/	LIPE/	RAB8A/	PCK2/	PDPK1/	PFKM/	PFKP/	PIK3CD/	PIK3R2/	PPP2R3C/	PPP2R1A/	PPP2R1B/	PPP2R5B/	PPP2R5C/	PPP2R5E/	PRKAA2/	PRKAG1/	RPTOR/	RPS6KB1/	RPS6KB2/	SLC2A4/	SREBF1/	TSC2/
4520	Adherens	junction	32	71	0.45	3.99318788131278e-05	0.00124514858480935	hsa04520	WASF2/	BAIAP2/	SORBS1/	WASF3/	CSNK2A2/	CTNND1/	ERBB2/	CTNNA3/	IGF1R/	INSR/	LMO7/	SMAD3/	SMAD4/	NLK/	MAPK3/	PARD3/	PTPN1/	PTPN6/	PTPRB/	PTPRF/	PTPRJ/	PTPRM/	RAC3/	TCF7L2/	TJP1/	VCL/	YES1/	ACTN4/	ACTN1/	IQGAP1/	CDC42/	CDH1
5200	Pathways	in	cancer	162	531	0.31	4.83764685748188e-05	0.00138276072676357	hsa05200	FRAT1/	RASGRP1/	LPAR6/	CDK2/	CDK4/	RASGRP2/	APC2/	GNB5/	RALBP1/	ADCY6/	FZD10/	ADCY7/	CHUK/	ADCY9/	RASGRP4/	GSTO2/	COL4A1/	COL4A2/	CRK/	CSF3R/	IL23R/	DAPK3/	DCC/	DDB2/	GADD45A/	NQO1/	JAG1/	DVL2/	E2F1/	E2F2/	ADCY4/	EPOR/	ERBB2/	AKT1/	AKT2/	ESR2/	F2/	FGF3/	FGF6/	FGF7/
5224	Breast	cancer	56	147	0.38	5.76430049900364e-05	0.00152088851627558	hsa05224	FRAT1/	CDK4/	APC2/	FZD10/	DDB2/	GADD45A/	JAG1/	DVL2/	E2F1/	E2F2/	ERBB2/	AKT1/	AKT2/	ESR2/	FGF3/	FGF6/	FGF7/	FGF9/	FOS/	MTOR/	SHC2/	FGF21/	FGF22/	GRB2/	IGF1/	IGF1R/	JAG2/	SHC4/	LRP6/	LRP5/	GADD45B/	NOTCH3/	PIK3CD/	PIK3R2/	DLL4/	MAPK3/	MAP2K1/	PTEN/	RB1/	RPS6KB1/	RPS6KB2/
4510	Focal	adhesion	72	201	0.36	6.31621890317015e-05	0.00154747363127669	hsa04510	PAK4/	MYL12A/	COL1A1/	COL2A1/	COL4A1/	COL4A2/	COL9A2/	COMP/	CRK/	DOCK1/	ERBB2/	AKT1/	AKT2/	ITGA11/	FLT1/	PIP5K1C/	SHC2/	LAMA1/	GRB2/	ARHGAP35/	BIRC3/	IGF1/	IGF1R/	ILK/	ITGA2B/	ITGA3/	ITGA5/	ITGA7/	ITGB1/	ITGB3/	ITGB4/	ITGB7/	LAMA3/	ARHGAP5/	SHC4/	MYL2/	PPP1R12A/	PDPK1/	PGF/	PIK3CD/	PIK3R2/
330	Arginine	and	proline	metabolism	24	51	0.47	0.00012002204672099	0.00257297262658121	hsa00330	SAT2/	HOGA1/	L3HYPDH/	CKB/	CKM/	CKMT1B/	DAO/	ALDH3A2/	GATM/	P4HA3/	ARG2/	NOS1/	NOS2/	OAT/	P4HA1/	SMOX/	CKMT1A/	CARNS1/	PYCR1/	ALDH18A1/	SRM/	AGMAT/	CNDP1/	ALDH4A1
4919	Thyroid	hormone	signaling	pathway	47	121	0.39	0.000119309135871267	0.00257297262658121	hsa04919	DIO1/	AKT1/	AKT2/	PLCB1/	MED13L/	MTOR/	SIN3A/	KAT2A/	HDAC1/	HIF1A/	ITGB3/	MDM2/	MYH6/	MYH7/	ATP1B2/	NOTCH3/	ATP2A1/	ATP2A2/	ATP2A3/	PLCE1/	PDPK1/	PFKM/	PFKP/	PIK3CD/	PIK3R2/	PLCB2/	PLCB3/	PLCB4/	PLCG1/	PLCG2/	MED1/	PRKCB/	PRKCG/	MAPK3/	MAP2K1/	BAD/	SLC2A1/	BMP4/	SLC9A1/
5225	Hepatocellular	carcinoma	61	168	0.36	0.000141897312439402	0.00286298695098324	hsa05225	FRAT1/	CDK4/	APC2/	FZD10/	GSTO2/	DDB2/	GADD45A/	NQO1/	DVL2/	E2F1/	E2F2/	ARID2/	AKT1/	AKT2/	MTOR/	SHC2/	GRB2/	BRD7/	IGF1R/	IGF2/	SHC4/	LRP6/	LRP5/	SMAD2/	SMAD3/	SMAD4/	GADD45B/	PIK3CD/	PIK3R2/	PLCG1/	PLCG2/	PRKCB/	PRKCG/	MAPK3/	MAP2K1/	BAD/	PTEN/	RB1/	RPS6KB1/	RPS6KB2/	SMARCA4/
4070	Phosphatidylinositol	signaling	system	39	97	0.4	0.000170131715436956	0.00324195435527089	hsa04070	CDIPT/	DGKA/	DGKH/	INPP5F/	PLCB1/	PIP5K1C/	IMPA2/	INPP5A/	INPP5B/	INPPL1/	ITPK1/	ITPR2/	PLCE1/	PIK3C2A/	PIK3C2G/	PIK3C3/	PIK3CD/	PIK3R2/	PIP4K2A/	PLCB2/	PLCB3/	PLCB4/	PLCG1/	PLCG2/	PI4K2A/	PRKCB/	PRKCG/	PTEN/	PIP4K2C/	ITPKC/	PIP4K2B/	DGKZ/	DGKE/	MTMR2/	PLCZ1/	MTMR6/	MTMR4/	CALML4/	PPIP5K1
3410	Base	excision	repair	17	33	0.52	0.000198551297493989	0.00331339061147062	hsa03410	PARP2/	POLD3/	PARP4/	POLL/	HMGB1/	LIG1/	LIG3/	MUTYH/	NTHL1/	PCNA/	POLD1/	POLE/	POLE2/	TDG/	UNG/	XRCC1/	NEIL1
4810	Regulation	of	actin	cytoskeleton	75	218	0.34	0.000195490328873431	0.00331339061147062	hsa04810	ARPC3/	WASF2/	APC2/	PAK4/	BAIAP2/	MYL12A/	CFL1/	CFL2/	CRK/	DOCK1/	F2/	SPATA13/	FGF3/	FGF6/	FGF7/	FGF9/	FGFR2/	ITGA11/	CYFIP1/	PIP5K1C/	FGF21/	FGF22/	GIT1/	ARHGAP35/	NCKAP1L/	INS/	ITGA2B/	ITGA3/	ITGA5/	ITGA7/	ITGAD/	ITGAE/	ITGAL/	ITGAM/	ITGAX/	ITGB1/	ITGB3/	ITGB4/	ITGB7/
5212	Pancreatic	cancer	32	76	0.42	0.000202860649681874	0.00331339061147062	hsa05212	CDK4/	RALBP1/	CHUK/	DDB2/	GADD45A/	E2F1/	E2F2/	ERBB2/	AKT1/	AKT2/	MTOR/	JAK1/	SMAD2/	SMAD3/	SMAD4/	GADD45B/	PIK3CD/	PIK3R2/	PLD2/	MAPK3/	MAP2K1/	BAD/	RAC3/	RAD51/	RB1/	RELA/	RPS6KB1/	RPS6KB2/	BRCA2/	STAT3/	TGFB3/	CDC42
4371	Apelin	signaling	pathway	51	137	0.37	0.000228989321610762	0.00357015169602233	hsa04371	HDAC5/	KLF2/	GNB5/	ADCY6/	ADCY7/	GABARAP/	GABARAPL2/	ADCY9/	JAG1/	ADCY4/	AKT1/	AKT2/	PLCB1/	MTOR/	GNB3/	GNG3/	GNGT2/	ITPR2/	LIPE/	SMAD2/	SMAD3/	SMAD4/	MEF2A/	MYL2/	MYL4/	NOS1/	NOS2/	NOTCH3/	PDE3B/	PIK3C3/	PLCB2/	PLCB3/	PLCB4/	PLIN1/	PRKAA2/	PRKAG1/	MAPK3/	MAP2K1/	ACTA2/	RPS6KB1/
4915	Estrogen	signaling	pathway	51	138	0.37	0.00028133204472746	0.00419551701484865	hsa04915	ADCY6/	ADCY7/	ADCY9/	KRT25/	KRT28/	KRT24/	ADCY4/	AKT1/	AKT2/	ESR2/	FKBP4/	PLCB1/	FOS/	SHC2/	KRT23/	GNAO1/	GRB2/	HSPA2/	KRT27/	KRT26/	ITPR2/	KRT10/	KRT13/	KRT14/	KRT17/	KRT19/	KRT31/	KRT32/	KRT33A/	KRT33B/	KRT34/	KRT35/	KRT39/	SHC4/	MMP2/	PIK3CD/	PIK3R2/	PLCB2/	PLCB3/	PLCB4/
4730	Long-term	depression	26	60	0.43	0.000383594357237366	0.00548220268885068	hsa04730	PLA2G4B/	PLA2G4E/	CRHR1/	PLCB1/	PLA2G4F/	GNA11/	GNAO1/	PLA2G4D/	GUCY1A2/	IGF1/	IGF1R/	ITPR2/	NOS1/	PLCB2/	PLCB3/	PLCB4/	PPP2R1A/	PPP2R1B/	PRKCB/	PRKCG/	PRKG1/	MAPK3/	MAP2K1/	RYR1/	CACNA1A/	JMJD7-PLA2G4B
5205	Proteoglycans	in	cancer	70	205	0.34	0.000401488086971694	0.00550841655325164	hsa05205	FRS2/	FZD10/	COL1A1/	DCN/	DDX5/	EIF4B/	CTTN/	ERBB2/	ERBB3/	AKT1/	AKT2/	MTOR/	PDCD4/	ANK3/	GRB2/	HIF1A/	HSPG2/	IGF1/	IGF1R/	IGF2/	ITGA5/	ITGB1/	ITGB3/	ITPR2/	SMAD2/	MDM2/	MMP2/	PPP1R12A/	PLCE1/	PDPK1/	PIK3CD/	PIK3R2/	PLAU/	PLCG1/	PLCG2/	PPP1R12C/	PPP1CA/	PPP1CC/	PRKCB/	PRKCG/
1522	Endocrine	resistance	38	98	0.39	0.000482547599200112	0.00570737332847029	hsa01522	CDK4/	CDKN2C/	CARM1/	ADCY6/	ADCY7/	ADCY9/	JAG1/	E2F1/	E2F2/	ADCY4/	ERBB2/	AKT1/	AKT2/	ESR2/	FOS/	MTOR/	SHC2/	GRB2/	IGF1/	IGF1R/	JAG2/	SHC4/	MDM2/	MMP2/	NOTCH3/	PIK3CD/	PIK3R2/	DLL4/	MED1/	MAPK3/	MAP2K1/	BAD/	RB1/	RPS6KB1/	RPS6KB2/	SOS2/	NCOA3/	NCOR1
3050	Proteasome	21	46	0.46	0.000473679660338517	0.00570737332847029	hsa03050	PSME3/	PSMA8/	POMP/	PSMA1/	PSMA3/	PSMA4/	PSMA6/	PSMB6/	PSMB10/	PSMC3/	PSMC5/	PSMC6/	PSMD3/	PSMD7/	PSMD8/	PSMD9/	PSMD11/	PSMD12/	PSMD13/	PSME1/	PSME2
4611	Platelet	activation	46	124	0.37	0.00047677782782787	0.00570737332847029	hsa04611	PLA2G4B/	RASGRP1/	RASGRP2/	MYL12A/	ADCY6/	ADCY7/	ADCY9/	PLA2G4E/	COL1A1/	ADCY4/	AKT1/	AKT2/	F2/	PLCB1/	PLA2G4F/	PLA2G4D/	ARHGAP35/	GUCY1A2/	ITGA2B/	ITGB1/	ITGB3/	ITPR2/	PPP1R12A/	P2RX1/	PIK3CD/	PIK3R2/	PLCB2/	PLCB3/	PLCB4/	PLCG2/	PPP1CA/	PPP1CC/	PRKCZ/	PRKG1/	MAPK3/	PTGIR/	ROCK1/	STIM1/	VASP/	VWF/	TLN2/
5022	Pathways	of	neurodegeneration	-	multiple	diseases	142	475	0.3	0.000453942058414486	0.00570737332847029	hsa05022	FRAT1/	TRAP1/	APC2/	TUBA1B/	DCTN2/	FZD10/	ATXN2L/	PARK7/	GABARAP/	GABARAPL2/	UBE2J2/	LRRK2/	COX4I1/	COX6A2/	SMCR8/	PSMA8/	CSNK2A2/	DNAH2/	KLC3/	DLG4/	DNAH9/	DVL2/	DNAH10/	EIF2S1/	ERN1/	ATG2A/	PLCB1/	TARDBP/	MTOR/	FUS/	GRIA4/	GRIN2A/	GRIN2B/	GRIN2C/	GRIN2D/	GRM5/	APAF1/
4150	mTOR	signaling	pathway	55	155	0.35	0.000553896384996123	0.0063216946123274	hsa04150	FZD10/	CHUK/	DVL2/	EIF4B/	FLCN/	AKT1/	AKT2/	MTOR/	GRB2/	IGF1/	IGF1R/	INS/	INSR/	LRP6/	LRP5/	ATP6V1D/	PDPK1/	PIK3CD/	PIK3R2/	LAMTOR1/	PRKAA2/	PRKCB/	PRKCG/	MAPK3/	MAP2K1/	PTEN/	RPTOR/	RPS6KA1/	RPS6KB1/	RPS6KB2/	CLIP1/	RRAGC/	LPIN3/	SLC3A2/	SOS2/	TNFRSF1A/	TSC2/	WNT1/	WNT3/	WNT8B/
5010	Alzheimer	disease	114	369	0.31	0.000571348492659328	0.0063216946123274	hsa05010	FRAT1/	ADAM10/	APC2/	RTN3/	TUBA1B/	FZD10/	CHUK/	COX4I1/	COX6A2/	PSMA8/	CSNK2A2/	KLC3/	DVL2/	EIF2S1/	AKT1/	AKT2/	ERN1/	ATG2A/	PLCB1/	MTOR/	GAPDH/	GRIN2A/	GRIN2B/	GRIN2C/	GRIN2D/	GRM5/	APAF1/	APBB1/	IDE/	APOE/	INS/	INSR/	ITPR2/	NDUFS7/	KIF5A/	KIF5B/	KLC1/	LRP1/	LRP6/	LRP5/	MAPT/
3440	Homologous	recombination	19	41	0.46	0.000620031387120623	0.00634229390021025	hsa03440	POLD3/	EME1/	BABAM1/	ATM/	POLD1/	RAD51/	RAD51C/	RAD51B/	RAD51D/	RBBP8/	RPA1/	RPA2/	BLM/	BRCA1/	BRCA2/	TOP3A/	XRCC3/	MUS81/	RAD54L
4066	HIF-1	signaling	pathway	41	109	0.38	0.000647172846960229	0.00634229390021025	hsa04066	LDHAL6A/	ENO2/	ENO3/	ERBB2/	AKT1/	AKT2/	ALDOA/	ALDOC/	FLT1/	MTOR/	GAPDH/	MKNK2/	HIF1A/	HK1/	IGF1/	IGF1R/	INS/	INSR/	LDHA/	LDHC/	NOS2/	NPPA/	ANGPT4/	PFKM/	PFKP/	PIK3CD/	PIK3R2/	PLCG1/	PLCG2/	PRKCB/	PRKCG/	MAPK3/	MAP2K1/	RELA/	RPS6KB1/	RPS6KB2/	SLC2A1/	STAT3/	CAMK2G/	CUL2/
5226	Gastric	cancer	53	149	0.36	0.000640992472026054	0.00634229390021025	hsa05226	FRAT1/	CDK2/	APC2/	FZD10/	DDB2/	GADD45A/	DVL2/	E2F1/	E2F2/	ERBB2/	AKT1/	AKT2/	FGF3/	FGF6/	FGF7/	FGF9/	FGFR2/	MTOR/	SHC2/	FGF21/	FGF22/	GRB2/	CTNNA3/	JUP/	SHC4/	LRP6/	LRP5/	SMAD2/	SMAD3/	SMAD4/	MUC2/	GADD45B/	PIK3CD/	PIK3R2/	MAPK3/	MAP2K1/	RB1/	RPS6KB1/	RPS6KB2/	SOS2/	TCF7L2/
5412	Arrhythmogenic	right	ventricular	cardiomyopathy	31	77	0.4	0.000644942918698855	0.00634229390021025	hsa05412	CDH2/	DSC2/	DSG2/	ITGA11/	LAMA1/	CTNNA3/	ITGA2B/	ITGA3/	ITGA5/	ITGA7/	ITGB1/	ITGB3/	ITGB4/	ITGB7/	JUP/	ATP2A1/	ATP2A2/	ATP2A3/	CACNG8/	CACNG7/	CACNG6/	SGCA/	SLC8A3/	TCF7L2/	CACNA1C/	CACNB1/	CACNB2/	CACNB3/	ITGA8/	ACTN3/	CACNA2D4
5410	Hypertrophic	cardiomyopathy	35	90	0.39	0.000708557013076772	0.00675097376348147	hsa05410	ACE/	ITGA11/	LAMA1/	IGF1/	ITGA2B/	ITGA3/	ITGA5/	ITGA7/	ITGB1/	ITGB3/	ITGB4/	ITGB7/	MYBPC3/	MYH6/	MYH7/	MYL2/	ATP2A1/	ATP2A2/	ATP2A3/	PRKAA2/	PRKAG1/	CACNG8/	CACNG7/	CACNG6/	SGCA/	SLC8A3/	TGFB3/	TPM1/	TPM4/	CACNA1C/	CACNB1/	CACNB2/	CACNB3/	ITGA8/	CACNA2D4
4120	Ubiquitin	mediated	proteolysis	50	140	0.36	0.000795637203221241	0.00737577191094285	hsa04120	STUB1/	UBE4B/	WWP2/	UBE2J2/	DDB1/	DDB2/	UBOX5/	MGRN1/	NEDD4L/	CBLC/	HERC4/	FBXW8/	UBE2S/	PRPF19/	BIRC3/	MDM2/	TRIM37/	NEDD4/	FZR1/	ANAPC5/	ANAPC7/	ANAPC11/	PIAS4/	PML/	DET1/	UBE2O/	SMURF2/	SIAH1/	BRCA1/	UBB/	UBE2G1/	UBE2I/	UBE2N/	CUL5/	ITCH/	SYVN1/	CUL2/	PIAS1/	CDC16/	HERC2/
5223	Non-small	cell	lung	cancer	29	72	0.4	0.000899516434351181	0.00811931939427513	hsa05223	CDK4/	DDB2/	GADD45A/	E2F1/	E2F2/	ERBB2/	AKT1/	AKT2/	GRB2/	JAK3/	KIF5A/	KIF5B/	GADD45B/	PDPK1/	PIK3CD/	PIK3R2/	PLCG1/	PLCG2/	PRKCB/	PRKCG/	MAPK3/	MAP2K1/	BAD/	RB1/	RET/	SOS2/	STAT3/	STAT5B/	STK4
4068	FoxO	signaling	pathway	47	131	0.36	0.000983814267947241	0.00865252035656163	hsa04068	SGK2/	CDK2/	CDKN2D/	KLF2/	GABARAP/	GABARAPL2/	CHUK/	AGAP2/	PLK3/	GADD45A/	AKT1/	AKT2/	G6PC/	GRB2/	IGF1/	IGF1R/	INS/	INSR/	SMAD3/	SMAD4/	MDM2/	GADD45B/	ATM/	PCK2/	PDPK1/	NLK/	PIK3CD/	PIK3R2/	PLK1/	PRKAA2/	PRKAG1/	MAPK3/	MAP2K1/	PTEN/	RBL2/	SLC2A4/	SOS2/	STAT3/	STK4/	TGFB3/
5231	Choline	metabolism	in	cancer	37	98	0.38	0.00101586176158717	0.00871101460560994	hsa05231	PLA2G4B/	WASF2/	WASF3/	CHKA/	PLA2G4E/	DGKA/	DGKH/	SLC44A5/	AKT1/	AKT2/	PIP5K1C/	FOS/	MTOR/	PLA2G4F/	PLA2G4D/	GRB2/	HIF1A/	PDPK1/	PIK3CD/	PIK3R2/	PLCG1/	PLD2/	PRKCB/	PRKCG/	MAPK3/	MAP2K1/	GPCPD1/	CHPT1/	SLC44A2/	RAC3/	RPS6KB1/	RPS6KB2/	SOS2/	TSC2/	DGKZ/	DGKE/	JMJD7-PLA2G4B
4144	Endocytosis	81	252	0.32	0.00116665081535223	0.00976002999184916	hsa04144	ARPC3/	ARFGEF2/	RAB35/	RAB31/	SNF8/	ACAP3/	ARAP1/	AGAP2/	ZFYVE27/	CLTC/	CHMP4B/	AP2A1/	AP2B1/	DNM2/	EPS15/	FGFR2/	RAB11FIP2/	EPN2/	NEDD4L/	PIP5K1C/	CBLC/	SNX32/	LDLRAP1/	SNX5/	VPS4A/	GRK5/	GIT1/	EPN1/	EHD4/	HSPA2/	IGF1R/	KIF5A/	KIF5B/	LDLR/	ARRB1/	SMAD2/	SMAD3/	ARRB2/	MDM2/	RAB8A/	IQSEC3/	NEDD4/
5230	Central	carbon	metabolism	in	cancer	28	70	0.4	0.00121553155302752	0.0099268410163914	hsa05230	LDHAL6A/	ERBB2/	AKT1/	AKT2/	FGFR2/	FLT3/	SIRT3/	MTOR/	GLS2/	HIF1A/	HK1/	IDH2/	LDHA/	LDHC/	NTRK3/	PFKM/	PFKP/	PGAM1/	PIK3CD/	PIK3R2/	PKM/	MAPK3/	MAP2K1/	PTEN/	RET/	SLC2A1/	SLC7A5/	SLC16A3
5414	Dilated	cardiomyopathy	36	96	0.38	0.00134176102314592	0.0107028844404431	hsa05414	ADCY6/	ADCY7/	ADCY9/	ADCY4/	ITGA11/	LAMA1/	IGF1/	ITGA2B/	ITGA3/	ITGA5/	ITGA7/	ITGB1/	ITGB3/	ITGB4/	ITGB7/	MYBPC3/	MYH6/	MYH7/	MYL2/	ATP2A1/	ATP2A2/	ATP2A3/	CACNG8/	CACNG7/	CACNG6/	SGCA/	SLC8A3/	TGFB3/	TPM1/	TPM4/	CACNA1C/	CACNB1/	CACNB2/	CACNB3/	ITGA8/	CACNA2D4
4014	Ras	signaling	pathway	75	232	0.32	0.00148296727399376	0.011560403976815	hsa04014	PLA2G4B/	RASGRP1/	RASGRP2/	PAK4/	GNB5/	RALBP1/	CHUK/	RASGRP4/	PLA2G4E/	EPHA2/	AKT1/	AKT2/	FGF3/	FGF6/	FGF7/	FGF9/	FGFR2/	RASA3/	FLT1/	FLT3/	PLA2G4F/	SHC2/	FGF21/	FGF22/	GNB3/	GNG3/	GNGT2/	KSR2/	PLA2G4D/	GRB2/	GRIN2A/	GRIN2B/	HTR7/	IGF1/	IGF1R/	IGF2/	INS/	INSR/	SHC4/	KITLG/
4921	Oxytocin	signaling	pathway	53	154	0.34	0.00152181983581584	0.011599648970774	hsa04921	PLA2G4B/	ADCY6/	ADCY7/	ADCY9/	PLA2G4E/	MYL6B/	EEF2/	ADCY4/	PLCB1/	FOS/	PLA2G4F/	GNAO1/	PLA2G4D/	GUCY1A2/	EEF2K/	ITPR2/	KCNJ14/	PPP1R12A/	NFATC3/	NFATC4/	NPPA/	OXT/	PLCB2/	PLCB3/	PLCB4/	PPP1R12C/	PPP1CA/	PPP1CC/	PPP3CB/	PRKAA2/	PRKAG1/	PRKCB/	PRKCG/	MAPK3/	MAPK7/	MAP2K1/	MAP2K5/	CACNG8/	CACNG7/	CACNG6/
4110	Cell	cycle	44	124	0.35	0.00176406445715063	0.013153784973971	hsa04110	CDK2/	CDK4/	CDKN2C/	CDKN2D/	MAD2L2/	GADD45A/	E2F1/	E2F2/	E2F4/	ORC6/	HDAC1/	SMAD2/	SMAD3/	SMAD4/	MDM2/	GADD45B/	ATM/	ORC1/	PCNA/	FZR1/	ANAPC5/	ANAPC7/	ANAPC11/	PLK1/	RB1/	RBL1/	RBL2/	BUB1B/	TFDP1/	TGFB3/	YWHAB/	YWHAE/	ZBTB17/	CDC16/	CCNA1/	SMC3/	CCNB2/	BUB3/	ESPL1/	CDK1/	CDC6/
4721	Synaptic	vesicle	cycle	30	78	0.38	0.00185381004082423	0.0135288690213343	hsa04721	TCIRG1/	CLTC/	AP2A1/	AP2B1/	DNM2/	STX2/	UNC13A/	ATP6V0A2/	SLC17A8/	UNC13C/	ATP6V1D/	ATP6V0A1/	SLC17A7/	SLC17A6/	RAB3A/	SLC1A6/	SLC1A7/	SLC6A2/	SLC6A4/	SLC6A9/	SLC6A12/	SLC6A13/	SLC18A2/	SNAP25/	STX3/	VAMP2/	SYT1/	CACNA1A/	NAPA/	SLC6A5
5165	Human	papillomavirus	infection	101	331	0.31	0.00191791259400163	0.0137050837446366	hsa05165	CDK2/	CDK4/	APC2/	TCIRG1/	CHD4/	FZD10/	RBPJL/	CHUK/	COL1A1/	COL2A1/	COL4A1/	COL4A2/	COL9A2/	COMP/	DLG2/	JAG1/	DVL2/	E2F1/	AKT1/	AKT2/	ITGA11/	UBR4/	ATP6V0A2/	MTOR/	TUBG2/	LAMA1/	GRB2/	HDAC1/	ITGA2B/	ITGA3/	ITGA5/	ITGA7/	ITGB1/	ITGB3/	ITGB4/	ITGB7/	JAK1/	TBPL2/	LAMA3/	LLGL2/
4926	Relaxin	signaling	pathway	45	129	0.35	0.00234555168917679	0.0164188618242375	hsa04926	GNB5/	ADCY6/	ADCY7/	ADCY9/	RXFP2/	COL1A1/	COL4A1/	COL4A2/	ADCY4/	AKT1/	AKT2/	PLCB1/	FOS/	SHC2/	GNAO1/	GNB3/	GNG3/	GNGT2/	GRB2/	SHC4/	ARRB1/	SMAD2/	ARRB2/	MMP1/	MMP2/	MMP13/	NFKBIA/	NOS1/	NOS2/	PIK3CD/	PIK3R2/	PLCB2/	PLCB3/	PLCB4/	PRKCZ/	MAPK3/	MAP2K1/	MAP2K7/	ACTA2/	RELA/
5220	Chronic	myeloid	leukemia	29	76	0.38	0.00247097601953897	0.0169508954940374	hsa05220	CDK4/	CHUK/	CRK/	DDB2/	GADD45A/	E2F1/	E2F2/	AKT1/	AKT2/	SHC2/	GRB2/	HDAC1/	SHC4/	SMAD3/	SMAD4/	MDM2/	GADD45B/	NFKBIA/	PIK3CD/	PIK3R2/	MAPK3/	MAP2K1/	BAD/	PTPN11/	RB1/	RELA/	SOS2/	STAT5B/	TGFB3
4913	Ovarian	steroidogenesis	21	51	0.41	0.00254860993959986	0.0171406511624069	hsa04913	PLA2G4B/	ADCY6/	ADCY7/	ADCY9/	ACOT4/	PLA2G4E/	CYP1A1/	CYP2J2/	CYP11A1/	CYP17A1/	CYP19A1/	ADCY4/	ALOX5/	PLA2G4F/	PLA2G4D/	IGF1/	IGF1R/	INS/	INSR/	LDLR/	JMJD7-PLA2G4B
1200	Carbon	metabolism	41	116	0.35	0.00262356929589642	0.0173054667017783	hsa01200	ME3/	SDS/	SDSL/	CS/	DLST/	ENO2/	ENO3/	ESD/	ALDOA/	ALDOC/	PGLS/	GAPDH/	GCSH/	GLUD1/	GPI/	HK1/	IDH2/	IDH3A/	IDH3B/	ACADS/	ME2/	ALDH6A1/	MTHFR/	PC/	PCCA/	ACOX1/	PFKM/	PFKP/	PGAM1/	PGD/	PKM/	HAO1/	OGDHL/	ACSS2/	SDHB/	SHMT1/	TALDO1/	TPI1/	ACSS1/	CAT/	GPT2
10	Glycolysis	/	Gluconeogenesis	26	67	0.39	0.00285174331168921	0.0184556218096113	hsa00010	AKR1A1/	LDHAL6A/	ENO2/	ENO3/	ALDH3A1/	ALDH3A2/	ALDOA/	ALDOC/	G6PC/	GAPDH/	GAPDHS/	GPI/	HK1/	LDHA/	LDHC/	PCK2/	PFKM/	PFKP/	PGAM1/	PGM1/	PKM/	ACSS2/	TPI1/	ACSS1/	G6PC3/	MINPP1
4713	Circadian	entrainment	35	97	0.36	0.00328608181225582	0.0204932011200681	hsa04713	GNB5/	ADCY6/	ADCY7/	ADCY9/	ADCY4/	PLCB1/	FOS/	GNAO1/	GNB3/	GNG3/	GNGT2/	GRIA4/	GRIN2A/	GRIN2B/	GRIN2C/	GRIN2D/	GUCY1A2/	NOS1/	PER1/	PLCB2/	PLCB3/	PLCB4/	PRKCB/	PRKCG/	PRKG1/	MAPK3/	RYR1/	RYR3/	CACNA1C/	CAMK2G/	PER3/	CACNA1H/	CACNA1G/	CALML4/	RPS6KA5
4922	Glucagon	signaling	pathway	38	107	0.36	0.00324308765551726	0.0204932011200681	hsa04922	CPT1C/	CPT1A/	LDHAL6A/	AKT1/	AKT2/	PLCB1/	G6PC/	GYS1/	GYS2/	ACACA/	ACACB/	ITPR2/	LDHA/	LDHC/	PCK2/	PDE3B/	PFKM/	PFKP/	PGAM1/	PHKB/	PHKG2/	PKM/	PLCB2/	PLCB3/	PLCB4/	PPP4C/	PPP3CB/	PRKAA2/	PRKAG1/	PYGB/	PYGL/	PYGM/	SLC2A1/	CAMK2G/	CREB3L3/	CREB3L1/	CALML4/	G6PC3
4142	Lysosome	44	128	0.34	0.00355336597309956	0.0217643665852348	hsa04142	AP1M2/	TCIRG1/	CTSC/	TPP1/	CLN3/	CLN5/	CLTC/	CTNS/	AP1G1/	DNASE2/	GGA2/	GGA3/	AP4E1/	ABCB9/	ATP6V0A2/	PLA2G15/	FUCA1/	GAA/	GALC/	GALNS/	AP3M1/	GNS/	HEXA/	M6PR/	MAN2B1/	NPC1/	ACP2/	ATP6V0A1/	CTSA/	PPT1/	LGMN/	PSAP/	MCOLN1/	SGSH/	GNPTAB/	AP3B2/	GNPTG/	CTSF/	AP1G2/	AP1M1/	AP3D1/	NAPSA/
1230	Biosynthesis	of	amino	acids	28	75	0.37	0.0041264647955991	0.0232029086047622	hsa01230	SDS/	SDSL/	CS/	CTH/	NAGS/	ENO2/	ENO3/	ALDOA/	ALDOC/	GAPDH/	IDH2/	IDH3A/	IDH3B/	ARG2/	PAH/	PC/	PFKM/	PFKP/	PGAM1/	PKM/	PYCR1/	ALDH18A1/	BCAT1/	BCAT2/	SHMT1/	TALDO1/	TPI1/	GPT2
4213	Longevity	regulating	pathway	-	multiple	species	24	62	0.39	0.0040000701985315	0.0232029086047622	hsa04213	ADCY6/	ADCY7/	ADCY9/	ADCY4/	AKT1/	AKT2/	MTOR/	HDAC1/	HSPA2/	IGF1/	IGF1R/	INS/	INSR/	PIK3CD/	PIK3R2/	PRKAA2/	PRKAG1/	RPTOR/	RPS6KB1/	RPS6KB2/	CLPB/	AKT1S1/	CAT/	IRS2
4728	Dopaminergic	synapse	45	132	0.34	0.00388347063204046	0.0232029086047622	hsa04728	GNB5/	DRD4/	AKT1/	AKT2/	LRTOMT/	PLCB1/	FOS/	GNAL/	GNAO1/	GNB3/	GNG3/	GNGT2/	GRIA4/	GRIN2A/	GRIN2B/	ITPR2/	KIF5A/	KIF5B/	ARNTL/	ARRB1/	ARRB2/	CALY/	PLCB2/	PLCB3/	PLCB4/	PPP1CA/	PPP1CC/	PPP2R3C/	PPP2R1A/	PPP2R1B/	PPP2R5B/	PPP2R5C/	PPP2R5E/	PPP3CB/	PRKCB/	PRKCG/	SLC18A2/	TH/	CACNA1A/	CACNA1C/	CAMK2G/
4750	Inflammatory	mediator	regulation	of	TRP	channels	35	98	0.36	0.00399250337440483	0.0232029086047622	hsa04750	PLA2G4B/	ADCY6/	ADCY7/	ADCY9/	PLA2G4E/	CYP2J2/	ADCY4/	PLCB1/	ALOX12/	PLA2G4F/	PLA2G4D/	IGF1/	ITPR2/	ASIC1/	TRPV2/	PIK3CD/	PIK3R2/	PLCB2/	PLCB3/	PLCB4/	PLCG1/	PLCG2/	PPP1CA/	PPP1CC/	PRKCB/	PRKCG/	PRKCH/	MAP2K3/	MAP2K6/	PTGER2/	TRPV4/	TRPV1/	CAMK2G/	JMJD7-PLA2G4B/	CALML4
5214	Glioma	28	75	0.37	0.0041264647955991	0.0232029086047622	hsa05214	CDK4/	DDB2/	GADD45A/	E2F1/	E2F2/	AKT1/	AKT2/	MTOR/	SHC2/	GRB2/	IGF1/	IGF1R/	SHC4/	MDM2/	GADD45B/	PIK3CD/	PIK3R2/	PLCG1/	PLCG2/	PRKCB/	PRKCG/	MAPK3/	MAP2K1/	PTEN/	RB1/	SOS2/	CAMK2G/	CALML4
4935	Growth	hormone	synthesis,	secretion	and	action	41	119	0.34	0.00444832377987698	0.0246092751048033	hsa04935	ADCY6/	ADCY7/	ADCY9/	CRK/	ADCY4/	AKT1/	AKT2/	PLCB1/	FOS/	MTOR/	SHC2/	GNA11/	GRB2/	IGF1/	ITPR2/	SHC4/	PIK3CD/	PIK3R2/	PLCB2/	PLCB3/	PLCB4/	PLCG1/	PLCG2/	PRKCB/	PRKCG/	MAPK3/	MAP2K1/	MAP2K3/	MAP2K6/	MAP2K4/	SOS2/	SSTR1/	SSTR2/	STAT3/	STAT5B/	CACNA1C/	CREB3L3/
4920	Adipocytokine	signaling	pathway	26	69	0.38	0.00461052878867858	0.0251017678494723	hsa04920	CHUK/	CPT1C/	CPT1A/	AGRP/	AKT1/	AKT2/	ACSBG1/	MTOR/	G6PC/	ACACB/	NFKBIA/	NFKBIB/	PCK2/	ACSL5/	PRKAA2/	PRKAG1/	PTPN11/	RELA/	SLC2A1/	SLC2A4/	STAT3/	TNFRSF1A/	ACSBG2/	IRS2/	TRADD/	G6PC3
1521	EGFR	tyrosine	kinase	inhibitor	resistance	29	79	0.37	0.00483407057472614	0.0259075969864229	hsa01521	ERBB2/	ERBB3/	AKT1/	AKT2/	FGFR2/	MTOR/	SHC2/	GAS6/	GRB2/	IGF1/	IGF1R/	JAK1/	SHC4/	NF1/	PIK3CD/	PIK3R2/	PLCG1/	PLCG2/	PRKCB/	AXL/	PRKCG/	MAPK3/	MAP2K1/	BAD/	PTEN/	RPS6KB1/	RPS6KB2/	SOS2/	STAT3
4140	Autophagy	-	animal	46	137	0.34	0.00493492847327937	0.0260412379436127	hsa04140	GABARAP/	GABARAPL2/	SMCR8/	DAPK3/	EIF2S1/	AKT1/	AKT2/	ERN1/	ATG2A/	DAPK2/	MTOR/	HIF1A/	HMGB1/	IGF1R/	INS/	RAB8A/	EIF2AK4/	PDPK1/	PIK3C3/	PIK3CD/	PIK3R2/	ZFYVE1/	WIPI1/	ATG2B/	SUPT20H/	AMBRA1/	PRKAA2/	MAPK3/	MAP2K1/	BAD/	PTEN/	RPTOR/	RPS6KB1/	RPS6KB2/	RRAGC/	TSC2/	UVRAG/	ULK1/	AKT1S1/	ATG4C/
4928	Parathyroid	hormone	synthesis,	secretion	and	action	37	106	0.35	0.00501800546856793	0.0260784223593758	hsa04928	MMP24/	ADCY6/	AKAP13/	ADCY7/	ADCY9/	CYP24A1/	CYP27B1/	ADCY4/	PLCB1/	FOS/	GATA3/	GNA11/	ITPR2/	LRP6/	LRP5/	ARRB1/	ARRB2/	MEF2A/	MMP13/	MMP14/	NACA/	PDE4A/	PDE4B/	PDE4C/	PLCB2/	PLCB3/	PLCB4/	PLD2/	PRKCB/	PRKCG/	MAPK3/	MAP2K1/	PTH/	VDR/	CREB3L3/	CREB3L1/	ARHGEF1
4015	Rap1	signaling	pathway	66	210	0.31	0.00574805433473461	0.0294266065196115	hsa04015	RASGRP2/	RAPGEF3/	ADCY6/	ADCY7/	ADCY9/	CRK/	CTNND1/	ADCY4/	EPHA2/	AKT1/	AKT2/	FGF3/	FGF6/	FGF7/	FGF9/	FGFR2/	SIPA1L3/	FLT1/	PLCB1/	PRKD2/	FGF21/	FGF22/	GNAO1/	GRIN2A/	GRIN2B/	IGF1/	IGF1R/	INS/	INSR/	ITGA2B/	ITGAL/	ITGAM/	ITGB1/	ITGB3/	KITLG/	PLCE1/	ANGPT4/	PGF/	PIK3CD/	PIK3R2/
4218	Cellular	senescence	51	156	0.33	0.00599934766479808	0.0302614154268491	hsa04218	HIPK3/	CDK2/	CDK4/	RAD9B/	HIPK4/	GADD45A/	E2F1/	E2F2/	E2F4/	AKT1/	AKT2/	FOXM1/	MTOR/	ITPR2/	SMAD2/	SMAD3/	MDM2/	MYBL2/	GADD45B/	ATM/	NFATC3/	NFATC4/	PIK3CD/	PIK3R2/	TRPM7/	PPP1CA/	PPP1CC/	PPP3CB/	MAPK3/	LIN37/	MAP2K1/	MAP2K3/	MAP2K6/	PTEN/	RAD9A/	RB1/	RBL1/	RBL2/	TRPV4/	RELA/	ZFP36L1/
5221	Acute	myeloid	leukemia	25	67	0.37	0.00612394876309554	0.0304422380542285	hsa05221	CHUK/	DUSP6/	AKT1/	AKT2/	FLT3/	MTOR/	GRB2/	ITGAM/	JUP/	MPO/	PIK3CD/	PIK3R2/	PML/	MAPK3/	MAP2K1/	BAD/	RELA/	RPS6KB1/	RPS6KB2/	SOS2/	SPI1/	STAT3/	STAT5B/	TCF7L2/	CCNA1
4666	Fc	gamma	R-mediated	phagocytosis	34	97	0.35	0.00622637176361615	0.0305092216417191	hsa04666	PLA2G4B/	ARPC3/	WASF2/	CFL1/	CFL2/	WASF3/	PLA2G4E/	CRK/	DNM2/	DOCK1/	AKT1/	AKT2/	PIP5K1C/	PLA2G4F/	PLA2G4D/	INPPL1/	PIK3CD/	PIK3R2/	PLCG1/	PLCG2/	PLD2/	ASAP3/	PRKCB/	PRKCG/	MAPK3/	MAP2K1/	RPS6KB1/	RPS6KB2/	MARCKSL1/	VASP/	VAV1/	JMJD7-PLA2G4B/	SPHK1/	CDC42
2010	ABC	transporters	18	45	0.4	0.00650002418610203	0.0314015252934225	hsa02010	ABCC9/	ABCC4/	ABCA7/	ABCA10/	ABCA9/	ABCA8/	ABCC2/	ABCA3/	ABCB9/	ABCA6/	ABCA5/	ABCC6/	ABCC1/	ABCD4/	ABCC8/	ABCC11/	ABCC3/	ABCC12
130	Ubiquinone	and	other	terpenoid-quinone	biosynthesis	6	11	0.55	0.00671521892803347	0.031990556837715	hsa00130	COQ7/	NQO1/	HPD/	COQ6/	TAT/	COQ5
4114	Oocyte	meiosis	43	129	0.33	0.0072550881737922	0.0336283141028476	hsa04114	CDK2/	MAD2L2/	ADCY6/	ADCY7/	ADCY9/	ADCY4/	CPEB3/	IGF1/	IGF1R/	INS/	ITPR2/	SPDYC/	ANAPC5/	ANAPC7/	ANAPC11/	PLK1/	PPP1CA/	PPP1CC/	PPP2R1A/	PPP2R1B/	PPP2R5B/	PPP2R5C/	PPP2R5E/	PPP3CB/	MAPK3/	MAP2K1/	RPS6KA1/	CPEB1/	YWHAB/	YWHAE/	CAMK2G/	CDC16/	BTRC/	PLCZ1/	SMC3/	CCNB2/	CALML4/	ESPL1/	SLK/	CDK1/	CDC20/
5213	Endometrial	cancer	22	58	0.38	0.00718821811529781	0.0336283141028476	hsa05213	APC2/	DDB2/	GADD45A/	ERBB2/	AKT1/	AKT2/	GRB2/	CTNNA3/	ILK/	GADD45B/	PDPK1/	PIK3CD/	PIK3R2/	MAPK3/	MAP2K1/	BAD/	PTEN/	SOS2/	TCF7L2/	AXIN1/	AXIN2/	CDH1
4722	Neurotrophin	signaling	pathway	40	119	0.34	0.00783286989658316	0.035822324993707	hsa04722	SH2B3/	FRS2/	PRDM4/	IRAK3/	CRK/	AKT1/	AKT2/	SHC2/	SH2B1/	GRB2/	ARHGDIA/	ARHGDIG/	SHC4/	NFKBIA/	NFKBIB/	NTF3/	NTRK3/	IRAK4/	PDPK1/	PIK3CD/	PIK3R2/	PLCG1/	PLCG2/	MAPK3/	MAPK7/	MAP2K1/	MAP2K5/	MAP2K7/	BAD/	PTPN11/	RELA/	RPS6KA1/	BDNF/	SOS2/	TP73/	YWHAE/	CAMK2G/	CALML4/	RPS6KA5/	CDC42
4020	Calcium	signaling	pathway	73	240	0.3	0.00894231396946827	0.0403580748885213	hsa04020	ADCY7/	ADCY9/	ADCY4/	ERBB2/	ERBB3/	TPCN2/	FGF3/	FGF6/	FGF7/	FGF9/	FGFR2/	P2RX2/	FLT1/	PLCB1/	FGF21/	FGF22/	GNA11/	GNAL/	GRIN2A/	GRIN2C/	GRIN2D/	GRM5/	HRC/	HTR6/	HTR7/	ITPR2/	NOS1/	NOS2/	ATP2A1/	ATP2A2/	ATP2A3/	ATP2B1/	NTRK3/	P2RX1/	P2RX3/	P2RX4/	P2RX5/	PLCE1/	PHKB/	PHKG2/
4370	VEGF	signaling	pathway	22	59	0.37	0.00909981089234884	0.0405355212477357	hsa04370	PLA2G4B/	PLA2G4E/	AKT1/	AKT2/	PLA2G4F/	SHC2/	PLA2G4D/	PIK3CD/	PIK3R2/	PLCG1/	PLCG2/	PPP3CB/	PRKCB/	PRKCG/	MAPK3/	MAP2K1/	BAD/	PXN/	RAC3/	JMJD7-PLA2G4B/	SPHK1/	CDC42
640	Propanoate	metabolism	14	34	0.41	0.00942226356636991	0.0409093215603149	hsa00640	LDHAL6A/	ABAT/	ACACA/	ACACB/	ACADS/	LDHA/	LDHC/	ALDH6A1/	PCCA/	ACOX1/	ACSS2/	BCKDHA/	ACSS3/	ACSS1
4960	Aldosterone-regulated	sodium	reabsorption	15	37	0.41	0.00931067485825434	0.0409093215603149	hsa04960	NEDD4L/	IGF1/	INS/	INSR/	ATP1B2/	PDPK1/	PIK3CD/	PIK3R2/	PRKCB/	PRKCG/	MAPK3/	SCNN1A/	SCNN1B/	SCNN1G/	SLC9A3R2
4912	GnRH	signaling	pathway	32	93	0.34	0.0102854249206463	0.0440987593472709	hsa04912	PLA2G4B/	ADCY6/	ADCY7/	ADCY9/	PLA2G4E/	ADCY4/	PLCB1/	PLA2G4F/	GNA11/	PLA2G4D/	GRB2/	ITPR2/	MMP2/	MMP14/	PLCB2/	PLCB3/	PLCB4/	PLD2/	PRKCB/	MAPK3/	MAPK7/	MAP2K1/	MAP2K3/	MAP2K6/	MAP2K7/	MAP2K4/	SOS2/	CACNA1C/	CAMK2G/	JMJD7-PLA2G4B/	CALML4/	CDC42
3013	RNA	transport	58	186	0.31	0.0108620849669561	0.0459962363415547	hsa03013	SNUPN/	ALYREF/	EIF1/	SRRM1/	SAP18/	PRMT5/	NXF1/	RPP30/	POP4/	RNPS1/	STRAP/	XPOT/	DDX19B/	EIF2S1/	EIF2B1/	EIF4A1/	EIF4B/	EIF4G2/	EIF5/	CASC3/	ACIN1/	CYFIP1/	NUP160/	TARDBP/	FUS/	KPNB1/	MAGOH/	NUP98/	GEMIN4/	POP5/	PNN/	ELAC1/	NDC1/	NUP107/	RAN/	UPF1/	ELAC2/	UPF3A/	SUMO2/	UBE2I/	NUP37/
3420	Nucleotide	excision	repair	18	47	0.38	0.0111428493587707	0.0460481606031125	hsa03420	POLD3/	DDB1/	DDB2/	ERCC1/	ERCC2/	ERCC4/	ERCC6/	GTF2H1/	LIG1/	MNAT1/	PCNA/	POLD1/	POLE/	POLE2/	RAD23A/	RFC3/	RPA1/	RPA2
4151	PI3K-Akt	signaling	pathway	102	354	0.29	0.0111004824783611	0.0460481606031125	hsa04151	SGK2/	LPAR6/	CDK2/	CDK4/	GNB5/	CHUK/	PIK3AP1/	COL1A1/	COL2A1/	COL4A1/	COL4A2/	COL9A2/	COMP/	CSF3/	CSF3R/	EPHA2/	EIF4B/	EPOR/	ERBB2/	ERBB3/	AKT1/	AKT2/	FGF3/	FGF6/	FGF7/	FGF9/	FGFR2/	ITGA11/	PHLPP2/	FLT1/	FLT3/	MTOR/	G6PC/	FGF21/	FGF22/	GNB3/	GNG3/	GNGT2/	LAMA1/	GRB2/
4261	Adrenergic	signaling	in	cardiomyocytes	48	150	0.32	0.0114141100199406	0.0466076159147573	hsa04261	RAPGEF3/	ADCY6/	ADCY7/	ADCY9/	ADCY4/	AKT1/	AKT2/	PLCB1/	KCNQ1/	MYH6/	MYH7/	MYL2/	MYL4/	ATP1B2/	ATP2A1/	ATP2A2/	ATP2A3/	ATP2B1/	PLCB2/	PLCB3/	PLCB4/	PPP1CA/	PPP1CC/	PPP2R3C/	PPP1R1A/	PPP2R1A/	PPP2R1B/	PPP2R5B/	PPP2R5C/	PPP2R5E/	MAPK3/	CACNG8/	CACNG7/	CACNG6/	SLC8A3/	SLC9A1/	TPM1/	TPM4/	CACNA1C/
4962	Vasopressin-regulated	water	reabsorption	17	44	0.39	0.0116294610000337	0.0469282955648417	hsa04962	DCTN2/	ADCY6/	ADCY9/	DYNC1H1/	DYNC1LI2/	AQP4/	ARHGDIA/	ARHGDIG/	RAB5B/	RAB5C/	STX4/	VAMP2/	DYNC2H1/	DCTN5/	CREB3L3/	DYNLL1/	CREB3L1
[truncated: 397 more columns]
