# Supplementary material for: Broken silence: 22,841 predicted deleterious synonymous variants identified in the human exome through computational analysis
Source: Genet Mol Biol. 2024 Jan 22;46(3 Suppl 1):e20230125. doi: 10.1590/1678-4685-GMB-2023-0125 (PMC10804382; doi:10.1590/1678-4685-GMB-2023-0125)
Supplement: File S4 - [file 1415-4757-GMB-46-03-s1-e20230125-s12.zip › Mello_Leao_et_al_2023_file_S4_GO_super_rare_pathogenic.csv]

ONTOLOGY	ID	Description	GeneRatio	BgRatio	pvalue	p.adjust	qvalue	geneID	Count
GO:0070268	BP	GO:0070268	cornification	62/4332	113/18866	1.98980073737992e-13	1.27904391398781e-09	1.08391777009906e-09	643414/643418/11187/823/144501/3855/3887/3892/3889/3891/3890/3888/9119/3852/112802/121391/140807/319101/3848/3850/3851/338785/7051/9333/5045/5493/5652/192666/147183/353288/342574/162605/3858/54474/25984/390792/3883/3884/3885/3881/8688/8687/3882/3886/8689/3860/3880/3861/3872/3728/2125/1825/1824/1823/1828/147409/1830/1829/826/25818/26085/23254	62
GO:0000086	BP	GO:0000086	G2/M	transition	of	mitotic	cell	cycle	101/4332	254/18866	1.26575430168541e-09	3.85896293029005e-06	3.27025401438624e-06	84930/219771/983/219736/8945/79176/5719/9024/55031/5682/10083/9793/5702/51400/9702/472/2305/7480/7846/1017/10540/1019/8091/4659/80184/121441/51347/8655/5715/55835/79621/79866/84962/5720/5721/5687/5706/5684/4331/27133/3306/5890/2103/1778/84936/55142/22995/9133/283807/25942/5685/90381/641/54820/5347/79831/9344/8883/5699/27183/5713/7531/5048/5694/80169/57551/5717/5709/990/7283/10197/672/80174/80279/…	101
GO:0016569	BP	GO:0016569	covalent	chromatin	modification	167/4332	481/18866	2.0426142018633e-09	3.85896293029005e-06	3.27025401438624e-06	2625/79723/648/51322/80314/8505/983/221037/23522/84333/3070/8861/84108/23410/3481/322/9646/56981/1643/6688/1642/3619/9219/10629/283248/79829/55611/8986/4221/5977/10524/25855/10432/22992/408/51773/8726/472/5927/57379/1911/55729/120892/51564/54934/8085/10445/7786/1017/11176/9958/8091/8089/7334/9971/11137/11108/9733/4842/64426/84678/23067/57634/675/83852/10419/5587/11177/84312/51562/5926/22938/9252/…	167
GO:0044839	BP	GO:0044839	cell	cycle	G2/M	phase	transition	106/4332	273/18866	2.40134594293096e-09	3.85896293029005e-06	3.27025401438624e-06	84930/219771/983/219736/8945/79176/5719/9024/55031/5682/10083/9793/5702/51400/9702/472/2305/7480/7846/1017/10540/1019/8091/4659/80184/121441/51347/8655/5715/55835/79621/79866/84962/5720/5721/5687/5706/5684/4331/27133/3306/5890/2103/1778/84936/55142/22995/9133/283807/25942/5685/90381/641/54820/5347/79831/9344/8883/5699/27183/5713/7531/5048/5694/80169/57551/79915/5717/5709/990/7283/10197/672/80174/…	106
GO:0016570	BP	GO:0016570	histone	modification	162/4332	468/18866	4.52604381151433e-09	5.81868192408282e-06	4.93100562622877e-06	2625/79723/648/51322/80314/8505/983/221037/23522/84333/8861/84108/23410/3481/322/9646/56981/1643/6688/1642/3619/9219/10629/283248/79829/55611/8986/4221/5977/10524/25855/10432/22992/408/51773/8726/472/5927/1911/120892/51564/54934/8085/10445/7786/1017/11176/9958/8091/8089/7334/9971/11137/11108/9733/4842/64426/84678/23067/57634/675/83852/10419/5587/11177/84312/51562/5926/22938/9252/4287/7443/23186/9…	162
GO:1990778	BP	GO:1990778	protein	localization	to	cell	periphery	123/4332	340/18866	1.92474243262586e-08	2.06204072615318e-05	1.74746352435769e-05	783/3799/3688/288/9211/10580/118813/22841/11187/3630/10077/975/391/8642/5913/25921/6809/55690/582/8500/4926/1740/54843/8301/7132/4040/9847/784/4035/246329/54997/6249/196383/353116/10082/2621/4323/10484/3958/10640/5583/376267/10243/64398/10490/8650/145567/81693/207/23241/30844/4644/256764/102/302/51762/1445/5780/57799/9351/25837/5170/2903/4682/23062/5347/1201/6810/55737/583/80262/999/27183/9914/55…	123
GO:1901990	BP	GO:1901990	regulation	of	mitotic	cell	cycle	phase	transition	152/4332	448/18866	5.90009675236677e-08	3.99944563405943e-05	3.38930520359244e-05	983/219736/11319/5728/8945/9184/5719/55031/5682/79733/9793/5702/85456/1642/113130/10263/9702/472/5777/11331/7480/7846/9700/25946/1017/10540/1019/10106/8091/4193/4848/80184/8738/84101/121441/55198/51434/51347/8655/51433/5715/9735/55835/5925/79621/23026/55795/7027/8881/5720/5721/5687/5706/9787/5684/51339/27133/3306/5890/677/1778/7517/207/701/84936/54617/55142/22995/29766/5371/1543/25942/5685/90381/…	152
GO:0016054	BP	GO:0016054	organic	acid	catabolic	process	104/4332	282/18866	7.7861600482085e-08	3.99944563405943e-05	3.38930520359244e-05	91452/5092/2746/112817/36/4942/960/80150/57571/1374/586/51380/27165/144193/3034/5053/55576/160428/1610/32/10993/113675/4842/35/3242/51084/5095/8660/5106/89874/384/122970/4329/5826/1743/2954/207/3712/11261/6652/11001/3067/3073/2108/2184/11057/51005/18/1428/23475/10295/84706/83752/23659/6898/197257/283927/2653/197322/443/37/6470/224/4843/51268/642/51/125061/51181/55556/9663/171586/10449/440503/1099…	104
GO:0046395	BP	GO:0046395	carboxylic	acid	catabolic	process	104/4332	282/18866	7.7861600482085e-08	3.99944563405943e-05	3.38930520359244e-05	91452/5092/2746/112817/36/4942/960/80150/57571/1374/586/51380/27165/144193/3034/5053/55576/160428/1610/32/10993/113675/4842/35/3242/51084/5095/8660/5106/89874/384/122970/4329/5826/1743/2954/207/3712/11261/6652/11001/3067/3073/2108/2184/11057/51005/18/1428/23475/10295/84706/83752/23659/6898/197257/283927/2653/197322/443/37/6470/224/4843/51268/642/51/125061/51181/55556/9663/171586/10449/440503/1099…	104
GO:1901987	BP	GO:1901987	regulation	of	cell	cycle	phase	transition	162/4332	486/18866	8.26275450978722e-08	3.99944563405943e-05	3.38930520359244e-05	983/219736/11319/5728/8945/9184/5719/55031/5682/79733/9793/5702/85456/1642/4221/113130/5017/10263/9702/472/5777/11331/7480/7846/9700/25946/1017/2735/10540/1019/10106/8091/4193/4848/80184/8738/84101/121441/55198/51434/51347/8655/51433/5715/9735/55835/5925/79621/23026/55795/7027/8881/5720/5721/5687/5706/9787/5684/51339/27133/3306/5890/677/1778/7517/207/701/84936/54617/55142/22995/29766/5371/1543/25…	162
GO:0006402	BP	GO:0006402	mRNA	catabolic	process	131/4332	376/18866	8.73495514728786e-08	3.99944563405943e-05	3.38930520359244e-05	7431/6832/22849/51013/5719/11187/6181/6157/5682/6207/5702/85456/219988/5436/6188/472/196513/8531/6231/6171/9924/4848/6128/6175/5715/6144/255967/11340/22894/55795/65110/3183/56339/5720/5721/5687/5706/23034/5684/677/79882/207/197135/50804/6176/80349/5685/6187/10921/23589/2935/5073/6210/23049/27327/2521/79068/23019/23644/5699/5713/23293/5694/9513/6154/7314/6147/5717/342618/8148/9349/6143/5709/22794/…	131
GO:0006401	BP	GO:0006401	RNA	catabolic	process	142/4332	415/18866	8.97618587759734e-08	3.99944563405943e-05	3.38930520359244e-05	1787/7431/1763/6832/22849/51013/5719/11187/6181/6157/5682/6207/5702/85456/219988/5436/6188/472/196513/8531/6231/6171/9924/4848/6128/4939/6175/5715/55596/6144/255967/11340/79621/22894/55795/65110/3183/56339/5720/5721/5687/5706/23034/5684/677/79882/55051/207/197135/50804/115752/6176/80349/5685/6187/10921/23589/2935/5073/6210/23049/10595/27327/2521/79068/23019/23644/5699/5713/23293/5694/9513/6154/73…	142
GO:0050879	BP	GO:0050879	multicellular	organismal	movement	31/4332	55/18866	8.99939416466118e-08	3.99944563405943e-05	3.38930520359244e-05	1147/143187/7136/7140/89/113246/246329/488/51761/4625/6547/4130/124093/487/55737/1140/4626/4621/342667/8557/6329/2548/126306/1938/1311/7515/1760/79784/7138/2475/7125	31
GO:0050881	BP	GO:0050881	musculoskeletal	movement	31/4332	55/18866	8.99939416466118e-08	3.99944563405943e-05	3.38930520359244e-05	1147/143187/7136/7140/89/113246/246329/488/51761/4625/6547/4130/124093/487/55737/1140/4626/4621/342667/8557/6329/2548/126306/1938/1311/7515/1760/79784/7138/2475/7125	31
GO:0048285	BP	GO:0048285	organelle	fission	159/4332	476/18866	9.33286940119656e-08	3.99944563405943e-05	3.38930520359244e-05	84930/11130/983/90550/9585/9126/9184/56647/4288/5719/3481/3630/81930/643376/3619/113130/80198/79703/4041/4926/65084/472/9918/11331/2059/10059/120892/29127/9700/8086/6773/10540/1634/84101/3479/51434/51433/9735/5901/675/23047/8900/5925/440145/79866/10464/55795/8881/283489/10419/9985/57697/80821/652/9787/317761/3306/5890/27030/91754/7443/7517/122402/701/5888/54617/51203/9133/9493/8800/9055/197342/25…	159
GO:0006260	BP	GO:0006260	DNA	replication	101/4332	273/18866	9.9616776666176e-08	4.00210400256362e-05	3.39155802136487e-05	23560/22944/55388/983/22891/1763/27343/9126/79892/6240/79733/6749/63901/23649/10524/5883/3508/10714/472/5763/57379/5965/1663/94/1017/8914/2735/4673/144715/8099/5426/675/5983/1602/11198/11177/57697/5427/11169/55218/5888/54617/146059/1854/80119/54962/25942/5428/90381/641/197342/1877/9093/23594/54921/55159/81620/6117/80169/6416/56953/7156/7126/79915/3980/990/3060/672/80174/11143/146956/11232/9400/33…	101
GO:0010389	BP	GO:0010389	regulation	of	G2/M	transition	of	mitotic	cell	cycle	79/4332	200/18866	1.07348960402662e-07	4.05905363216654e-05	3.43981962900171e-05	983/219736/5719/55031/5682/9793/5702/9702/472/7480/7846/1017/10540/1019/8091/80184/121441/51347/8655/5715/55835/79621/5720/5721/5687/5706/5684/27133/3306/5890/1778/84936/55142/22995/25942/5685/90381/641/54820/5347/9344/8883/5699/27183/5713/7531/5048/5694/80169/57551/5717/5709/990/7283/10197/672/80174/80279/5889/5705/5718/1453/79959/143471/115106/23354/5714/5518/84446/60672/55920/25949/63967/4998/…	79
GO:1903311	BP	GO:1903311	regulation	of	mRNA	metabolic	process	121/4332	344/18866	1.49343877453264e-07	5.33323580149769e-05	4.51961734398037e-05	10659/7431/22849/51013/5719/11187/4928/9646/5682/5702/10658/27339/5436/7536/5936/8531/3178/84872/283375/9733/84530/8683/5715/10284/11340/22894/10150/55795/3183/56339/55147/5720/5721/4857/5687/5706/23034/5684/677/6430/58517/22938/79882/207/50804/123169/79811/60677/5685/64506/10921/54715/23589/5073/27327/9810/2521/79068/23019/5699/5713/5694/9513/7314/6830/84081/5717/8148/5709/10197/10642/5705/1655/…	121
GO:0044282	BP	GO:0044282	small	molecule	catabolic	process	151/4332	452/18866	1.93744612985775e-07	6.55468616985559e-05	5.55472782383039e-05	5214/11164/91452/3098/5092/2746/5728/5223/112817/36/4942/3632/960/80150/572/89/57571/4041/1374/283209/2526/8898/2597/7167/2026/57379/51071/586/5213/51380/27165/1594/144193/3034/5053/55576/160428/1610/32/10993/113675/4842/35/3242/51084/2098/81602/5095/8660/4860/5106/89874/2530/384/122970/957/4329/5826/1743/2954/10858/207/3712/11261/161823/6652/11001/3067/5315/3073/1543/2108/2184/11057/51005/18/142…	151
GO:0072659	BP	GO:0072659	protein	localization	to	plasma	membrane	102/4332	281/18866	2.52522098251945e-07	7.7785936808705e-05	6.59192059386645e-05	783/3799/3688/288/10580/118813/22841/11187/3630/10077/975/391/8642/25921/6809/55690/582/8500/54843/8301/7132/4040/9847/784/4035/246329/54997/196383/353116/2621/4323/10484/3958/10640/5583/376267/64398/10490/8650/145567/81693/207/23241/30844/4644/256764/302/51762/1445/5780/57799/9351/25837/5170/23062/1201/6810/55737/583/80262/999/27183/9914/55625/51763/92162/6844/29098/9912/83871/2319/284098/342667…	102
GO:0010498	BP	GO:0010498	proteasomal	protein	catabolic	process	159/4332	483/18866	2.65300836222548e-07	7.7785936808705e-05	6.59192059386645e-05	51322/8453/983/54788/10613/8945/79176/11101/9184/5719/9024/406/5682/5702/27339/1642/51035/84447/10524/55298/408/282679/8065/144699/8078/57542/120892/144165/29843/7480/5094/1017/10956/4193/160418/84101/83892/51434/26259/51433/5715/55743/387921/55757/8881/80344/5720/5721/5687/9147/114088/5706/6815/5684/9870/29954/6400/4287/5527/207/9112/8924/701/197131/4130/4734/283807/8554/25820/5371/5685/55070/64…	159
GO:1902749	BP	GO:1902749	regulation	of	cell	cycle	G2/M	phase	transition	83/4332	217/18866	2.66224425916539e-07	7.7785936808705e-05	6.59192059386645e-05	983/219736/5719/55031/5682/9793/5702/9702/472/7480/7846/1017/10540/1019/8091/80184/121441/51347/8655/5715/55835/79621/5720/5721/5687/5706/5684/27133/3306/5890/1778/84936/55142/22995/25942/5685/90381/641/54820/5347/9344/8883/5699/27183/5713/7531/5048/5694/80169/57551/79915/5717/5709/990/7283/10197/672/80174/80279/5889/5705/5718/1453/79959/143471/115106/51343/29086/23354/5714/22809/5518/84446/60672…	83
GO:0000280	BP	GO:0000280	nuclear	division	143/4332	428/18866	4.01892229268801e-07	0.000112320141293037	9.51850016689267e-05	84930/11130/983/9585/9126/9184/56647/4288/5719/3481/3630/81930/643376/3619/113130/80198/79703/4041/4926/472/9918/11331/2059/29127/9700/8086/10540/84101/3479/51434/51433/9735/5901/675/23047/8900/5925/440145/79866/10464/55795/8881/283489/10419/9985/57697/652/9787/317761/3306/5890/27030/91754/7443/7517/122402/701/5888/54617/51203/9133/9493/9055/197342/254528/2072/54820/5347/5579/25970/3835/10300/555…	143
GO:0051656	BP	GO:0051656	establishment	of	organelle	localization	144/4332	432/18866	4.27285036616663e-07	0.000114441175640496	9.69824589689136e-05	3799/3688/56288/9632/26985/6585/282991/8729/11196/55717/56647/387755/81930/5080/84364/3619/6811/5871/113130/254263/10312/55291/4926/5870/4647/8301/1075/472/636/120892/9700/2647/4640/10540/3798/8499/283446/5901/10464/283489/161424/23256/10484/122553/9787/55860/3091/23224/10972/9321/1113/5265/79789/161176/1778/10125/51203/80208/55930/4644/5873/4643/9493/585/8120/2242/89941/5170/54820/5347/3566/1201…	144
GO:0043547	BP	GO:0043547	positive	regulation	of	GTPase	activity	136/4332	406/18866	6.52208881693738e-07	0.000163374162239435	0.000138450412600969	10276/2665/9712/94134/3688/8829/58504/23232/22841/1793/60626/391/84364/10235/6494/9610/374403/116985/408/7481/8301/143872/55531/57569/4908/55200/10059/120892/10411/29127/3071/64333/116986/57522/64786/55188/23603/8437/11211/90627/9882/23348/79774/22821/394/253959/10484/9628/8477/79890/1983/89839/9824/10125/10681/663/4649/161514/5923/4916/8826/8786/398/7249/55114/79874/6361/25894/9605/29/1398/9905/…	136
GO:0140014	BP	GO:0140014	mitotic	nuclear	division	102/4332	286/18866	6.60816462076123e-07	0.000163374162239435	0.000138450412600969	11130/983/9585/9126/9184/56647/4288/3481/3630/81930/3619/113130/4041/4926/472/9918/11331/2059/29127/9700/8086/10540/84101/3479/51434/51433/9735/5901/23047/5925/440145/79866/10464/55795/8881/283489/10419/9985/652/9787/91754/7443/7517/701/54617/51203/9133/9493/9055/54820/5347/5579/25970/3835/10300/55512/54921/27183/81620/5119/23399/146691/10615/7756/990/7283/27175/8678/146909/996/3837/4779/56155/88…	102
GO:0003009	BP	GO:0003009	skeletal	muscle	contraction	25/4332	43/18866	7.13783738996274e-07	0.000169933402750668	0.000144008999972932	1147/7136/7140/89/113246/246329/488/51761/4625/6547/124093/487/1140/4626/4621/342667/8557/6329/2548/126306/1938/1760/79784/7138/7125	25
GO:0007093	BP	GO:0007093	mitotic	cell	cycle	checkpoint	66/4332	166/18866	8.78932396751139e-07	0.000201777765939869	0.000170995306510795	11130/983/9184/79733/85456/80198/5883/472/25946/1017/79035/8091/4193/4848/8738/84101/144715/51347/9735/55743/5925/55795/7027/7517/701/84936/54962/55055/5371/90381/641/197342/5347/9344/5934/23019/8883/1874/27183/55159/79791/81620/6154/57551/7756/990/7153/672/80279/146956/56155/10403/126520/10498/4849/84446/10459/25949/6118/63967/991/1263/4998/1647/5111/1869	66
GO:0031032	BP	GO:0031032	actomyosin	structure	organization	76/4332	200/18866	1.1194010705371e-06	0.000248121037290086	0.000210268622142632	221061/10529/3688/8829/84665/58529/11155/27063/10580/4892/7140/55561/8500/116985/408/7481/50507/10411/29127/1466/4633/11113/5829/4624/1073/122786/7043/8477/9578/7082/825/84978/54822/29767/29766/7168/4088/9493/585/11214/4205/4629/91807/29109/27183/51763/5345/22899/4628/4621/2314/7126/399687/8557/3880/22843/5573/23136/79822/6093/80206/4089/1265/23370/1264/79784/7138/2475/55160/998/55616/6548/10163/…	76
GO:0048193	BP	GO:0048193	Golgi	vesicle	transport	126/4332	374/18866	1.18665310129466e-06	0.000254260204504068	0.000215471221024556	288/9632/54536/25956/8729/114815/143187/11196/51272/3630/114879/1315/81930/2147/84364/6811/738/57410/64837/254263/10897/582/6712/55291/4926/5870/7405/1075/51290/120892/29127/10540/3798/23041/8655/2802/57511/83548/2155/2159/2621/8906/29091/5587/23256/10484/122553/10640/55860/6710/10490/10972/5265/1778/81693/3831/26153/51332/4644/54832/51762/6642/9493/1445/10066/25837/79585/91949/23062/84516/1201/3…	126
GO:0000075	BP	GO:0000075	cell	cycle	checkpoint	81/4332	219/18866	1.78808255645424e-06	0.000370767570093156	0.000314204659750447	51322/2074/11130/983/1763/9184/79733/85456/27339/80198/5883/472/25946/1017/79035/8914/8091/4193/4848/8738/84101/1407/144715/5781/51347/9735/55743/5925/79621/55795/7027/7517/440275/701/84936/7158/79968/54962/55055/5371/90381/641/197342/5347/9344/5934/23019/8883/1874/27183/55159/79791/81620/6154/57551/7756/990/7153/672/80279/146956/56155/9984/10403/126520/51343/10498/29086/4849/84446/26270/10459/25…	81
GO:0030048	BP	GO:0030048	actin	filament-based	movement	61/4332	153/18866	2.01223337185097e-06	0.000398830820580369	0.000337986685963287	7431/783/29119/7136/7140/3784/55742/4607/89/4647/775/140465/4640/4604/283446/488/4633/4624/4625/122786/23224/440193/55930/4644/4643/7168/10021/487/4641/29098/4628/4626/4622/4620/4621/51168/4642/80179/8557/3728/4635/8913/6093/1824/1829/4645/23327/4542/7171/4650/81/54795/79784/4606/7138/388591/6548/10163/5142/85366/7125	61
GO:0033044	BP	GO:0033044	regulation	of	chromosome	organization	120/4332	356/18866	2.04751354685006e-06	0.000398830820580369	0.000337986685963287	2625/8505/80351/9184/4288/3481/9646/144108/55226/6688/6749/79829/55611/8986/113130/4926/408/8726/472/5927/57379/55729/1663/120892/9700/3178/79035/10576/7334/84101/9733/51434/8550/4842/51433/5925/83852/55795/8881/3183/5587/9787/4331/56252/22938/9252/7517/701/23168/80119/5371/25942/80349/7874/2072/5073/23049/5347/5595/9810/9739/29117/10664/65057/54386/81620/23293/80169/93649/201163/6720/6830/7756/4…	120
GO:0006631	BP	GO:0006631	fatty	acid	metabolic	process	131/4332	396/18866	2.19145710879595e-06	0.000414314302804128	0.00035110806619254	1109/79746/55301/91452/240/1562/1557/10613/51703/36/1571/3630/7054/51144/10062/747/3992/3995/1374/7352/84649/7132/341392/5571/4048/55198/32/5319/35/65985/51084/10464/5095/8660/5106/122970/641372/5826/2954/207/3712/100137049/283748/255189/11001/4644/3990/1543/1544/2108/23205/11057/54988/123876/348158/116285/6296/5595/83752/8824/23659/55066/283927/197322/246/239/37/247/242/59344/9611/6720/224/31/47…	131
GO:0022406	BP	GO:0022406	membrane	docking	69/4332	180/18866	2.3850940850271e-06	0.000431644261604793	0.000365794231455278	983/54536/26123/118987/9409/9793/6809/51259/6811/26005/54843/9702/7846/23344/10540/117177/6857/80184/121441/79600/8655/79867/2054/55835/23256/376267/10490/1778/23241/11261/55142/146057/22995/440279/51762/26276/54820/5347/1201/6810/23322/65009/7531/5048/7283/54903/85302/1453/201475/79959/6093/115106/6813/8677/4218/23025/5864/23354/80776/57787/8541/5518/261734/9341/6616/22981/22919/11190/3745	69
GO:0006814	BP	GO:0006814	sodium	ion	transport	87/4332	241/18866	2.4174227470088e-06	0.000431644261604793	0.000365794231455278	23412/3799/288/1815/29850/9152/57084/159963/29099/6520/6539/6540/65125/6337/1272/196527/81539/54407/41/9498/6334/246213/160728/53373/54997/4842/5025/479/259232/2259/6555/145389/6554/6547/123041/207/11261/6557/4734/9187/10021/8912/6340/6338/115584/5652/6524/81831/6530/6559/6553/284111/2256/482/5187/29098/125206/9058/6532/4302/65266/8913/6329/124565/23327/81832/1785/6528/5348/53822/495/81/57731/176…	87
GO:0043087	BP	GO:0043087	regulation	of	GTPase	activity	154/4332	481/18866	2.54559926268828e-06	0.000442246271907033	0.000374778838816837	10276/2665/9712/94134/3688/8829/58504/5592/23232/22841/1793/60626/391/81846/84364/10235/402/6494/9610/374403/116985/408/7481/8301/143872/55531/57569/65125/4908/55200/121512/10059/120892/10411/29127/3071/64333/116986/57522/64786/10154/55785/55188/23603/8437/11211/90627/23143/9882/3843/23348/79774/22821/84962/394/253959/10484/122553/9628/8477/79890/1983/89839/9824/10125/10681/663/4649/585/161514/59…	154
GO:0006913	BP	GO:0006913	nucleocytoplasmic	transport	119/4332	354/18866	2.62354238110004e-06	0.000443792905939765	0.000376089524160463	22931/983/9221/51684/6934/9679/4928/10527/406/23279/10482/5936/11331/80824/120892/144165/10411/5571/8086/3178/84324/11260/57122/4193/4659/160419/79023/55198/5501/5781/8683/9478/5901/64328/2254/51569/3839/64062/3843/55795/2621/65110/79711/161424/4792/8487/9147/6815/652/6430/55051/207/11261/4734/4088/5371/10073/11214/7249/5310/10921/79228/23049/63928/23214/9688/10204/999/11269/9785/8720/50628/7531/…	119
GO:0140056	BP	GO:0140056	organelle	localization	by	membrane	tethering	66/4332	171/18866	2.97577678781977e-06	0.000490469056207833	0.000415644935950535	983/54536/26123/118987/9793/6809/51259/6811/26005/54843/9702/7846/23344/10540/117177/6857/80184/121441/79600/8655/79867/2054/55835/23256/376267/10490/1778/23241/55142/146057/22995/440279/51762/26276/54820/5347/1201/6810/23322/65009/7531/5048/7283/54903/85302/1453/201475/79959/115106/6813/8677/4218/23025/5864/23354/80776/57787/8541/5518/261734/9341/6616/22981/22919/11190/3745	66
GO:0008380	BP	GO:0008380	RNA	splicing	155/4332	487/18866	3.44661638148781e-06	0.000553871252505092	0.000469374730899985	10659/3189/11319/55280/4928/6207/1479/10658/27339/79026/5436/83707/7536/9092/10992/5936/51585/143884/51202/51729/11171/85437/54407/9416/25766/7009/5094/3178/6231/84872/283375/9733/84530/8683/55596/51329/10284/2963/23091/10150/3183/56339/55147/10419/22985/4857/8487/5411/3958/6430/58517/22938/6638/9716/283742/4236/10081/60677/1198/10073/55692/10921/23524/79228/54715/10421/2521/5432/79650/80004/5449…	155
GO:0051169	BP	GO:0051169	nuclear	transport	119/4332	357/18866	4.16656553855899e-06	0.000653236177606273	0.000553580915585181	22931/983/9221/51684/6934/9679/4928/10527/406/23279/10482/5936/11331/80824/120892/144165/10411/5571/8086/3178/84324/11260/57122/4193/4659/160419/79023/55198/5501/5781/8683/9478/5901/64328/2254/51569/3839/64062/3843/55795/2621/65110/79711/161424/4792/8487/9147/6815/652/6430/55051/207/11261/4734/4088/5371/10073/11214/7249/5310/10921/79228/23049/63928/23214/9688/10204/999/11269/9785/8720/50628/7531/…	119
GO:0007034	BP	GO:0007034	vacuolar	transport	59/4332	150/18866	4.87572772585696e-06	0.000746218519566871	0.000632378220082952	8027/8031/5660/26985/143187/84067/7251/55048/738/4926/4074/120892/4035/55681/79158/51028/8906/10490/63894/51332/23339/4734/54832/23295/23274/1201/55737/27183/164/22879/5119/55275/83547/51479/84313/8678/2896/11267/114804/79643/9146/201475/4864/57724/8943/80700/29911/55850/93343/59284/59283/55187/23400/65018/23585/255738/51361/64601/128866	59
GO:0006936	BP	GO:0006936	muscle	contraction	120/4332	362/18866	5.14219568192548e-06	0.000768698461474813	0.000651428706339396	7431/783/5592/29119/6865/7414/3778/59/3363/26509/51196/10580/26287/1147/30819/7136/7140/3784/5286/4607/5024/7423/89/219931/2017/143872/775/113246/8082/140465/246329/490/4604/488/4633/4842/5829/5025/22953/51761/4624/4625/384/6547/1113/29767/29766/7168/10021/1136/124093/8912/18/4629/487/226/2775/583/7442/5023/1145/1140/29098/8735/4626/4622/4619/4620/4621/93649/5606/342667/8557/3728/4635/6442/8913/6…	120
GO:0043161	BP	GO:0043161	proteasome-mediated	ubiquitin-dependent	protein	catabolic	process	137/4332	424/18866	5.2762270341557e-06	0.000770808803989838	0.000653217102912817	51322/8453/983/54788/10613/8945/79176/9184/5719/406/5682/5702/1642/51035/84447/10524/55298/408/8065/144699/8078/57542/120892/144165/29843/7480/5094/1017/10956/4193/84101/83892/51434/26259/51433/5715/55743/387921/8881/80344/5720/5721/5687/9147/114088/5706/6815/5684/9870/6400/4287/5527/207/9112/8924/701/197131/4130/4734/283807/8554/25820/5371/5685/55070/10273/899/7874/23274/5347/54620/6477/9683/267…	137
GO:0010948	BP	GO:0010948	negative	regulation	of	cell	cycle	process	119/4332	359/18866	5.63242716925633e-06	0.000804560929866215	0.00068182013101524	648/80314/983/5728/84108/9184/5719/55031/5682/79733/5702/85456/4221/5526/5017/10432/10263/8726/472/1911/10138/9700/25946/1017/1019/10106/8091/56890/4193/4848/8738/84101/317/51347/5715/5925/23026/55795/7027/5720/5721/5687/5706/652/5684/51339/4149/677/7517/701/5888/84936/23269/5371/5685/90381/641/899/4682/5347/9344/29117/5934/23019/8883/1874/5699/27183/5713/55159/79791/81620/5694/6154/146691/57551/…	119
GO:0007059	BP	GO:0007059	chromosome	segregation	112/4332	334/18866	5.79552800743777e-06	0.000809862044169783	0.000686312527196578	11130/64210/9126/79892/9184/4288/81930/3619/113130/80198/4926/6188/7405/472/9918/11331/1663/29127/9700/10540/84101/79023/51434/51433/5901/221150/23047/5925/83852/10464/55795/8881/283489/9985/57697/9787/317761/27030/1778/7517/701/54617/51203/9493/9055/7329/197342/254528/2072/54820/5347/3835/10300/1459/10664/54921/27183/100130958/55839/81620/5119/84690/7156/10615/284086/7756/990/7153/7283/27175/867…	112
GO:0000070	BP	GO:0000070	mitotic	sister	chromatid	segregation	62/4332	161/18866	6.37065563538753e-06	0.000835454232817254	0.000708000467498983	11130/9184/81930/3619/113130/4926/472/9918/29127/9700/10540/84101/51434/51433/5901/23047/5925/10464/55795/8881/283489/9985/9787/7517/701/54617/51203/9493/9055/5347/3835/10300/54921/27183/81620/5119/10615/7756/990/7283/27175/8678/146909/996/3837/56155/79643/51529/10403/81929/10270/23383/5518/6795/49856/148479/10459/55143/991/11004/642636/128866	62
GO:0031570	BP	GO:0031570	DNA	integrity	checkpoint	62/4332	161/18866	6.37065563538753e-06	0.000835454232817254	0.000708000467498983	51322/2074/983/1763/79733/85456/27339/80198/5883/472/25946/1017/8914/8091/4193/4848/8738/1407/144715/5781/51347/79621/7027/440275/7158/79968/54962/5371/90381/641/197342/5347/9344/5934/23019/8883/1874/55159/79791/81620/6154/57551/990/7153/672/80279/146956/9984/51343/10498/29086/4849/84446/26270/25949/6118/63967/1263/4998/1647/5111/1869	62
GO:0030049	BP	GO:0030049	muscle	filament	sliding	22/4332	39/18866	6.58001493562538e-06	0.000835454232817254	0.000708000467498983	7431/7136/7140/4607/89/140465/4604/4633/4624/4625/7168/4626/4622/4620/4621/8557/4635/7171/4606/7138/85366/7125	22
GO:0033275	BP	GO:0033275	actin-myosin	filament	sliding	22/4332	39/18866	6.58001493562538e-06	0.000835454232817254	0.000708000467498983	7431/7136/7140/4607/89/140465/4604/4633/4624/4625/7168/4626/4622/4620/4621/8557/4635/7171/4606/7138/85366/7125	22
GO:0051648	BP	GO:0051648	vesicle	localization	82/4332	229/18866	6.62852611600497e-06	0.000835454232817254	0.000708000467498983	3799/9632/26985/5728/282991/8729/11196/55717/9024/84364/6811/5871/254263/10312/55291/4647/8301/1075/120892/2647/4640/10540/3798/8499/283446/27253/23256/10484/122553/10972/9321/5265/1778/10125/80208/55930/4644/5873/4643/9493/585/8120/26276/54820/1201/583/51693/4641/5048/10749/6517/58485/51168/4642/80179/10948/9001/26115/55062/1453/1000/4645/8943/126003/4542/10053/1785/5864/81/8775/22870/84446/5590…	82
GO:0016482	BP	GO:0016482	cytosolic	transport	63/4332	165/18866	7.44719961393947e-06	0.000920588444584671	0.000780146923120177	3799/9559/8729/143187/51272/84067/23258/9066/6811/738/254122/374403/4926/5870/8898/23085/120892/3798/23041/23011/8499/8411/1203/25938/10490/25963/54832/6642/5604/8938/79585/1201/5595/11151/55737/164/55275/83547/124997/9905/51479/10749/4642/8678/11267/9043/1213/26115/55062/63893/5289/55658/29911/8677/84079/160/79735/9341/23095/2060/51361/55614/27131	63
GO:1901991	BP	GO:1901991	negative	regulation	of	mitotic	cell	cycle	phase	transition	88/4332	251/18866	8.17300513964284e-06	0.000991246736558947	0.000840025850996062	983/5728/9184/5719/55031/5682/79733/5702/85456/10263/472/25946/1017/1019/10106/8091/4193/4848/8738/84101/51347/5715/5925/23026/55795/7027/5720/5721/5687/5706/5684/51339/677/7517/701/84936/5371/5685/90381/641/5347/9344/29117/5934/23019/8883/1874/5699/27183/5713/55159/79791/81620/5694/6154/57551/7756/5717/5709/990/10197/672/80279/56155/5705/5718/10403/143471/126520/1032/10498/25959/5714/4849/84446/…	88
GO:0051056	BP	GO:0051056	regulation	of	small	GTPase	mediated	signal	transduction	108/4332	323/18866	9.73486981617653e-06	0.00115881005885894	0.000982026341105527	10276/2665/94134/3688/8829/58504/9886/51196/8729/5662/8036/64787/391/8567/6494/116985/9828/408/143872/57569/440073/2305/2/2059/121512/29127/64333/115557/57522/4254/3479/83892/8437/90627/10161/8660/23263/22821/394/253959/6655/57381/8477/89839/9824/10125/171177/10260/4649/5923/11214/398/89941/7249/55114/29/1398/23108/8711/9912/201163/7126/4763/57636/3675/55379/2885/9267/7077/396/5881/79822/10928/93…	108
GO:1901988	BP	GO:1901988	negative	regulation	of	cell	cycle	phase	transition	93/4332	270/18866	1.04673137698951e-05	0.00122334350750701	0.00103671480878865	983/5728/9184/5719/55031/5682/79733/5702/85456/4221/5017/10263/472/25946/1017/1019/10106/8091/4193/4848/8738/84101/51347/5715/5925/23026/55795/7027/5720/5721/5687/5706/5684/51339/677/7517/701/84936/5371/5685/90381/641/5347/9344/29117/5934/23019/8883/1874/5699/27183/5713/55159/79791/81620/5694/6154/57551/7756/5717/5709/990/10197/672/80279/56155/5705/5718/10403/143471/126520/51343/1032/10498/25959/…	93
GO:0006284	BP	GO:0006284	base-excision	repair	22/4332	40/18866	1.14551120314355e-05	0.00131488321675121	0.00111428956320825	2074/1763/27343/55031/23201/6188/8091/6996/7374/5426/10038/79661/5428/4913/6117/3980/7515/3978/5424/6118/4595/5111	22
GO:0007613	BP	GO:0007613	memory	49/4332	121/18866	1.19156863728386e-05	0.00134375494744923	0.00113875673092225	8516/5532/5728/22849/22986/7054/627/4192/50801/9610/266743/4908/41/3678/4776/6547/54207/5641/440275/56924/4130/5923/2903/123803/342371/5176/1497/6517/6532/84152/2648/4137/3675/81832/10347/3643/3949/23373/9757/23152/348/57030/50944/11202/5590/2475/5020/23236/23394	49
GO:0046486	BP	GO:0046486	glycerolipid	metabolic	process	138/4332	434/18866	1.22369742640577e-05	0.00135619432016142	0.00114929839957347	5305/5728/8513/51196/55361/22876/59338/3632/1571/81490/114879/27315/84188/5286/847/8525/10062/114971/747/9600/1119/1374/3636/10809/80168/84649/8898/472/2784/11331/10162/79887/5288/2819/1606/79837/116986/10677/114882/8835/9971/56994/5781/5319/57605/9107/160851/63874/84962/9362/5106/145447/80821/5283/6400/145567/54893/254531/100137049/123745/283748/255189/9488/3990/11057/9091/23049/51573/1201/10423…	138
GO:0016042	BP	GO:0016042	lipid	catabolic	process	113/4332	343/18866	1.30754463582556e-05	0.0014245587998452	0.00120723345056151	91452/5660/142910/8513/643414/643418/51196/5406/22876/3630/5140/747/26580/85329/5331/1374/55331/79887/89869/4035/1019/1594/32/196463/5319/35/5095/8660/63874/5106/145447/80821/5826/2581/10858/207/5330/3712/100137049/123745/283748/255189/11001/1588/3990/3073/1544/2108/11057/5346/23042/51573/79153/83752/8824/283848/23659/55512/283927/5336/5048/5338/37/224/7067/51/8877/339221/9663/1149/171586/9388/10…	113
GO:0099518	BP	GO:0099518	vesicle	cytoskeletal	trafficking	34/4332	75/18866	1.55552479384841e-05	0.00166648556247626	0.00141225277336237	3799/26985/282991/254263/4647/2647/4640/3798/8499/283446/1778/10125/55930/4644/4643/9493/8120/54820/1201/4641/5048/10749/51168/4642/80179/9001/26115/4645/8943/4542/81/5590/23095/9371	34
GO:0000819	BP	GO:0000819	sister	chromatid	segregation	71/4332	196/18866	1.71118500994574e-05	0.00178221314585705	0.00151032539052996	11130/9126/79892/9184/81930/3619/113130/4926/472/9918/11331/1663/29127/9700/10540/84101/51434/51433/5901/23047/5925/10464/55795/8881/283489/9985/9787/7517/701/54617/51203/9493/9055/5347/3835/10300/10664/54921/27183/81620/5119/10615/7756/990/7153/7283/27175/8678/146909/996/3837/56155/5889/8313/79643/51529/10403/81929/10270/23383/5518/6795/49856/148479/10459/6421/55143/991/11004/642636/128866	71
GO:0045807	BP	GO:0045807	positive	regulation	of	endocytosis	42/4332	100/18866	1.71899836719255e-05	0.00178221314585705	0.00151032539052996	50632/977/7251/408/4908/636/10059/120892/196527/3071/967/4035/23011/55681/55198/9026/302/29904/1201/5336/51479/409/7448/163/11031/57534/23327/10347/6455/718/3643/1785/25999/81/558/348/160/998/26119/5538/255738/84251	42
GO:0030100	BP	GO:0030100	regulation	of	endocytosis	75/4332	210/18866	1.78168284963863e-05	0.00181788212023446	0.0015405528399131	55680/5532/50632/1815/977/7251/10062/9066/338692/408/8301/8898/4908/636/10059/120892/196527/3071/967/5869/4035/23011/55681/55198/88455/6311/9026/5587/3958/55333/8650/30844/302/192683/6457/7249/29904/1201/5336/1012/51479/246/409/1742/6517/7448/9094/124930/163/5878/3690/11314/8877/11031/6093/57534/23327/10347/6455/718/3643/1785/25999/81/558/348/57030/160/998/26119/5538/255738/9829/84251/5770	75
GO:0090068	BP	GO:0090068	positive	regulation	of	cell	cycle	process	101/4332	302/18866	1.84173456965554e-05	0.00184979215839778	0.00156759480229727	6840/983/219736/9585/3481/3630/23378/79733/85456/5526/113130/4041/4926/472/11331/1663/7480/29127/9700/25946/1017/2735/1019/8091/4193/4848/8738/3479/51434/11113/51433/55835/5925/55795/7027/8881/9787/3306/5890/1778/7517/207/54617/51203/29766/9493/5371/1543/25942/25970/79447/5934/23019/1874/55512/81620/8558/10514/6154/7732/10615/51379/79915/84440/9349/5469/990/8678/672/80174/996/252983/5889/8877/575…	101
GO:0045017	BP	GO:0045017	glycerolipid	biosynthetic	process	92/4332	270/18866	1.88818328160815e-05	0.00186726802064265	0.00158240461252181	5305/5728/51196/55361/22876/59338/81490/27315/84188/5286/8525/10062/114971/9600/1119/3636/10809/80168/84649/8898/472/10162/5288/2819/1606/79837/116986/10677/9971/56994/5319/57605/9107/160851/63874/84962/9362/5106/80821/5283/254531/100137049/283748/9488/9091/1201/10423/54947/1459/3931/23659/55697/5336/27132/51763/246/5338/83394/23399/9487/6720/94005/284098/8396/93210/8526/9110/9489/5833/9663/65258…	92
GO:0000209	BP	GO:0000209	protein	polyubiquitination	111/4332	340/18866	2.41841168575578e-05	0.00229093900254782	0.00194144193793354	143279/80351/8945/79176/118611/5719/6737/55128/10346/5682/1643/5702/27339/55611/84447/246330/144699/57542/4193/7334/89910/51434/26259/23014/51433/5715/55743/387921/4008/7174/8881/5720/5721/55072/25831/5687/5706/57161/5684/9870/7187/140691/4734/54778/283807/25820/92912/5685/10273/64718/899/23295/9810/54620/6477/64127/267/865/5699/11060/5713/84937/79791/115992/7326/5694/26001/2874/7314/9618/642/842…	111
GO:0016050	BP	GO:0016050	vesicle	organization	111/4332	340/18866	2.41841168575578e-05	0.00229093900254782	0.00194144193793354	8027/3799/9632/55361/3257/282991/25956/8729/143187/11196/84067/7251/84364/6809/55048/9066/6811/254263/55291/55004/7405/4647/282679/8301/1075/54734/84519/9847/25946/2647/6490/5869/6857/8411/23603/2054/51028/9882/55647/29091/23256/10484/122553/114088/10490/10972/5265/23339/80208/373509/440279/5873/302/51762/26276/8938/1201/11151/6810/27183/164/9798/51693/5119/83547/5048/51479/1742/6517/58485/6844/8…	111
GO:0099515	BP	GO:0099515	actin	filament-based	transport	14/4332	21/18866	2.4235197911209e-05	0.00229093900254782	0.00194144193793354	4647/4640/283446/23224/55930/4644/4643/4641/51168/4642/80179/4645/4542/81	14
GO:0051650	BP	GO:0051650	establishment	of	vesicle	localization	75/4332	212/18866	2.58772529232726e-05	0.00241070988102603	0.00204294102025836	3799/9632/26985/282991/8729/11196/55717/84364/6811/5871/254263/10312/55291/4647/8301/1075/120892/2647/4640/10540/3798/8499/283446/23256/10484/122553/10972/9321/5265/1778/10125/80208/55930/4644/5873/4643/9493/585/8120/54820/1201/583/51693/4641/5048/10749/6517/58485/51168/4642/80179/10948/9001/26115/55062/1453/4645/8943/126003/4542/10053/1785/5864/81/8775/22870/5590/23095/65018/553115/128637/29058/…	75
GO:0044774	BP	GO:0044774	mitotic	DNA	integrity	checkpoint	44/4332	108/18866	2.72496934062042e-05	0.00246705674950817	0.00209069182175102	983/79733/85456/80198/5883/472/25946/1017/8091/4193/4848/8738/144715/51347/7027/54962/5371/90381/641/197342/9344/5934/23019/8883/1874/55159/79791/6154/57551/990/7153/80279/146956/10498/4849/84446/25949/6118/63967/1263/4998/1647/5111/1869	44
GO:1902750	BP	GO:1902750	negative	regulation	of	cell	cycle	G2/M	phase	transition	44/4332	108/18866	2.72496934062042e-05	0.00246705674950817	0.00209069182175102	983/5719/55031/5682/5702/472/8091/51347/5715/5720/5721/5687/5706/5684/84936/5685/90381/641/5347/9344/8883/5699/27183/5713/5694/57551/5717/5709/990/10197/672/80279/5705/5718/143471/51343/29086/5714/22809/84446/60672/25949/63967/4998	44
GO:0046474	BP	GO:0046474	glycerophospholipid	biosynthetic	process	80/4332	230/18866	2.83845153313785e-05	0.00251914036143568	0.00213482975312443	5305/5728/55361/22876/59338/81490/27315/84188/5286/8525/114971/9600/1119/3636/10809/8898/472/10162/5288/2819/1606/79837/116986/9971/56994/5319/57605/9107/160851/63874/84962/9362/80821/5283/254531/100137049/283748/9488/9091/1201/10423/54947/1459/3931/55697/5336/27132/51763/246/5338/83394/9487/94005/284098/8396/93210/8526/9110/9489/5833/9663/65258/171586/5289/23556/23396/57153/376497/5296/57664/791…	80
GO:0006470	BP	GO:0006470	protein	dephosphorylation	106/4332	323/18866	2.860878132931e-05	0.00251914036143568	0.00213482975312443	84930/27143/5532/58529/818/51207/9562/5728/5507/8945/8036/64077/5791/23075/84867/114971/5795/26229/5526/54961/5499/55291/51400/8898/5519/5777/80824/120892/3071/5502/10106/57460/5787/5801/4659/374462/1848/9891/54434/160760/5501/5781/121665/9107/4624/6815/1033/3958/5529/11099/57718/5527/54866/5780/79705/55313/5531/1003/23035/7531/23399/4626/4621/85464/84152/9110/22843/8493/11314/116729/5797/9989/57…	106
GO:0072329	BP	GO:0072329	monocarboxylic	acid	catabolic	process	53/4332	138/18866	3.15455433357044e-05	0.00270889102321476	0.00229563276539095	91452/112817/80150/1374/32/35/51084/5095/8660/5106/5826/207/3712/6652/11001/2108/2184/11057/18/83752/23659/197257/283927/37/224/51/51181/9663/171586/10449/440503/10994/4051/66002/1891/208/3991/6822/126129/2109/5226/2475/11313/83667/84879/10327/2166/1579/55268/6342/34/54363/64900	53
GO:0030050	BP	GO:0030050	vesicle	transport	along	actin	filament	13/4332	19/18866	3.16065380742233e-05	0.00270889102321476	0.00229563276539095	4647/4640/283446/55930/4644/4643/4641/51168/4642/80179/4645/4542/81	13
GO:0010639	BP	GO:0010639	negative	regulation	of	organelle	organization	131/4332	416/18866	3.35137361565288e-05	0.00281116748473486	0.00238230631341547	6840/80351/120/9184/23075/55226/6688/55611/10432/6712/54961/57175/8500/116985/472/5927/2288/57379/2059/10059/120892/5756/51474/9700/3178/10677/56890/89795/84101/3479/54434/84749/84260/9026/26586/9882/55795/3183/23256/114088/652/4331/6710/57143/7517/207/7082/701/51332/146057/197135/29767/29766/80119/585/25942/7249/899/51025/4682/23274/2072/255027/5347/11151/10300/1003/65057/54386/81620/8558/51763/…	131
GO:0010972	BP	GO:0010972	negative	regulation	of	G2/M	transition	of	mitotic	cell	cycle	40/4332	96/18866	3.3674532720066e-05	0.00281116748473486	0.00238230631341547	983/5719/55031/5682/5702/472/8091/51347/5715/5720/5721/5687/5706/5684/84936/5685/90381/641/9344/8883/5699/27183/5713/5694/57551/5717/5709/990/10197/672/80279/5705/5718/143471/5714/84446/60672/25949/63967/4998	40
GO:0072331	BP	GO:0072331	signal	transduction	by	p53	class	mediator	90/4332	267/18866	3.6719187449306e-05	0.00295917101683137	0.00250773098157769	983/1763/27063/26287/23378/79733/960/85456/6749/9219/10524/5883/472/2305/4839/1108/5571/25946/1017/8445/4193/4848/8738/9891/144715/8550/675/5983/7027/91875/11198/10419/22938/23368/207/80237/5371/641/29965/29117/5934/1459/23019/1874/51741/9100/54971/6117/3090/10514/1107/6154/7314/7156/79915/117584/8148/9349/672/10614/80279/5164/8493/1655/5932/6875/5366/10498/399473/147746/83596/4849/26155/7161/260…	90
GO:0006650	BP	GO:0006650	glycerophospholipid	metabolic	process	111/4332	343/18866	3.68166255995358e-05	0.00295917101683137	0.00250773098157769	5305/5728/55361/22876/59338/3632/81490/114879/27315/84188/5286/8525/10062/114971/9600/1119/3636/10809/8898/472/11331/10162/79887/5288/2819/1606/79837/116986/114882/8835/9971/56994/5319/57605/9107/160851/63874/84962/9362/145447/80821/5283/145567/54893/254531/100137049/123745/283748/255189/9488/3990/9091/23049/51573/1201/10423/79153/54947/1459/3931/23659/55697/5336/27132/51763/5048/246/5338/83394/9…	111
GO:0030705	BP	GO:0030705	cytoskeleton-dependent	intracellular	transport	71/4332	200/18866	3.68285129661651e-05	0.00295917101683137	0.00250773098157769	3799/26985/282991/283234/254263/5870/4647/1740/79659/636/10376/7846/84790/2647/4640/3798/23011/8499/283446/8655/8100/55860/3091/23224/112752/440193/9321/1778/10125/4130/80208/55930/4644/4643/9493/8120/89941/9742/23162/23059/54820/1201/6687/4641/5048/10749/7314/51168/2319/4642/80179/9001/4137/26115/4645/8943/57662/4542/29911/81/147700/5590/199953/23095/5195/57576/998/6421/51361/9371/51098	71
GO:0061615	BP	GO:0061615	glycolytic	process	through	fructose-6-phosphate	17/4332	29/18866	3.79455609805534e-05	0.00301128476522219	0.00255189445190857	5214/3098/5223/283209/2597/7167/2026/5213/5315/226/2027/230/6521/2584/3607/2821/26330	17
GO:0070875	BP	GO:0070875	positive	regulation	of	glycogen	metabolic	process	12/4332	17/18866	4.02172791708616e-05	0.00315264232329632	0.00267168703092694	10580/3481/3630/5741/8445/3479/8660/2103/207/5261/3643/208	12
GO:0006644	BP	GO:0006644	phospholipid	metabolic	process	141/4332	455/18866	4.1228699086736e-05	0.00315851613558187	0.0026766647564334	5305/259230/142891/5728/55361/22876/59338/3632/81490/975/114879/27315/84188/5286/8525/55626/10062/114971/3992/9600/1119/3636/10809/8898/472/2784/11331/10162/79887/5288/2819/1606/79837/116986/114882/8835/9971/56994/4598/196463/5319/57605/9107/2322/2321/160851/63874/84962/9362/5587/145447/80821/5283/145567/54893/254531/5330/100137049/123745/283748/255189/619189/9488/3990/9091/23049/51573/1201/930/1…	141
GO:0150063	BP	GO:0150063	visual	system	development	123/4332	388/18866	4.127494638906e-05	0.00315851613558187	0.0026766647564334	2625/7431/22931/8829/5979/94233/84287/5309/7054/6240/10083/57084/627/5080/1270/6094/10312/4041/25987/4647/8322/775/113246/8076/4040/94/10220/283375/1019/56890/10818/80184/490/246213/84678/2254/51761/2321/23047/4081/341640/1282/4901/652/4990/3091/57381/4149/64093/23093/7528/4308/4212/54567/2200/8854/84465/197021/4088/585/64220/1543/4916/220/30812/9742/3684/23322/3299/79583/170692/5176/1497/22899/4…	123
GO:0045787	BP	GO:0045787	positive	regulation	of	cell	cycle	125/4332	396/18866	4.45138267228252e-05	0.00336629268440377	0.00285274369400149	6840/219771/983/219736/9585/2263/3481/3630/6737/23378/79733/85456/5526/113130/5017/8061/4041/4926/81544/472/11331/4040/1663/7480/29127/9700/25946/1017/2735/1019/8091/4193/4848/8738/3479/51434/5781/11113/51433/55835/675/5925/55795/7027/8881/7051/9787/4331/3306/5890/5641/8812/1778/7517/207/4212/54617/51203/29766/9493/5371/1543/25942/5310/6210/25970/79447/5934/23019/1874/55512/81620/8558/5048/10514/…	125
GO:0098813	BP	GO:0098813	nuclear	chromosome	segregation	91/4332	272/18866	4.58377878794307e-05	0.00342610814522071	0.00290343393238744	11130/9126/79892/9184/81930/3619/113130/80198/4926/472/9918/11331/1663/29127/9700/10540/84101/51434/51433/5901/23047/5925/10464/55795/8881/283489/9985/57697/9787/317761/27030/1778/7517/701/54617/51203/9493/9055/197342/254528/2072/5347/3835/10300/10664/54921/27183/100130958/81620/5119/84690/10615/7756/990/7153/7283/27175/8678/146909/996/3837/146956/56155/5889/8313/79643/51529/51547/10403/81929/102…	91
GO:0007015	BP	GO:0007015	actin	filament	organization	135/4332	434/18866	4.89495572132227e-05	0.0036166408478919	0.00306489968031975	221061/10529/10006/6840/94134/8829/9886/90550/10580/120/4892/391/23647/23075/9645/10083/2620/55761/1072/6712/54961/57175/8500/2017/3636/116985/9873/408/7481/4647/50507/2059/5756/10411/27289/51474/3071/4640/10677/5074/23603/54434/283446/59341/10094/5829/5319/9026/10810/3936/81624/10278/1073/6710/87/7043/8477/23191/7082/342184/51332/29767/29766/55930/4644/4643/7168/4088/585/9051/51734/79585/55114/2…	135
GO:0042176	BP	GO:0042176	regulation	of	protein	catabolic	process	125/4332	397/18866	5.04731758341653e-05	0.00368683607115926	0.00312438618351442	51322/5728/3416/8945/51684/9024/3630/975/406/4745/1642/51035/6811/5970/282679/1075/8078/120892/144165/29843/7480/7471/4035/10956/116986/11213/4193/160418/26259/55743/23077/5720/5721/6815/51339/9870/4287/207/4130/4734/302/6642/4088/8554/25820/5371/55070/5045/64285/8312/10273/5310/25837/7874/2903/23274/5347/9810/55737/9683/9709/1459/999/11060/23450/11345/54971/863/83547/51009/8742/6341/7314/4843/93…	125
GO:0030111	BP	GO:0030111	regulation	of	Wnt	signaling	pathway	119/4332	375/18866	5.19489596794018e-05	0.00374396688081621	0.00317280133105556	25805/219771/80114/80351/10023/8945/6934/2263/9679/54764/5719/3611/55031/406/5682/55366/4192/4038/5702/1500/5499/7481/25987/8322/65125/4040/65981/120892/144165/7480/55716/3489/4035/2735/11197/8549/55681/64897/5715/26524/2254/8796/57680/5720/5721/4776/5687/5706/5684/51339/440193/145258/53944/4088/7090/5685/55897/79705/8312/7249/79412/55737/1540/267/865/5699/5713/51741/64359/3090/5694/1856/23399/92…	119
GO:0006892	BP	GO:0006892	post-Golgi	vesicle-mediated	transport	42/4332	104/18866	5.24201959043962e-05	0.00374396688081621	0.00317280133105556	288/54536/8729/114815/143187/114879/582/23041/8906/29091/23256/10640/10490/81693/4644/54832/1445/10066/25837/79585/23062/1201/6810/583/80262/164/51479/6844/3996/83871/55062/23163/11031/8943/1785/160/9341/6248/23499/2060/55614/10564	42
GO:0048880	BP	GO:0048880	sensory	system	development	124/4332	394/18866	5.51762174218205e-05	0.0038975024789831	0.00330291411403032	2625/7431/22931/8829/5979/94233/84287/5309/7054/6240/10083/57084/627/5080/1270/6094/10312/4041/25987/4647/8322/775/113246/8076/4040/94/10220/283375/1019/56890/10818/80184/490/246213/84678/2254/51761/2321/23047/4081/341640/1282/4901/652/4990/3091/57381/4149/64093/23093/7528/4308/4212/54567/2200/8854/84465/197021/4088/585/64220/1543/4916/220/30812/9742/3684/23322/3299/79583/170692/5176/1497/22899/4…	124
GO:0060828	BP	GO:0060828	regulation	of	canonical	Wnt	signaling	pathway	97/4332	295/18866	5.61748686616015e-05	0.00392491364953016	0.00332614353917378	25805/219771/80114/80351/10023/8945/6934/2263/9679/5719/3611/55031/406/5682/55366/4192/4038/5702/1500/5499/7481/8322/65125/4040/65981/120892/144165/7480/55716/3489/2735/8549/55681/5715/26524/2254/8796/57680/5720/5721/5687/5706/5684/51339/440193/53944/4088/7090/5685/55897/79705/8312/79412/55737/1540/267/5699/5713/5694/1856/23399/92162/388336/5717/54475/5709/3487/3728/10197/1277/54903/5705/64750/83…	97
GO:0035567	BP	GO:0035567	non-canonical	Wnt	signaling	pathway	56/4332	151/18866	6.04472112622278e-05	0.00417800724724302	0.00354062612656513	8325/5532/6934/5719/5682/5702/5331/7481/8322/144165/7471/5715/11211/10082/5720/5721/5687/5706/5684/51339/23002/440193/5330/5685/27327/2775/5699/5713/409/5694/1856/51701/5717/163/5709/10197/7484/54903/1213/5705/64750/5718/57690/57674/1453/143471/5714/57664/160/128272/998/57822/192670/26523/192669/23236	56
GO:1902414	BP	GO:1902414	protein	localization	to	cell	junction	42/4332	105/18866	6.81532339902653e-05	0.00457015077278746	0.00387294570614992	143098/3799/7414/9231/9211/5913/6809/9379/254263/1740/3798/56899/10082/10243/55333/7082/4130/102/23162/2903/55737/1003/1742/388336/9912/4137/201134/2905/10458/81832/4218/51599/4868/81/50944/59284/59283/5590/22883/57576/57554/6616	42
GO:2001022	BP	GO:2001022	positive	regulation	of	response	to	DNA	damage	stimulus	42/4332	105/18866	6.81532339902653e-05	0.00457015077278746	0.00387294570614992	2074/27063/64210/54780/322/5883/23201/6188/472/2305/1663/196528/25946/8914/8091/7334/3146/2521/84501/3090/9513/55135/6154/672/1655/57332/23347/56907/5366/51588/29086/126549/54929/399473/7515/11284/5582/10155/10459/2140/5111/2139	42
GO:0070646	BP	GO:0070646	protein	modification	by	small	protein	removal	98/4332	300/18866	6.84518014024282e-05	0.00457015077278746	0.00387294570614992	2625/8027/983/159195/5728/54764/5719/6737/55031/5682/1643/5702/51035/55611/57558/330/50813/8078/29843/10445/114785/9958/4193/84101/9733/84749/64426/5715/219333/10208/8900/7347/5720/5721/4738/5687/4792/5706/5684/3091/4287/7528/91833/7187/161725/54617/9318/373509/9960/4088/5685/7874/57478/283899/1540/5699/5713/9100/409/5694/9098/26168/7314/8533/23326/5717/5709/2648/8678/10197/672/56970/84669/5705/6…	98
GO:0043488	BP	GO:0043488	regulation	of	mRNA	stability	66/4332	186/18866	6.89646274051624e-05	0.00457015077278746	0.00387294570614992	7431/22849/51013/5719/5682/5702/8531/5715/11340/22894/55795/3183/56339/5720/5721/5687/5706/23034/5684/677/79882/207/50804/5685/23589/5073/2521/79068/5699/5713/5694/9513/7314/5717/8148/5709/10197/10642/5705/8313/5718/6093/143471/1153/8570/1994/4670/5976/5714/55095/56915/59284/84069/23435/2475/10236/51441/9698/9967/80149/8761/4904/1996/26135/1869/7529	66
GO:0031145	BP	GO:0031145	anaphase-promoting	complex-dependent	catabolic	process	35/4332	83/18866	7.59982038902172e-05	0.0049848617816971	0.00422438995845192	983/9184/5719/5682/5702/1017/51434/51433/5715/8881/5720/5721/5687/5706/5684/701/5685/5347/5699/5713/79791/5694/7314/5717/5709/10197/996/5705/5718/51529/143471/51343/5714/27338/991	35
GO:1901796	BP	GO:1901796	regulation	of	signal	transduction	by	p53	class	mediator	64/4332	180/18866	8.22847420537734e-05	0.00530811125506131	0.00449832570414671	1763/27063/26287/960/6749/9219/10524/5883/472/4839/1108/5571/25946/1017/8445/4193/9891/144715/8550/5983/91875/11198/10419/23368/207/80237/5371/641/29117/1459/54971/6117/3090/1107/6154/7314/7156/79915/117584/8148/9349/672/10614/80279/1655/5932/6875/5366/399473/147746/83596/26155/7161/26038/23028/6118/3065/64769/10269/1263/5563/22974/51230/26013	64
GO:0061013	BP	GO:0061013	regulation	of	mRNA	catabolic	process	72/4332	208/18866	8.2577959786268e-05	0.00530811125506131	0.00449832570414671	7431/22849/51013/5719/11187/5682/5702/5436/8531/5715/11340/22894/55795/3183/56339/5720/5721/5687/5706/23034/5684/677/79882/207/50804/5685/23589/5073/27327/2521/79068/23019/5699/5713/5694/9513/7314/5717/8148/5709/10197/10642/5705/8313/5718/57690/6093/143471/1153/8570/1994/4670/5976/5714/55095/56915/9704/59284/84069/23435/2475/10236/51441/9698/9967/80149/8761/4904/1996/26135/1869/7529	72
GO:0032147	BP	GO:0032147	activation	of	protein	kinase	activity	106/4332	331/18866	8.69620904349737e-05	0.00553457739916843	0.00469024302241781	5979/2074/983/10718/51196/60370/1815/3630/975/9776/8567/2785/5871/4296/408/7481/65125/4908/11331/9052/55507/120892/112/3489/7786/3071/116986/10818/114882/1848/7334/3479/8550/5781/51347/5319/79866/10464/2621/196883/55012/11183/652/4293/7043/207/7057/56924/5604/5607/6176/1136/4916/8312/23162/84231/5170/115/10595/9344/5595/113/64127/1398/50488/6416/7314/5606/8844/9618/57551/6352/80174/3690/9043/9233…	106
GO:0030178	BP	GO:0030178	negative	regulation	of	Wnt	signaling	pathway	75/4332	219/18866	8.83754451462187e-05	0.00556837477791531	0.00471888439978249	80114/6934/5719/5682/4192/4038/5702/1500/7481/25987/8322/4040/144165/55716/3489/4035/2735/11197/55681/64897/5715/26524/2254/57680/5720/5721/4776/5687/5706/5684/51339/440193/145258/7090/5685/55897/8312/7249/79412/1540/267/5699/5713/51741/64359/3090/5694/1856/92162/388336/51701/5717/5709/3487/10197/54894/5705/8313/5718/6662/57674/143471/1000/10297/7089/5714/348/10856/27120/80199/261734/10459/10076/…	75
GO:0016197	BP	GO:0016197	endosomal	transport	82/4332	244/18866	8.9225669278979e-05	0.00556837477791531	0.00471888439978249	8027/9559/282991/8729/143187/22876/50632/51272/23258/7251/55048/6811/738/91056/254122/374403/4926/55004/5870/8301/23085/10059/120892/2647/116986/9182/8411/23603/11021/9201/51028/1203/25938/55745/10490/30844/123745/23339/25963/6642/8938/6345/23274/55737/65009/27183/5119/55275/83547/9905/51479/9912/7314/84440/84313/11267/9043/1213/23163/63893/79643/9146/57724/4645/55658/8943/80700/79958/8677/4218/5…	82
GO:0002181	BP	GO:0002181	cytoplasmic	translation	41/4332	103/18866	9.40918194629318e-05	0.00581559822603582	0.00492839236559385	22849/8661/10480/5936/8531/1975/25946/6231/6171/6128/6175/8562/56339/1983/89978/8669/6176/5315/64506/2935/1801/1973/6154/1819/6143/85451/6139/1938/25873/6234/8666/6142/6141/23521/6146/2475/51441/8668/1802/8891/8894	41
GO:0061620	BP	GO:0061620	glycolytic	process	through	glucose-6-phosphate	16/4332	28/18866	9.84052761047468e-05	0.00594115212616297	0.00503479223346762	5214/3098/5223/283209/2597/7167/2026/5213/5315/226/2027/230/2584/3607/2821/26330	16
GO:0043487	BP	GO:0043487	regulation	of	RNA	stability	68/4332	195/18866	9.94452062167003e-05	0.00594115212616297	0.00503479223346762	1787/7431/22849/51013/5719/5682/5702/8531/5715/11340/22894/55795/3183/56339/5720/5721/5687/5706/23034/5684/677/79882/207/50804/5685/23589/5073/2521/79068/5699/5713/5694/9513/7314/5717/8148/5709/10197/10642/5705/8313/5718/6093/143471/1153/8570/1994/4670/5976/54555/5714/55095/56915/59284/84069/23435/2475/10236/51441/9698/9967/80149/8761/4904/1996/26135/1869/7529	68
GO:0090263	BP	GO:0090263	positive	regulation	of	canonical	Wnt	signaling	pathway	55/4332	150/18866	9.96786311884546e-05	0.00594115212616297	0.00503479223346762	25805/80351/10023/2263/9679/5719/3611/55031/406/5682/55366/5702/65125/65981/120892/7480/8549/5715/2254/8796/5720/5721/5687/5706/5684/51339/53944/4088/5685/79705/8312/55737/5699/5713/5694/23399/5717/54475/5709/3728/10197/1277/5705/64750/8313/5718/1453/143471/1613/5714/57664/54795/55182/79971/55959	55
GO:0018105	BP	GO:0018105	peptidyl-serine	phosphorylation	100/4332	310/18866	9.98340050287759e-05	0.00594115212616297	0.00503479223346762	84930/5979/983/219736/5728/1147/22876/282974/9024/3611/627/10114/960/85456/219537/8986/408/472/65125/8798/4908/23012/65981/120892/10411/7786/1017/8091/8445/11137/8550/4842/8408/26524/9201/2621/283629/5587/5583/9252/8115/7443/207/146057/53944/4916/8312/5310/5170/23049/5347/5579/5595/1459/54386/51763/409/5598/51701/79893/1440/6198/11011/2081/57521/1453/6093/4092/2872/10045/22983/5585/23031/11184/91…	100
GO:0001654	BP	GO:0001654	eye	development	120/4332	384/18866	0.000100744490004942	0.00594115212616297	0.00503479223346762	2625/7431/22931/8829/5979/94233/84287/5309/7054/6240/10083/57084/627/5080/1270/6094/10312/4041/25987/4647/8322/775/113246/8076/4040/94/10220/283375/1019/56890/10818/80184/490/246213/84678/2254/51761/2321/23047/4081/341640/1282/4901/652/4990/3091/57381/4149/64093/23093/7528/4308/4212/54567/2200/8854/84465/197021/4088/585/64220/1543/4916/220/30812/9742/23322/3299/79583/170692/5176/1497/22899/4628/1…	120
GO:0007041	BP	GO:0007041	lysosomal	transport	43/4332	110/18866	0.000105422651333023	0.00616051638880612	0.0052206911066832	8031/5660/26985/84067/7251/738/4926/4074/120892/4035/55681/79158/63894/51332/23339/4734/23295/23274/1201/55737/27183/164/55275/83547/51479/2896/114804/9146/201475/4864/57724/8943/80700/29911/55850/93343/59284/59283/23400/65018/255738/51361/64601	43
GO:0006520	BP	GO:0006520	cellular	amino	acid	metabolic	process	108/4332	340/18866	0.000107703293166602	0.00623708800427853	0.00528558124359568	22929/5092/2746/5832/112817/36/4942/5719/3630/7054/5682/7166/51074/84680/5702/2346/10249/80150/57571/79731/7299/50507/10003/57494/586/51067/51380/27165/144193/3034/9971/5053/1610/10993/113675/4842/3242/5715/1638/9056/5720/5721/5687/89874/5706/5684/4522/384/4329/1743/2954/3712/3067/5685/2184/18/1428/124454/1201/10295/84706/5699/1728/6898/5713/2653/443/1497/5694/5198/6470/4843/51268/642/5717/5709/1…	108
GO:0007611	BP	GO:0007611	learning	or	memory	86/4332	260/18866	0.000114211270128224	0.00654588870815738	0.00554727246990378	8516/3688/6865/5532/5728/22849/22986/60626/10522/7054/627/4192/50801/9379/8061/9610/266743/22941/8301/2915/4908/2904/41/8086/25946/3678/4776/3091/6547/2353/9369/54207/5641/4212/440275/56924/4130/2628/29767/8554/64220/5923/2903/123803/1201/267/65009/342371/5176/5048/1497/1742/6517/6532/4763/6356/4761/84152/7067/2648/10882/4137/3675/51204/81832/10347/3643/3949/4125/23373/9757/23152/348/57030/50944/…	86
GO:0031109	BP	GO:0031109	microtubule	polymerization	or	depolymerization	45/4332	117/18866	0.000115717651628779	0.00654588870815738	0.00554727246990378	10844/81930/9793/402/4926/6188/2288/57701/89795/59341/6249/221150/55835/26586/440145/10426/51199/114791/146057/27229/4130/2242/54820/10300/1003/29098/57551/7756/246176/7283/27175/146909/4137/348235/124602/1453/6904/220134/10297/57662/25999/24139/11004/22974/22919	45
GO:0000956	BP	GO:0000956	nuclear-transcribed	mRNA	catabolic	process	72/4332	210/18866	0.000116090745602044	0.00654588870815738	0.00554727246990378	22849/51013/6181/6157/6207/85456/219988/5436/6188/472/196513/6231/6171/9924/4848/6128/6175/6144/255967/11340/22894/55795/65110/23034/677/197135/6176/80349/6187/10921/2935/5073/6210/23049/27327/23019/23644/23293/6154/6147/9349/6143/22794/55181/1655/57690/9811/6139/6209/25873/6234/6142/5976/55095/6217/56915/56006/9704/6141/23521/5518/4849/6158/6193/6146/5394/51154/26523/9967/80149/4116/22803	72
GO:0046434	BP	GO:0046434	organophosphate	catabolic	process	53/4332	144/18866	0.000117954721133214	0.00659315606473302	0.00558732889578381	11164/25961/5728/22978/22876/3632/272/5138/8898/79887/51071/2819/11163/6996/7374/196463/4860/145447/100137049/123745/283748/255189/1854/3990/79661/5151/4913/51573/79153/23659/55512/283927/5336/51763/56953/23098/339221/3613/9388/10908/5141/3949/5143/27293/3633/27329/5142/3704/56261/26090/25939/5335/100	53
GO:0006469	BP	GO:0006469	negative	regulation	of	protein	kinase	activity	82/4332	246/18866	0.000121713185330025	0.00661765037869732	0.00560808644904835	5728/27250/3611/10527/7251/10114/9479/5795/4221/4041/65125/5777/4040/80824/9052/6895/11213/5787/374462/1848/23603/10019/54997/51347/26524/5925/5611/3843/51562/652/6547/207/11261/7026/3480/7249/5170/5347/9961/54920/79007/51763/388324/2874/93649/140775/4763/79893/80725/84152/84313/10614/80279/22843/5573/11314/57521/79643/2873/5771/55364/6317/4616/1032/5585/399473/9535/23624/348/84335/5518/5794/1131…	82
GO:0000077	BP	GO:0000077	DNA	damage	checkpoint	55/4332	151/18866	0.000122154965521189	0.00661765037869732	0.00560808644904835	51322/2074/983/79733/85456/27339/80198/5883/472/25946/1017/8091/4193/4848/8738/1407/144715/5781/51347/79621/7027/440275/7158/79968/54962/5371/90381/641/197342/5347/9344/5934/23019/1874/55159/79791/6154/57551/672/80279/146956/9984/51343/10498/29086/4849/84446/26270/25949/6118/63967/1263/1647/5111/1869	55
GO:0006261	BP	GO:0006261	DNA-dependent	DNA	replication	55/4332	151/18866	0.000122154965521189	0.00661765037869732	0.00560808644904835	55388/22891/1763/79892/79733/23649/10714/57379/5965/1663/1017/8914/8099/5426/675/5983/1602/11177/57697/5427/11169/55218/5888/54617/54962/5428/90381/641/197342/9093/23594/54921/55159/81620/6117/79915/3980/990/80174/11143/146956/11232/9400/10189/9984/64863/5976/3978/11284/5424/6118/10269/4998/5111/25939	55
GO:0045930	BP	GO:0045930	negative	regulation	of	mitotic	cell	cycle	108/4332	341/18866	0.000122510951316892	0.00661765037869732	0.00560808644904835	11130/983/5728/9184/5719/55031/5682/79733/5702/85456/5017/80198/5883/10263/472/25946/1017/79035/1019/10106/8091/4193/4848/8738/84101/144715/51347/5715/9735/55743/5925/23026/55795/7027/5720/5721/5687/5706/652/5684/51339/677/7517/701/84936/54962/55055/4088/5371/5685/90381/641/197342/1877/5347/9344/29117/5934/23019/8883/1874/5699/27183/5713/55159/79791/81620/5694/6154/146691/57551/7756/5717/54475/57…	108
GO:0045725	BP	GO:0045725	positive	regulation	of	glycogen	biosynthetic	process	11/4332	16/18866	0.000125091221610498	0.00670071977093566	0.00567848308626601	10580/3481/3630/5741/8445/3479/8660/2103/207/3643/208	11
GO:0033673	BP	GO:0033673	negative	regulation	of	kinase	activity	88/4332	268/18866	0.000127756188397014	0.00678691552905789	0.00575152914271028	5728/27250/10935/3611/10527/7251/10114/9479/5795/4221/4041/65125/5777/4040/80824/9052/6895/11213/5787/374462/1848/23603/10019/54997/51347/26524/5925/5611/3843/8660/84962/51562/652/6547/207/11261/1445/7026/3480/7249/5170/5347/9961/54920/79007/51763/388324/2874/93649/140775/4763/79893/80725/84152/84313/10614/4137/80279/22843/5573/11314/57521/79643/2873/5771/55364/6317/90007/4616/1032/5585/399473/95…	88
GO:0044773	BP	GO:0044773	mitotic	DNA	damage	checkpoint	40/4332	101/18866	0.000129735996360554	0.00683559823447248	0.00579278499711707	983/79733/85456/80198/5883/472/25946/1017/8091/4193/4848/8738/144715/51347/7027/54962/5371/90381/641/197342/9344/5934/23019/1874/55159/79791/6154/57551/80279/146956/10498/4849/84446/25949/6118/63967/1263/1647/5111/1869	40
GO:0016311	BP	GO:0016311	dephosphorylation	148/4332	492/18866	0.000133361917175477	0.00694668536057153	0.00588692508776695	84930/27143/5532/58529/818/51207/9562/5728/5507/8945/22978/8036/22876/64077/5791/3632/23075/84867/53/114971/5795/26229/5526/54961/5499/55291/3636/51400/1740/54843/8898/5519/65125/5777/80824/120892/81566/3071/5502/10106/57460/5787/5801/4659/374462/1848/51559/9891/54434/160760/5501/5781/121665/9107/64062/10160/4624/55012/6815/1033/3958/5529/53349/11099/57718/5527/54893/54866/11261/4088/5780/8826/79…	148
GO:1903829	BP	GO:1903829	positive	regulation	of	cellular	protein	localization	107/4332	338/18866	0.000134005753688685	0.00694668536057153	0.00588692508776695	3799/3688/288/983/9585/10580/81603/6934/22841/3630/975/391/7251/9776/2147/4038/25921/6809/26229/572/4926/9847/636/10411/784/10445/4035/246329/4193/10576/80184/54434/5901/64328/3843/7027/2621/55072/3958/5583/23368/207/11261/4130/4088/5780/8826/5170/84662/5347/63928/1201/6810/3684/1540/1459/29800/10204/999/81620/2622/7531/4641/55135/6844/29098/163/342667/2064/3728/4836/4137/9520/80279/11143/3675/10…	107
GO:0035418	BP	GO:0035418	protein	localization	to	synapse	35/4332	85/18866	0.000135151623677217	0.00695003709597722	0.0058897654949861	3799/9211/5913/6809/9379/254263/1740/3798/56899/10082/10243/55333/4130/102/23162/2903/55737/1742/388336/9912/4137/201134/2905/10458/81832/4218/4868/50944/59284/59283/5590/22883/57576/57554/6616	35
GO:0032868	BP	GO:0032868	response	to	insulin	92/4332	283/18866	0.000136267963720219	0.00695182913328226	0.00589128414579892	79746/5728/3416/10580/5791/3481/3630/5140/5286/847/5970/10312/3636/7352/143686/9847/1019/114882/490/9971/55198/1407/59341/5781/5319/23545/9882/8660/5106/376267/4149/51382/677/6430/207/23191/64397/4644/54832/51762/5315/64506/3480/7249/5170/29904/5579/181/9564/55625/353/4641/51763/6517/6844/6720/535/2538/10014/5164/252983/6198/2885/15/10458/9663/201475/11031/5771/3643/4218/376497/5296/208/5590/8427…	92
GO:0030522	BP	GO:0030522	intracellular	receptor	signaling	pathway	87/4332	265/18866	0.000139985026924187	0.00708522640211552	0.00600433082745682	8031/57178/3665/55128/406/10062/5970/81570/10809/5547/330/2288/11331/7421/8085/3164/57658/1594/9958/4848/7334/9971/1407/79039/9612/51569/144811/29966/4792/2100/22938/4734/8854/6095/9325/5371/7026/8312/79447/64127/1540/23019/865/246/409/2874/247/59344/5187/9611/7314/6720/84282/5469/7067/9572/79132/6774/672/1655/5608/23558/6397/55666/54941/9063/440503/9667/10498/6597/25959/811/10365/9745/81/5536/11…	87
GO:1902307	BP	GO:1902307	positive	regulation	of	sodium	ion	transmembrane	transport	13/4332	21/18866	0.000147679086492643	0.00725324424486154	0.00614671649807724	3799/288/1815/65125/54997/4842/11261/482/65266/1785/5348/81/6548	13
GO:0097711	BP	GO:0097711	ciliary	basal	body-plasma	membrane	docking	38/4332	95/18866	0.000148002870330447	0.00725324424486154	0.00614671649807724	983/26123/9793/51259/26005/9702/7846/10540/117177/80184/121441/79600/8655/79867/55835/1778/55142/146057/22995/54820/5347/23322/7531/5048/7283/54903/85302/1453/79959/115106/23354/80776/57787/5518/261734/22981/22919/11190	38
GO:0006090	BP	GO:0006090	pyruvate	metabolic	process	55/4332	152/18866	0.000149147763392402	0.00725324424486154	0.00614671649807724	5214/55526/55753/3098/5223/112817/3630/4928/3939/3948/23279/89/5091/283209/10873/2597/7167/2026/5213/5571/2819/8086/57122/79023/3479/10993/5106/3091/957/2103/2954/5315/226/9688/55066/863/2027/9611/230/6774/6521/5164/79902/2584/9123/3607/81929/4200/3643/2821/26330/55706/5563/5236/3692	55
GO:0050684	BP	GO:0050684	regulation	of	mRNA	processing	55/4332	152/18866	0.000149147763392402	0.00725324424486154	0.00614671649807724	10659/22849/4928/9646/10658/27339/7536/5936/3178/84872/283375/9733/84530/8683/10284/10150/55147/4857/677/6430/58517/22938/79882/123169/79811/60677/64506/10921/54715/9810/9513/6830/84081/1655/23210/146713/56853/5725/1153/60680/9667/79171/3191/54623/6829/6626/6625/11338/984/728642/6429/10657/9967/4116/9584	55
GO:0046942	BP	GO:0046942	carboxylic	acid	transport	110/4332	350/18866	0.000149675754906521	0.00725324424486154	0.00614671649807724	1109/3688/220963/5660/387700/1244/51703/119559/1815/9152/57084/159963/627/8501/6520/9356/114571/1374/8500/10809/11309/120103/6539/6540/6579/81539/54407/27165/65012/6857/8499/246213/9971/160728/32/5319/5025/121260/7223/253512/10257/6555/8660/9056/23428/89874/145389/6554/5826/283600/207/4948/7057/255189/11001/64220/28232/18/4363/1201/9057/8140/124935/7442/1497/8402/284111/201232/162515/6844/55244/4…	110
GO:0010876	BP	GO:0010876	lipid	localization	134/4332	440/18866	0.000150074904257403	0.00725324424486154	0.00614671649807724	1109/5660/1244/51703/5406/118987/338440/1815/114879/63982/10062/5007/9066/26580/114571/738/9600/1119/1374/55004/10809/11309/84649/8322/10162/4040/6579/196527/51474/8435/23344/4035/114882/9971/121601/160728/1407/32/51228/5781/5319/5025/57605/51761/10257/6555/8660/23250/26020/4792/6554/53349/5826/5104/207/57194/7057/255189/79895/11001/1588/3990/302/64220/28232/4833/21/4363/1201/83985/79068/3931/271…	134
GO:2001020	BP	GO:2001020	regulation	of	response	to	DNA	damage	stimulus	76/4332	226/18866	0.000154488701140736	0.00741084605173622	0.00628027516420511	2074/8505/22891/27063/64210/54780/322/55031/960/55611/5883/23201/6188/472/2305/10635/1663/196528/25946/8914/8091/4193/7334/1407/3146/7178/79621/5888/7158/80237/79968/5371/84309/2072/23049/5531/2521/55159/54386/84501/3090/9513/55135/6154/79915/672/4137/11143/1655/8313/9400/57332/51547/9984/23347/56907/5366/51588/1032/29086/126549/54929/399473/7515/2067/83596/11284/5582/10155/10459/23028/6118/2140/…	76
GO:0006096	BP	GO:0006096	glycolytic	process	44/4332	115/18866	0.000157562733797965	0.00750232039150606	0.00635779452167227	5214/55526/55753/3098/5223/3630/4928/3939/23279/89/283209/2597/7167/2026/5213/5571/2819/8086/57122/79023/3479/3091/957/2103/5315/226/9688/863/2027/9611/230/6774/6521/79902/2584/3607/81929/3643/2821/26330/55706/5563/5236/3692	44
GO:0002283	BP	GO:0002283	neutrophil	activation	involved	in	immune	response	147/4332	490/18866	0.00016100243793348	0.0076097328752677	0.00644882055964209	2665/23412/22931/240/5660/5328/7414/5223/5719/54472/391/3043/272/1315/847/960/29099/5702/5795/823/374403/10312/55004/5870/5547/1075/4317/5777/6515/160364/51071/196527/25840/3848/3071/967/5869/5036/64333/2799/55832/10576/5787/80184/4048/317/8655/121260/3146/387921/5611/23250/4860/5836/3958/55860/51382/5265/1778/23191/6727/79895/11001/5873/102/302/80301/5315/290/8826/1773/3163/55313/9961/226/3683/3…	147
GO:0010927	BP	GO:0010927	cellular	component	assembly	involved	in	morphogenesis	43/4332	112/18866	0.000170037222170243	0.00797809681832352	0.00676098828068388	10529/3688/84665/58529/11155/27063/4892/7140/3611/26011/8898/928/84519/1466/4633/4624/1073/64398/23405/825/29767/29766/7168/11214/4205/4629/91807/5048/4628/4621/5376/2314/8557/3880/8506/5573/23136/80206/4089/5990/2068/7138/128637	43
GO:0043312	BP	GO:0043312	neutrophil	degranulation	146/4332	487/18866	0.000175103563712827	0.00815627324308735	0.00691198277813792	2665/23412/22931/240/5660/5328/7414/5223/5719/54472/391/3043/272/1315/847/960/29099/5702/5795/823/374403/10312/55004/5870/5547/1075/4317/5777/6515/160364/51071/196527/25840/3848/3071/967/5869/5036/64333/2799/55832/10576/5787/80184/4048/317/8655/121260/3146/387921/5611/23250/4860/5836/3958/55860/51382/5265/1778/23191/6727/79895/11001/5873/102/302/80301/5315/290/8826/3163/55313/9961/226/3683/3684/3…	146
GO:0030239	BP	GO:0030239	myofibril	assembly	29/4332	67/18866	0.000176554413817899	0.00816468900734858	0.00691911466495741	10529/3688/84665/58529/11155/27063/4892/7140/1466/4633/4624/1073/825/29767/29766/7168/11214/4205/4629/91807/4628/4621/2314/8557/3880/5573/80206/4089/7138	29
GO:1905475	BP	GO:1905475	regulation	of	protein	localization	to	membrane	67/4332	195/18866	0.000182987167813708	0.0083452811437617	0.00707215634214895	3799/3688/288/10580/22841/3630/975/391/4038/25921/6809/572/8500/8301/9847/784/4035/246329/54434/10082/7027/4323/3958/5583/10490/8650/23368/207/11261/102/1445/5780/5170/1201/6810/3684/27183/55625/7531/4641/51763/29098/388336/9912/163/342667/2064/4836/3675/1213/1000/5366/25999/208/5590/27237/7161/6248/1969/2048/26119/9528/84455/1869/7529/23613/3745	67
GO:0007033	BP	GO:0007033	vacuole	organization	61/4332	174/18866	0.000186606607640804	0.0083452811437617	0.00707215634214895	5305/23232/3257/84067/1200/55626/9776/53/9066/23130/10312/219931/55004/89849/4647/54734/2026/120892/79837/79158/8408/8100/1203/55647/23256/55102/23241/80208/302/54982/1201/11151/55737/27183/11345/8720/81631/2027/79142/11337/140775/147007/83871/8396/8678/2896/55062/2548/56270/22878/5289/29911/2475/9927/23400/65018/5538/51361/64601/128866/84557	61
GO:0031023	BP	GO:0031023	microtubule	organizing	center	organization	50/4332	136/18866	0.000186816511605095	0.0083452811437617	0.00707215634214895	983/118611/9793/402/10432/4926/26005/7405/1017/56890/4659/55835/675/51199/7517/55142/22995/585/2242/124093/899/4682/54820/5347/1874/5119/5048/9851/1107/116840/2648/672/4591/2302/10403/79959/115106/25914/23354/284403/57787/22809/84446/9696/6491/1647/23032/9371/128866/11190	50
GO:0000375	BP	GO:0000375	RNA	splicing,	via	transesterification	reactions	121/4332	393/18866	0.00018784379596633	0.0083452811437617	0.00707215634214895	10659/3189/55280/4928/1479/10658/27339/5436/7536/9092/10992/5936/51585/143884/51729/11171/85437/9416/25766/5094/3178/84872/283375/9733/84530/8683/55596/10284/2963/10150/3183/56339/55147/10419/4857/8487/5411/6430/58517/22938/6638/9716/4236/10081/60677/10073/55692/10921/23524/54715/10421/2521/5432/80004/54496/23450/9785/50628/10594/5430/9513/84081/54883/22794/1659/9343/51747/8161/1655/23210/146713/…	121
GO:0006869	BP	GO:0006869	lipid	transport	121/4332	393/18866	0.00018784379596633	0.0083452811437617	0.00707215634214895	1109/5660/1244/51703/5406/118987/338440/1815/114879/63982/10062/5007/9066/114571/738/9600/1119/1374/55004/10809/11309/8322/10162/4040/6579/196527/51474/8435/23344/4035/114882/9971/121601/160728/1407/32/51228/5781/5319/5025/57605/51761/10257/6555/8660/23250/26020/4792/6554/5826/5104/207/57194/7057/255189/79895/11001/1588/3990/302/64220/28232/4833/21/4363/1201/83985/3931/27183/5306/201305/124976/38…	121
GO:0009395	BP	GO:0009395	phospholipid	catabolic	process	23/4332	49/18866	0.000189436704689896	0.0083452811437617	0.00707215634214895	22876/79887/196463/145447/100137049/123745/283748/255189/3990/51573/79153/23659/55512/5336/339221/9388/10908/3949/27293/27329/56261/26090/5335	23
GO:0019369	BP	GO:0019369	arachidonic	acid	metabolic	process	26/4332	58/18866	0.000189547455972185	0.0083452811437617	0.00707215634214895	240/1562/1557/1571/747/100137049/1543/1544/5595/246/239/247/242/59344/2879/4051/66002/1548/1549/1553/1572/2166/1579/284541/1573/5740	26
GO:0008654	BP	GO:0008654	phospholipid	biosynthetic	process	88/4332	271/18866	0.000196231445174579	0.00858078727606932	0.0072717345419151	5305/259230/142891/5728/55361/22876/59338/81490/27315/84188/5286/8525/114971/3992/9600/1119/3636/10809/8898/472/10162/5288/2819/1606/79837/116986/9971/56994/4598/5319/57605/9107/160851/63874/84962/9362/80821/5283/254531/100137049/283748/619189/9488/9091/1201/10423/54947/1459/3931/55697/5336/4597/27132/51763/246/5338/83394/9487/94005/284098/8396/93210/8526/9110/9489/5833/9663/65258/171586/5289/235…	88
GO:0006757	BP	GO:0006757	ATP	generation	from	ADP	44/4332	116/18866	0.000198053604917544	0.00860194981358088	0.00728966860205041	5214/55526/55753/3098/5223/3630/4928/3939/23279/89/283209/2597/7167/2026/5213/5571/2819/8086/57122/79023/3479/3091/957/2103/5315/226/9688/863/2027/9611/230/6774/6521/79902/2584/3607/81929/3643/2821/26330/55706/5563/5236/3692	44
GO:0009416	BP	GO:0009416	response	to	light	stimulus	101/4332	319/18866	0.000201987782452202	0.00866779152989108	0.00734546575298633	9397/3688/2074/94233/60626/10522/7054/55031/847/1643/1642/7439/4221/5970/5936/5499/9600/58473/10714/408/7299/93589/4193/3747/10988/1407/5501/51761/675/56339/4776/3091/22890/2342/1965/2353/7528/207/9112/1396/4308/4212/440275/90427/54617/4734/283807/9187/54962/8554/5371/5428/2903/2072/9683/1258/65009/181/1497/23746/5187/6154/8533/4239/9094/90313/4763/84152/4836/2793/15/55364/2235/5275/81832/1153/27…	101
GO:0042177	BP	GO:0042177	negative	regulation	of	protein	catabolic	process	49/4332	133/18866	0.000203234197435662	0.00866779152989108	0.00734546575298633	51322/51684/3630/4745/51035/5970/282679/29843/7471/10956/116986/11213/23077/6815/4130/302/4088/5371/5045/7874/2903/23274/55737/9683/1459/23450/11345/54971/83547/51009/6341/4843/9349/80279/11011/2905/84074/7077/9097/6093/10755/22933/6625/5582/11315/10459/23400/65992/5476	49
GO:0000377	BP	GO:0000377	RNA	splicing,	via	transesterification	reactions	with	bulged	adenosine	as	nucleophile	120/4332	390/18866	0.00020496333424758	0.00866779152989108	0.00734546575298633	10659/3189/55280/4928/1479/10658/27339/5436/7536/9092/10992/5936/51585/143884/51729/11171/85437/9416/25766/5094/3178/84872/283375/9733/84530/8683/55596/10284/2963/10150/3183/56339/55147/10419/4857/8487/5411/6430/58517/22938/6638/9716/4236/10081/60677/10073/55692/10921/23524/54715/10421/2521/5432/80004/54496/23450/9785/50628/10594/5430/9513/84081/54883/22794/1659/9343/51747/8161/1655/23210/146713/…	120
GO:0000398	BP	GO:0000398	mRNA	splicing,	via	spliceosome	120/4332	390/18866	0.00020496333424758	0.00866779152989108	0.00734546575298633	10659/3189/55280/4928/1479/10658/27339/5436/7536/9092/10992/5936/51585/143884/51729/11171/85437/9416/25766/5094/3178/84872/283375/9733/84530/8683/55596/10284/2963/10150/3183/56339/55147/10419/4857/8487/5411/6430/58517/22938/6638/9716/4236/10081/60677/10073/55692/10921/23524/54715/10421/2521/5432/80004/54496/23450/9785/50628/10594/5430/9513/84081/54883/22794/1659/9343/51747/8161/1655/23210/146713/…	120
GO:0009314	BP	GO:0009314	response	to	radiation	135/4332	447/18866	0.000212598100557338	0.00893189928354621	0.00756928221798573	10276/2625/64421/9397/3688/2074/94233/60626/10522/7054/6240/55031/847/1643/85456/1642/7439/4221/5970/10524/5936/5883/5499/9600/4041/58473/10714/143570/408/7299/50507/472/93589/10635/79035/8091/4193/3747/10988/1407/144715/5501/51761/675/56339/4776/3091/22890/2342/1965/2353/7528/207/9112/1396/4308/4212/440275/90427/5888/54617/7158/4734/283807/9187/54962/8554/5371/5428/90381/641/2903/2072/9683/1258/…	135
GO:0015849	BP	GO:0015849	organic	acid	transport	110/4332	353/18866	0.000216290392034352	0.00901889895865463	0.00764300954885497	1109/3688/220963/5660/387700/1244/51703/119559/1815/9152/57084/159963/627/8501/6520/9356/114571/1374/8500/10809/11309/120103/6539/6540/6579/81539/54407/27165/65012/6857/8499/246213/9971/160728/32/5319/5025/121260/7223/253512/10257/6555/8660/9056/23428/89874/145389/6554/5826/283600/207/4948/7057/255189/11001/64220/28232/18/4363/1201/9057/8140/124935/7442/1497/8402/284111/201232/162515/6844/55244/4…	110
GO:0001701	BP	GO:0001701	in	utero	embryonic	development	118/4332	383/18866	0.000217475006003651	0.00901889895865463	0.00764300954885497	2625/3688/57178/2263/60626/3481/9646/79733/5702/27339/54663/8061/26005/4863/8531/9412/94/4848/5801/3479/50515/79600/26259/84660/675/10161/79621/23250/57680/4624/3091/2530/677/7043/22846/8846/57718/207/3714/321/6692/23168/9318/102/9133/4643/7168/5604/4088/25942/9915/5045/7026/398/30812/5310/115/23322/123920/79583/80790/29123/64359/51763/4628/201163/8533/6830/84081/54475/79893/7703/5469/3880/2648/1…	118
GO:2001252	BP	GO:2001252	positive	regulation	of	chromosome	organization	63/4332	182/18866	0.000221816103538156	0.00913521097829594	0.00774157744287845	2625/80351/9646/8986/4926/408/8726/472/55729/1663/120892/9700/3178/79035/10576/7334/9733/51434/8550/4842/51433/5925/83852/8881/5587/9787/22938/9252/23168/5371/25942/80349/5073/5595/9810/29117/65057/81620/6720/2648/8678/672/996/11143/23558/51529/4089/5609/1786/10270/54623/2067/25865/10856/55011/11284/10155/5081/65018/23028/6421/57708/1789	63
GO:0032801	BP	GO:0032801	receptor	catabolic	process	18/4332	35/18866	0.000224971706904459	0.00913521097829594	0.00774157744287845	823/7405/8898/5641/4734/302/5045/163/8678/54894/1213/93343/348/160/255738/55614/83737/5770	18
GO:0070884	BP	GO:0070884	regulation	of	calcineurin-NFAT	signaling	cascade	18/4332	35/18866	0.000224971706904459	0.00913521097829594	0.00774157744287845	58529/89/374403/2065/8445/3479/121665/11261/9455/63928/10725/5598/5725/10523/9454/23261/2475/6548	18
GO:0016579	BP	GO:0016579	protein	deubiquitination	91/4332	283/18866	0.000225964303912423	0.00913521097829594	0.00774157744287845	2625/8027/983/159195/5728/54764/5719/6737/55031/5682/1643/5702/51035/55611/57558/330/8078/10445/114785/9958/4193/84101/9733/84749/64426/5715/219333/8900/7347/5720/5721/4738/5687/4792/5706/5684/3091/4287/7528/91833/7187/161725/54617/373509/9960/4088/5685/7874/57478/283899/1540/5699/5713/9100/409/5694/9098/7314/23326/5717/5709/2648/8678/10197/672/56970/84669/5705/64750/5718/9146/3607/9097/143471/12…	91
GO:0006289	BP	GO:0006289	nucleotide-excision	repair	42/4332	110/18866	0.000231491667783392	0.00930017775319779	0.00788137750512536	2074/64210/27343/2965/1643/27339/1642/5436/10714/50813/5426/675/5983/4331/4287/22909/9716/9318/54778/79661/4913/7874/2072/5432/6117/5430/7314/8533/3980/11143/2873/56949/5886/7515/2068/2067/3978/11284/5424/6118/10450/5111	42
GO:0007623	BP	GO:0007623	circadian	rhythm	73/4332	218/18866	0.000237990587012404	0.00950188505165052	0.00805231309440465	79723/983/94233/5728/3363/8945/1815/7054/406/7166/55366/627/10062/1642/5936/22992/5499/1374/5927/50865/8914/1019/1407/5501/23077/2155/56339/10419/85457/9112/11245/6095/283807/5371/25942/4916/7874/79831/181/463/10514/5187/9611/6720/4843/6532/9572/7153/15/1453/7298/2767/54850/2063/23373/3191/22809/5582/8863/80045/23435/2475/10236/3399/3065/6421/9967/5563/6121/191/7150/3172/100	73
GO:0090305	BP	GO:0090305	nucleic	acid	phosphodiester	bond	hydrolysis	99/4332	313/18866	0.00024172615660954	0.00953478401021294	0.00808019311119968	64421/9790/1763/10556/51013/9937/2965/1479/1643/1642/80198/79703/5883/10714/51585/143689/85463/196513/8909/9924/4848/317/27340/144715/51367/9271/5426/255967/3146/5983/11340/79621/22894/6038/161424/57697/55218/23357/55775/23405/122618/22909/161829/115752/5428/197342/254528/10607/4913/1775/1773/51025/84309/2072/5073/112479/10595/79650/23019/23644/28987/6117/23293/55720/60528/7314/79915/342618/3837/…	99
GO:0060070	BP	GO:0060070	canonical	Wnt	signaling	pathway	106/4332	339/18866	0.000241781237346719	0.00953478401021294	0.00808019311119968	2625/25805/219771/8325/80114/5728/80351/10023/7479/8945/6934/2263/9679/5719/3611/55031/406/5682/55366/4192/4038/5702/1500/5499/4041/7481/8322/65125/4040/65981/120892/144165/7480/7471/55716/3489/2735/8549/55681/5715/11211/26524/2254/8796/57680/5720/5721/5687/5706/5684/51339/440193/53944/4088/7090/5685/55897/79705/8312/79412/55737/1540/267/5699/5713/5694/1856/23399/92162/388336/5717/54475/5709/3487…	106
GO:0002244	BP	GO:0002244	hematopoietic	progenitor	cell	differentiation	60/4332	172/18866	0.000244227617279484	0.00957253124312513	0.00811218176778773	2625/55526/8861/5719/5682/6688/5702/5977/5777/55716/9119/91298/4254/5715/2322/2321/56339/5720/5721/5687/5706/652/5684/22890/6547/2009/122618/6938/25942/5685/1106/9739/865/5699/55512/5713/5694/201163/5717/5709/7153/10197/3213/1636/5705/5718/143471/23335/10272/6929/1938/23094/5714/2068/147808/7161/8514/51441/23648/83737	60
GO:0006735	BP	GO:0006735	NADH	regeneration	15/4332	27/18866	0.000249163423430544	0.0095905538072547	0.00812745487710724	5214/3098/5223/283209/2597/7167/2026/5213/5315/226/2027/230/3607/2821/26330	15
GO:0061621	BP	GO:0061621	canonical	glycolysis	15/4332	27/18866	0.000249163423430544	0.0095905538072547	0.00812745487710724	5214/3098/5223/283209/2597/7167/2026/5213/5315/226/2027/230/3607/2821/26330	15
GO:0061718	BP	GO:0061718	glucose	catabolic	process	to	pyruvate	15/4332	27/18866	0.000249163423430544	0.0095905538072547	0.00812745487710724	5214/3098/5223/283209/2597/7167/2026/5213/5315/226/2027/230/3607/2821/26330	15
GO:0045494	BP	GO:0045494	photoreceptor	cell	maintenance	20/4332	41/18866	0.00025784812516236	0.00986576040799792	0.00836067699069683	2074/65217/64072/92211/10083/582/56890/145226/2103/55812/585/10518/583/1258/482/124590/261734/9696/6513/8195	20
GO:0009063	BP	GO:0009063	cellular	amino	acid	catabolic	process	46/4332	124/18866	0.000261189132494544	0.00987602202161723	0.00836937313101712	5092/2746/112817/36/4942/80150/57571/586/51380/27165/144193/3034/5053/1610/10993/113675/4842/3242/89874/384/4329/1743/2954/3712/3067/2184/18/1428/10295/84706/6898/2653/443/6470/4843/51268/642/125061/55556/593/587/259307/8659/3155/1491/191	46
GO:0046031	BP	GO:0046031	ADP	metabolic	process	46/4332	124/18866	0.000261189132494544	0.00987602202161723	0.00836937313101712	5214/55526/55753/3098/5223/3630/4928/272/3939/23279/572/89/283209/2597/7167/2026/5213/5571/2819/8086/57122/79023/3479/3091/957/2103/5315/226/9688/863/2027/9611/230/6774/6521/79902/2584/3607/81929/3643/2821/26330/55706/5563/5236/3692	46
GO:0071158	BP	GO:0071158	positive	regulation	of	cell	cycle	arrest	33/4332	81/18866	0.000262920157279535	0.00988333784206345	0.0083755728773259	983/23378/79733/85456/5526/472/25946/1017/8091/4193/4848/8738/7027/5371/5934/23019/1874/10514/6154/7732/51379/9349/672/10498/81857/4849/7161/7709/1263/1647/5111/3642/1869	33
GO:0033173	BP	GO:0033173	calcineurin-NFAT	signaling	cascade	21/4332	44/18866	0.000267437136301921	0.00999468553574853	0.00846993378434786	5532/58529/89/374403/2065/8445/3479/121665/4776/11261/9455/63928/4775/10725/5598/5725/10523/9454/23261/2475/6548	21
GO:0032869	BP	GO:0032869	cellular	response	to	insulin	stimulus	75/4332	226/18866	0.000269347961136884	0.0100079115270976	0.00848114206804607	79746/5728/3416/10580/5791/3481/3630/5140/5286/5970/10312/143686/9847/1019/114882/490/9971/55198/5781/5319/23545/9882/8660/5106/376267/51382/677/6430/207/23191/64397/4644/51762/5315/64506/3480/7249/5170/29904/5579/9564/55625/353/4641/51763/6517/6844/6720/535/2538/10014/5164/252983/6198/2885/10458/9663/201475/11031/5771/3643/4218/5296/208/5590/84275/6548/23038/255738/6121/5786/27131/140710/64900/5…	75
GO:0042551	BP	GO:0042551	neuron	maturation	22/4332	47/18866	0.000273027263325325	0.0100863175210068	0.00854758673749882	5979/30819/120892/27289/59277/84530/5925/1203/342035/6911/10882/5881/9331/718/57731/375790/2475/2046/712/23028/30813/9334	22
GO:0000724	BP	GO:0000724	double-strand	break	repair	via	homologous	recombination	50/4332	138/18866	0.000280468742335283	0.010136502768816	0.00859011591206605	2074/22891/64210/27343/80198/472/10635/5965/196528/79035/8914/7334/675/9985/57697/23503/5890/55218/7528/7517/22909/5888/54617/7158/641/254528/2072/5531/2521/55159/54386/6117/55135/3980/5892/672/5889/9400/23347/5932/51444/7515/10459/23028/6118/6421/8438/642636/84515/25939	50
GO:0000076	BP	GO:0000076	DNA	replication	checkpoint	11/4332	17/18866	0.000280693449416497	0.010136502768816	0.00859011591206605	1763/5883/8914/144715/54962/90381/8883/81620/990/63967/4998	11
GO:0044539	BP	GO:0044539	long-chain	fatty	acid	import	into	cell	11/4332	17/18866	0.000280693449416497	0.010136502768816	0.00859011591206605	51703/8660/207/7057/11001/6198/376497/208/10998/2170/6513	11
GO:0140354	BP	GO:0140354	lipid	import	into	cell	11/4332	17/18866	0.000280693449416497	0.010136502768816	0.00859011591206605	51703/8660/207/7057/11001/6198/376497/208/10998/2170/6513	11
GO:1901798	BP	GO:1901798	positive	regulation	of	signal	transduction	by	p53	class	mediator	13/4332	22/18866	0.000285121361378058	0.0102321338037167	0.00867115783484	27063/472/25946/3090/6154/7314/9349/10614/80279/1655/5366/399473/26038	13
GO:0001738	BP	GO:0001738	morphogenesis	of	a	polarized	epithelium	52/4332	145/18866	0.000286525215412104	0.0102321338037167	0.00867115783484	9231/5719/9024/5682/5702/7481/8322/144165/7471/5715/10082/5720/5721/5687/5706/10640/5684/51339/23002/4649/5685/23322/5699/5713/55625/5048/409/5694/1856/5717/163/5709/10197/7484/54903/1213/5705/64750/5718/284217/3909/143471/57662/163183/5714/57664/160/80199/84446/128272/998/57822	52
GO:0018209	BP	GO:0018209	peptidyl-serine	modification	104/4332	333/18866	0.000288785080066179	0.0102558590865492	0.00869126367747878	84930/5979/983/219736/9806/5728/1147/22876/282974/9024/3611/627/10114/960/85456/219537/8986/408/472/65125/8798/4908/23012/65981/120892/10411/7786/1017/8091/8445/1634/11137/8550/4842/8408/26524/9201/2621/10038/283629/5587/5583/9252/8115/7443/207/146057/53944/4916/8312/5310/5170/23049/5347/5579/5595/1459/54386/51763/409/5598/51701/79893/1440/6198/11011/2081/146664/57521/1453/6093/4092/2872/10045/22…	104
GO:0006906	BP	GO:0006906	vesicle	fusion	39/4332	101/18866	0.000290902204749957	0.0102742822644655	0.00870687628444782	3799/143187/6809/9066/6811/7405/54734/9847/6857/8411/2054/9882/55647/29091/114088/10490/23339/80208/302/51762/1201/11151/6810/27183/51479/6844/83871/8877/811/8677/4218/5864/84079/208/2901/9341/23400/64601/6616	39
GO:0051348	BP	GO:0051348	negative	regulation	of	transferase	activity	94/4332	296/18866	0.000292934102218823	0.010289510432036	0.00871978129987007	5728/27250/10935/3611/10527/7251/10114/9479/5795/4221/4041/65125/5777/4040/80824/9052/6895/11213/5787/374462/1848/84101/23603/10019/54997/51347/26524/5925/5611/3843/8660/84962/51562/652/6547/207/11261/80119/1445/7026/3480/7249/5170/5347/9961/54920/79007/51763/388324/2874/93649/140775/4763/79893/80725/9349/84152/84313/10614/4137/80279/22843/5573/11314/100134934/57521/79643/2873/5771/55364/4092/631…	94
GO:0071496	BP	GO:0071496	cellular	response	to	external	stimulus	102/4332	326/18866	0.000305213710474683	0.0106625746246264	0.00903593221800048	27063/9024/23378/55626/3992/572/50801/6494/8061/5138/7481/143686/4316/834/55846/7132/10059/120892/54407/7421/784/5571/3178/283375/1594/4193/490/8738/9971/9891/5781/8408/8428/2621/5587/4149/1965/53349/2353/22938/26153/207/440275/2242/23274/27327/5595/79726/11345/81631/9780/10514/432/11337/968/8735/6416/93649/201163/6720/5469/54474/8678/7484/5164/1277/8493/55062/6662/57521/56270/63895/81929/55364/1…	102
GO:0043434	BP	GO:0043434	response	to	peptide	hormone	134/4332	447/18866	0.000317090360133156	0.0110176045131672	0.00933680007788952	79746/5728/3416/10580/1244/1147/5791/3481/3630/7054/5140/5286/847/4221/5970/10312/4041/3636/7352/143686/4040/9847/112/7471/3164/6773/6778/1019/4193/114882/490/8835/9971/55198/1407/59341/5781/5829/5319/1967/23545/9882/8660/2155/5106/196883/376267/4149/51382/677/6430/8892/7253/207/23191/64397/2200/4644/54832/51762/5315/1583/1445/64506/8826/3480/7249/5170/115/29904/5579/9810/113/181/9564/55625/353/1…	134
GO:0019080	BP	GO:0019080	viral	gene	expression	66/4332	195/18866	0.000329512366913413	0.0113870834849046	0.00964991272301793	81603/8661/6181/4928/6737/6157/6207/5702/23279/5436/6188/51773/8086/5094/6895/6231/6171/8091/57122/79023/6128/6175/8562/6144/2963/22938/440275/6176/5045/6187/6210/9688/5432/22879/51763/5430/6154/6147/6352/6348/9349/6143/79902/81929/6139/9150/5725/6209/25873/2962/6234/8666/6597/6142/3249/7392/6217/6829/6141/23521/6158/6193/6146/23435/3065/55706	66
GO:0051259	BP	GO:0051259	protein	complex	oligomerization	76/4332	231/18866	0.000331267052221089	0.0113870834849046	0.00964991272301793	5214/10367/90550/51076/255022/6240/51074/5024/25923/282679/9702/2904/10059/5213/41/3848/64375/3747/6857/55198/32/83892/144404/386618/115207/171425/5018/51062/22890/4308/6263/11261/30844/7158/54822/8854/641/220/5310/226/2521/55737/146212/29800/7442/6470/7732/7126/84282/31/3858/4355/23510/23210/7083/57674/284252/361/26251/57192/1994/23373/79047/6261/92799/7408/3743/54795/7161/6548/80149/1491/1429/2…	76
GO:0016051	BP	GO:0016051	carbohydrate	biosynthetic	process	71/4332	213/18866	0.000333973601660878	0.0114190548482773	0.00967700665506744	8509/5507/10580/5223/6888/3481/3630/5741/2132/1642/5091/5499/283209/84649/2597/7167/2026/2998/2819/8445/3479/50515/1407/10993/8660/5106/4247/2530/2103/207/6652/7874/226/5261/55512/3038/6483/51763/8402/2027/9526/230/9572/2648/2538/92579/5164/1213/55808/51547/3613/5771/83539/3643/10331/51477/2821/26330/208/2997/160/3036/5226/2475/83667/6513/10327/5236/81849/140710/9334	71
GO:0016053	BP	GO:0016053	organic	acid	biosynthetic	process	113/4332	368/18866	0.000336386384606602	0.011440696720906	0.00969534692475169	1109/22929/55301/240/2746/5832/112817/10613/4942/7390/1571/3948/51074/51144/84680/10062/2346/5007/3992/3995/57571/10003/341392/57494/586/5571/51380/27165/1634/4048/9971/5053/32/10993/113675/5319/10464/4522/122970/10858/255189/2628/11001/4644/8854/3990/5315/1543/1544/23205/11057/220/18/54988/123876/348158/116285/6296/1201/80270/84706/55512/3038/197322/443/124975/246/239/37/247/242/59344/6470/31/95…	113
GO:0031668	BP	GO:0031668	cellular	response	to	extracellular	stimulus	82/4332	253/18866	0.000339351466466051	0.0114476854917676	0.0097012695149342	9024/23378/55626/3992/6494/8061/143686/55846/10059/120892/54407/7421/784/5571/3178/283375/1594/4193/490/9971/9891/8408/8428/2621/5587/4149/1965/53349/2353/22938/26153/440275/2242/23274/27327/5595/79726/11345/81631/10514/432/11337/968/8735/93649/201163/6720/5469/54474/8678/7484/5164/1277/8493/55062/57521/56270/81929/55364/1824/5289/5366/25959/7392/3191/558/2909/84446/2475/83667/80149/64121/84879/6…	82
GO:0046365	BP	GO:0046365	monosaccharide	catabolic	process	28/4332	66/18866	0.00034015369149465	0.0114476854917676	0.0097012695149342	5214/11164/3098/5223/572/89/4041/283209/2526/2597/7167/2026/5213/51084/2530/6652/5315/226/2027/230/2584/51181/3607/2821/26330/2582/10327/5236	28
GO:0006007	BP	GO:0006007	glucose	catabolic	process	18/4332	36/18866	0.000353871657695567	0.0116763014915167	0.00989500871493117	5214/3098/5223/572/89/4041/283209/2597/7167/2026/5213/5315/226/2027/230/3607/2821/26330	18
GO:0106056	BP	GO:0106056	regulation	of	calcineurin-mediated	signaling	18/4332	36/18866	0.000353871657695567	0.0116763014915167	0.00989500871493117	58529/89/374403/2065/8445/3479/121665/11261/9455/63928/10725/5598/5725/10523/9454/23261/2475/6548	18
GO:0006521	BP	GO:0006521	regulation	of	cellular	amino	acid	metabolic	process	27/4332	63/18866	0.000354212630809855	0.0116763014915167	0.00989500871493117	5719/3630/5682/5702/9971/5715/9056/5720/5721/5687/5706/5684/5685/1201/5699/1728/5713/5694/5717/5709/10197/5705/5718/143471/85300/5714/11315	27
GO:0031122	BP	GO:0031122	cytoplasmic	microtubule	organization	27/4332	63/18866	0.000354212630809855	0.0116763014915167	0.00989500871493117	9748/10844/283234/4926/59341/6249/55835/84056/10426/440193/1778/114791/11261/27229/84942/5048/7283/27175/4137/3837/124602/83473/57662/29911/25999/1263/51361	27
GO:0048511	BP	GO:0048511	rhythmic	process	96/4332	305/18866	0.00035913313880965	0.0117781011034104	0.00998127815972041	79723/983/94233/5728/3363/8945/59338/1815/7054/406/7166/2620/55366/627/4192/10062/1642/5936/22992/5499/1374/408/8322/4316/5927/50865/10059/4327/8914/1019/1407/5501/9612/55068/23077/2155/56339/10419/7043/85457/9112/11245/7301/6095/283807/5371/25942/4916/7874/79831/181/463/5176/10514/409/84667/5187/9611/6720/4843/6532/9572/7153/6777/3131/1655/5608/15/1453/7298/2767/54850/2063/23373/3191/558/22809/3…	96
GO:0006941	BP	GO:0006941	striated	muscle	contraction	61/4332	178/18866	0.000374742880655136	0.0121391004934605	0.0102872048363505	783/29119/1147/7136/7140/3784/4607/7423/89/775/113246/246329/488/4633/4842/5025/51761/4624/4625/384/6547/1113/7168/10021/124093/487/226/1140/29098/4626/4621/5606/342667/8557/3728/4635/8913/6329/5608/2548/1824/1829/1837/4092/23327/126306/1938/1760/3270/54795/79784/7138/388591/2475/4878/6548/80149/5142/51086/85366/7125	61
GO:0031669	BP	GO:0031669	cellular	response	to	nutrient	levels	73/4332	221/18866	0.000376282094953851	0.0121391004934605	0.0102872048363505	9024/23378/55626/3992/143686/55846/10059/120892/54407/7421/784/5571/3178/283375/1594/4193/490/9971/9891/8408/8428/2621/5587/4149/1965/53349/22938/440275/2242/23274/27327/5595/79726/11345/81631/10514/11337/968/8735/201163/6720/5469/54474/8678/7484/5164/1277/8493/55062/57521/56270/81929/55364/1824/5289/5366/25959/7392/3191/84446/2475/83667/80149/64121/84879/6513/23334/255738/5563/23032/84557/3745/1…	73
GO:0048016	BP	GO:0048016	inositol	phosphate-mediated	signaling	25/4332	57/18866	0.000378166841533358	0.0121391004934605	0.0102872048363505	5532/58529/51196/3632/89/374403/3709/2065/8445/3479/121665/4776/11261/9455/63928/4775/10725/5598/5725/10523/9454/23261/2475/6548/1907	25
GO:0097120	BP	GO:0097120	receptor	localization	to	synapse	25/4332	57/18866	0.000378166841533358	0.0121391004934605	0.0102872048363505	3799/9211/6809/254263/1740/3798/56899/10082/10243/55333/102/55737/1742/388336/9912/201134/81832/4218/59284/59283/5590/22883/57576/57554/6616	25
GO:1905820	BP	GO:1905820	positive	regulation	of	chromosome	separation	10/4332	15/18866	0.000379582949468816	0.0121391004934605	0.0102872048363505	4926/9700/51434/51433/5925/8881/9787/81620/996/51529	10
GO:0006006	BP	GO:0006006	glucose	metabolic	process	71/4332	214/18866	0.000389113025060604	0.0122869417786073	0.0104124920093493	5214/3098/5507/10580/5223/3481/3630/5741/1642/572/89/5091/5499/4041/1374/3636/283209/84649/2597/2784/7167/2026/5213/2819/8445/3479/1407/32/283450/4938/10993/8660/5106/2103/207/6652/6095/5315/390637/7874/226/5261/51763/8402/2027/230/3487/2648/2538/92579/4779/5164/2548/51547/51181/3607/5771/5366/90007/3643/2821/26330/208/2475/23038/83667/10269/10327/115209/5236/140710	71
GO:0019318	BP	GO:0019318	hexose	metabolic	process	82/4332	254/18866	0.000389940280466067	0.0122869417786073	0.0104124920093493	5214/3098/5507/10580/5223/3481/3630/5741/1642/572/89/5091/5499/4041/1374/3636/283209/84649/2526/2597/2784/7167/2026/5213/2819/8445/3479/1407/32/283450/4938/10993/8660/5106/2530/2103/207/6652/2585/6095/5315/4123/390637/5373/7874/226/5261/51763/8402/2027/230/3487/2648/2538/92579/4779/5164/2584/2548/51547/51181/3607/5771/5366/90007/3643/4125/2821/26330/208/2475/2582/2517/23038/83667/10269/10327/1152…	82
GO:0051321	BP	GO:0051321	meiotic	cell	cycle	82/4332	254/18866	0.000389940280466067	0.0122869417786073	0.0104124920093493	84930/51207/9126/56165/9184/10844/5719/81930/643376/3619/5017/80198/79703/4926/143689/472/9918/9700/1017/9271/675/8900/10426/56339/9985/57697/317761/3306/5890/27030/122402/114791/701/5888/161829/27229/55329/197342/254528/2072/5347/100130958/2175/84501/6117/84690/7314/7156/5892/7153/29893/7283/27175/124817/146956/56155/5889/5573/51547/56907/5932/143471/51343/3643/811/22933/2067/5518/6795/149420/28…	82
GO:0062237	BP	GO:0062237	protein	localization	to	postsynapse	22/4332	48/18866	0.000395575519316489	0.0124037045764214	0.0105114419125178	3799/9211/5913/6809/1740/3798/10082/10243/102/2903/55737/1742/388336/9912/2905/4218/59284/59283/5590/22883/57576/6616	22
GO:0010506	BP	GO:0010506	regulation	of	autophagy	107/4332	347/18866	0.000402073679544523	0.0124473752453998	0.010548450347975	5305/51322/9559/5660/23232/81603/6737/55128/10346/1982/5286/55626/9776/572/56834/823/10524/254122/219931/2017/55004/7405/143686/472/2597/11331/10059/120892/5571/79837/1634/84749/53373/23545/8408/8100/3146/5587/23256/3091/51382/207/440275/90427/4734/54832/8925/23604/7249/23274/2072/23049/1201/5595/84148/55737/1459/9100/79142/201163/6720/140775/8396/6774/535/2670/4137/114881/10241/9110/11011/2081/2…	107
GO:0044242	BP	GO:0044242	cellular	lipid	catabolic	process	77/4332	236/18866	0.000404115735252128	0.0124473752453998	0.010548450347975	91452/5660/22876/747/1374/55331/79887/4035/32/196463/35/5095/8660/5106/145447/5826/2581/207/3712/100137049/123745/283748/255189/11001/3990/3073/2108/11057/23042/51573/79153/83752/23659/55512/283927/5336/37/224/51/8877/339221/9663/171586/9388/10449/440503/10908/3949/10994/4051/66002/1891/22933/208/3991/26291/126129/2109/2475/11313/2517/27293/83667/2170/84879/5538/2166/1579/55268/6342/27329/34/5626…	77
GO:0019373	BP	GO:0019373	epoxygenase	P450	pathway	12/4332	20/18866	0.000404633418855307	0.0124473752453998	0.010548450347975	1562/1557/1571/1543/1544/66002/1548/1549/1553/1572/1579/1573	12
GO:1901568	BP	GO:1901568	fatty	acid	derivative	metabolic	process	60/4332	175/18866	0.000410694399441579	0.0124473752453998	0.010548450347975	1109/240/1562/1557/51703/1571/84188/51144/747/3992/84649/7132/55711/79611/4048/5319/65985/10464/100137049/255189/1543/1544/23205/4363/123876/5595/8824/64174/197322/124975/246/239/247/242/59344/31/47/51/2879/81616/9524/126410/4051/66002/1548/1549/1553/1572/10998/11313/3155/5538/1907/64834/2166/1579/284541/1573/2686/5740	60
GO:0005977	BP	GO:0005977	glycogen	metabolic	process	30/4332	73/18866	0.000411633362717151	0.0124473752453998	0.010548450347975	5507/10580/3481/3630/5741/5837/5499/283209/2998/5502/8445/3479/5501/8660/5836/2103/207/5261/5257/51763/9572/2538/2548/3643/208/2997/2475/83931/5236/5834	30
GO:1902036	BP	GO:1902036	regulation	of	hematopoietic	stem	cell	differentiation	30/4332	73/18866	0.000411633362717151	0.0124473752453998	0.010548450347975	2625/8861/5719/5682/5702/5715/56339/5720/5721/5687/5706/5684/6938/5685/9739/865/5699/5713/5694/5717/5709/10197/5705/5718/143471/6929/5714/7161/51441/83737	30
GO:0016052	BP	GO:0016052	carbohydrate	catabolic	process	67/4332	200/18866	0.000413257240398955	0.0124473752453998	0.010548450347975	5214/55526/11164/55753/3098/5223/3630/4928/3939/23279/572/5837/89/5499/4041/283209/2526/2597/7167/2026/51071/5213/5571/2819/8086/57122/79023/3479/51084/5836/3091/2530/957/2103/6652/5315/4123/226/5261/5257/9688/863/2027/9611/230/6774/2538/6521/79902/2584/2548/51181/3607/55556/81929/3643/4125/2821/26330/5226/2582/10327/55706/5563/5236/5834/3692	67
GO:0000725	BP	GO:0000725	recombinational	repair	50/4332	140/18866	0.000414396126713685	0.0124473752453998	0.010548450347975	2074/22891/64210/27343/80198/472/10635/5965/196528/79035/8914/7334/675/9985/57697/23503/5890/55218/7528/7517/22909/5888/54617/7158/641/254528/2072/5531/2521/55159/54386/6117/55135/3980/5892/672/5889/9400/23347/5932/51444/7515/10459/23028/6118/6421/8438/642636/84515/25939	50
GO:0048284	BP	GO:0048284	organelle	fusion	50/4332	140/18866	0.000414396126713685	0.0124473752453998	0.010548450347975	3799/983/64429/143187/6809/9066/6811/7405/54734/2026/9847/10059/6857/8411/84749/2054/9882/55647/29091/114088/10490/57143/23339/80208/302/51762/1201/11151/6810/27183/6687/51479/2027/6844/83871/8877/10939/811/8677/4218/5864/84079/208/2901/9341/9927/23400/115209/64601/6616	50
GO:1901532	BP	GO:1901532	regulation	of	hematopoietic	progenitor	cell	differentiation	34/4332	86/18866	0.000417211793352099	0.0124736623612432	0.0105707271999859	2625/8861/5719/5682/5702/5977/4254/5715/56339/5720/5721/5687/5706/5684/22890/6938/5685/9739/865/5699/5713/5694/201163/5717/5709/10197/5705/5718/143471/6929/5714/7161/51441/83737	34
GO:0006302	BP	GO:0006302	double-strand	break	repair	84/4332	262/18866	0.000426889054383825	0.0127039020443483	0.0107658423802938	64421/2074/22891/1763/1791/64210/27343/9937/322/85456/27339/55611/113130/10524/80198/22992/7405/472/2305/10635/5965/1663/196528/79035/8914/8091/7334/675/10038/9985/57697/317761/23503/5890/55218/55775/7528/7517/9112/8924/22909/5888/54617/7158/5371/641/197342/254528/84309/2072/5531/2521/55159/54386/84501/6117/55135/3980/5892/672/146956/5889/9400/51547/23347/56907/5932/51444/51588/29086/7515/2067/11…	84
GO:0031667	BP	GO:0031667	response	to	nutrient	levels	140/4332	473/18866	0.000431328156834512	0.0127768543416232	0.0108276653486228	5728/9024/7054/23378/5741/4925/3939/847/55626/3992/5970/7352/7481/65084/7299/143686/4316/55846/10059/120892/54407/7421/784/5571/3178/283375/1594/4193/490/317/9971/55198/9891/32/59341/65985/8408/8428/2155/2621/5106/5587/6751/4149/1965/53349/22938/207/440275/6652/8854/5315/585/1543/2242/22856/23274/27327/5595/64127/583/1728/1723/79726/11345/1327/81631/7442/10514/11337/968/8735/201163/6720/218/6532/…	140
GO:0031589	BP	GO:0031589	cell-substrate	adhesion	110/4332	359/18866	0.000436757929944154	0.0128670152853755	0.0109040716768444	8516/3688/8829/1305/9806/5328/7414/5728/10580/8861/9748/1308/26033/1793/26515/3611/56672/55742/960/51144/4192/5795/83706/4221/402/89/8500/2017/8322/7450/7471/94/3695/3678/3679/967/4035/8499/59277/23603/5829/9358/2621/4323/84962/22795/10979/87/4287/342184/7057/7301/161497/54822/4091/4088/22801/79834/8826/10232/5310/5170/146183/9344/11151/3683/1012/1398/246/50488/482/7448/4763/80725/3728/3674/3690/…	110
GO:0009896	BP	GO:0009896	positive	regulation	of	catabolic	process	135/4332	454/18866	0.000438375287414007	0.0128670152853755	0.0109040716768444	5305/51322/6832/5728/22849/3416/81603/3630/975/6737/55128/10346/5286/55626/1642/5436/6811/572/10524/89/1374/7405/1075/143686/472/8078/11331/120892/144165/2819/4035/79837/4193/160418/1634/3479/53373/26259/8408/55743/3146/8660/56339/5587/51339/3091/677/957/9870/2103/4287/207/440275/4734/54832/6642/8554/25820/55070/5045/8312/10273/7249/23274/5347/27327/5595/5261/9810/55737/79068/9709/23019/11060/863…	135
GO:0006979	BP	GO:0006979	response	to	oxidative	stress	136/4332	458/18866	0.000445912528176839	0.0129902512395182	0.0110085072158822	10276/240/2074/983/219736/84883/5660/26287/1244/1147/10935/59338/1571/23410/3630/3043/406/3939/847/572/25824/5970/8061/9973/4728/7352/6188/50507/143686/4314/79912/120892/7471/3848/1017/6778/253827/4193/3747/5074/7296/488/5829/56616/2054/8428/4323/5587/3091/2530/1965/2353/207/50506/53905/50804/7168/79400/5371/79661/25942/5151/3040/10131/3163/5595/6810/4313/55512/1728/6898/1398/23135/5598/7732/7703…	136
GO:0071277	BP	GO:0071277	cellular	response	to	calcium	ion	33/4332	83/18866	0.000446615669560285	0.0129902512395182	0.0110085072158822	83849/90019/9066/10235/91683/341359/144402/6857/8437/9362/2353/5641/6263/825/8826/4205/51760/29904/63928/2521/221184/27132/246/4761/79085/57192/6261/2354/84258/6861/25932/5563/8904	33
GO:0046394	BP	GO:0046394	carboxylic	acid	biosynthetic	process	112/4332	367/18866	0.000459928203445515	0.0133172004132782	0.0112855782495521	1109/22929/55301/240/2746/5832/112817/10613/4942/7390/1571/3948/51074/51144/84680/10062/2346/5007/3992/3995/57571/10003/341392/57494/586/5571/27165/1634/4048/9971/5053/32/10993/113675/5319/10464/4522/122970/10858/255189/2628/11001/4644/8854/3990/5315/1543/1544/23205/11057/220/18/54988/123876/348158/116285/6296/1201/80270/84706/55512/3038/197322/443/124975/246/239/37/247/242/59344/6470/31/9572/47/…	112
GO:0005996	BP	GO:0005996	monosaccharide	metabolic	process	93/4332	296/18866	0.000469819897983306	0.0135426112297609	0.0114766012370243	5214/11164/3098/5507/10580/5223/119391/6888/3481/3630/5741/340990/1642/572/89/5091/5499/4041/1374/3636/283209/84649/2526/2597/2784/7167/2026/6515/5213/2819/8445/283310/3479/1407/32/283450/4938/10993/51084/8660/5106/2530/2103/207/6652/2585/6095/5315/4123/390637/5373/7874/226/5261/51763/8402/2027/230/3487/2648/2538/92579/4779/5164/2584/2548/51547/51181/3607/5771/5366/90007/3643/4125/2821/26330/208/…	93
GO:1905477	BP	GO:1905477	positive	regulation	of	protein	localization	to	membrane	46/4332	127/18866	0.000484751281427505	0.0139106305223929	0.0117884768862187	3799/3688/288/10580/22841/975/391/4038/25921/6809/572/9847/784/4035/246329/54434/7027/3958/5583/23368/207/11261/5780/5170/1201/6810/3684/7531/4641/29098/163/342667/2064/4836/3675/5366/25999/208/27237/7161/1969/2048/84455/1869/7529/3745	46
GO:0045842	BP	GO:0045842	positive	regulation	of	mitotic	metaphase/anaphase	transition	9/4332	13/18866	0.000502294980323236	0.0142865138651228	0.0121070168755135	9700/51434/51433/5925/8881/9787/81620/996/51529	9
GO:1901970	BP	GO:1901970	positive	regulation	of	mitotic	sister	chromatid	separation	9/4332	13/18866	0.000502294980323236	0.0142865138651228	0.0121070168755135	9700/51434/51433/5925/8881/9787/81620/996/51529	9
GO:0010765	BP	GO:0010765	positive	regulation	of	sodium	ion	transport	17/4332	34/18866	0.000514272614173138	0.0145062723665465	0.0122932498439194	3799/288/1815/65125/1272/54997/4842/207/11261/5652/482/4302/65266/1785/5348/81/6548	17
GO:0043588	BP	GO:0043588	skin	development	127/4332	425/18866	0.000514534863032454	0.0145062723665465	0.0122932498439194	5660/643414/643418/51684/2263/11187/7251/55366/5080/4038/823/5970/5017/4926/23086/7421/7480/144501/3855/3887/3892/3889/3891/3890/3888/9119/3852/112802/121391/140807/319101/3848/3850/3851/338785/1594/8549/51761/8796/26050/7051/5583/677/9333/2252/4644/5604/5045/5310/1775/5493/5652/865/8717/239/247/242/59344/4763/5469/192666/147183/353288/342574/162605/3858/54474/25984/390792/81850/730755/3883/3884/…	127
GO:1902001	BP	GO:1902001	fatty	acid	transmembrane	transport	13/4332	23/18866	0.000518191192303735	0.0145455588826568	0.0123265429564322	51703/1374/32/8660/5826/207/7057/31/376497/208/10998/6513/5563	13
GO:0001736	BP	GO:0001736	establishment	of	planar	polarity	45/4332	124/18866	0.000528882213796656	0.014717120650584	0.0124719319042957	5719/9024/5682/5702/7481/8322/144165/7471/5715/10082/5720/5721/5687/5706/10640/5684/51339/23002/5685/23322/5699/5713/5048/409/5694/1856/5717/163/5709/10197/7484/54903/1213/5705/64750/5718/143471/5714/57664/160/80199/84446/128272/998/57822	45
GO:0007164	BP	GO:0007164	establishment	of	tissue	polarity	45/4332	124/18866	0.000528882213796656	0.014717120650584	0.0124719319042957	5719/9024/5682/5702/7481/8322/144165/7471/5715/10082/5720/5721/5687/5706/10640/5684/51339/23002/5685/23322/5699/5713/5048/409/5694/1856/5717/163/5709/10197/7484/54903/1213/5705/64750/5718/143471/5714/57664/160/80199/84446/128272/998/57822	45
GO:0060218	BP	GO:0060218	hematopoietic	stem	cell	differentiation	34/4332	87/18866	0.000535516738898917	0.0147901295873196	0.0125338028713816	2625/8861/5719/5682/5702/55716/5715/56339/5720/5721/5687/5706/5684/6938/5685/1106/9739/865/5699/5713/5694/5717/5709/10197/1636/5705/5718/143471/6929/5714/2068/7161/51441/83737	34
GO:0016072	BP	GO:0016072	rRNA	metabolic	process	77/4332	238/18866	0.000536107684170109	0.0147901295873196	0.0125338028713816	23560/9790/9188/10556/23223/51013/9221/22984/23378/196074/55226/54663/9092/4839/51202/51729/5036/11103/27340/79039/51367/57647/317781/79050/11340/22894/25983/161424/27079/115752/64963/113000/6187/10607/26156/55623/112479/10595/28987/10200/50628/55720/27043/26168/6154/55813/342618/9326/11056/4137/51096/117246/25926/51547/79863/6209/6234/65095/54555/10775/6217/2091/56915/162989/2068/55011/79707/539…	77
GO:0006073	BP	GO:0006073	cellular	glucan	metabolic	process	30/4332	74/18866	0.000541867872614249	0.0148218156815506	0.0125606550538801	5507/10580/3481/3630/5741/5837/5499/283209/2998/5502/8445/3479/5501/8660/5836/2103/207/5261/5257/51763/9572/2538/2548/3643/208/2997/2475/83931/5236/5834	30
GO:0044042	BP	GO:0044042	glucan	metabolic	process	30/4332	74/18866	0.000541867872614249	0.0148218156815506	0.0125606550538801	5507/10580/3481/3630/5741/5837/5499/283209/2998/5502/8445/3479/5501/8660/5836/2103/207/5261/5257/51763/9572/2538/2548/3643/208/2997/2475/83931/5236/5834	30
GO:0009062	BP	GO:0009062	fatty	acid	catabolic	process	42/4332	114/18866	0.000557718764917184	0.0151755622777913	0.0128604353957309	91452/1374/32/35/5095/8660/5106/5826/207/3712/11001/2108/11057/83752/23659/283927/37/224/51/9663/171586/10449/440503/10994/4051/66002/1891/208/3991/126129/2109/2475/11313/83667/84879/2166/1579/55268/6342/34/54363/64900	42
GO:0009072	BP	GO:0009072	aromatic	amino	acid	family	metabolic	process	19/4332	40/18866	0.000559637319999416	0.0151755622777913	0.0128604353957309	5092/7054/7166/80150/57571/7299/144193/3034/5053/3242/1638/4522/2954/3067/2184/6898/125061/259307/11315	19
GO:0072521	BP	GO:0072521	purine-containing	compound	metabolic	process	139/4332	472/18866	0.000568462475759881	0.0151755622777913	0.0128604353957309	5214/55526/56952/55753/220963/3098/132/9060/53354/5223/22978/51703/3630/4928/272/5741/84188/3939/3948/51144/23279/10249/28992/572/89/5138/283209/84649/1740/2977/2597/7167/2026/341392/2984/55711/120892/5213/112/5571/2819/8086/57122/11163/79023/3479/32/4598/4842/5901/144811/4860/51292/196883/5729/3091/4522/122970/641372/957/1743/2103/2954/122481/161823/6095/5315/23205/5151/4833/115/54988/123876/348…	139
GO:0005978	BP	GO:0005978	glycogen	biosynthetic	process	21/4332	46/18866	0.000568965542773445	0.0151755622777913	0.0128604353957309	5507/10580/3481/3630/5741/5499/283209/2998/8445/3479/8660/2103/207/5261/51763/9572/3643/208/2997/2475/5236	21
GO:0009250	BP	GO:0009250	glucan	biosynthetic	process	21/4332	46/18866	0.000568965542773445	0.0151755622777913	0.0128604353957309	5507/10580/3481/3630/5741/5499/283209/2998/8445/3479/8660/2103/207/5261/51763/9572/3643/208/2997/2475/5236	21
GO:0032570	BP	GO:0032570	response	to	progesterone	21/4332	46/18866	0.000568965542773445	0.0151755622777913	0.0128604353957309	10062/572/5970/8061/5732/2353/7043/79820/7057/11057/6720/23558/7298/1828/1829/257062/57828/2354/378807/5020/4821	21
GO:0061298	BP	GO:0061298	retina	vasculature	development	in	camera-type	eye	11/4332	18/18866	0.00057195570519827	0.0151922779876631	0.0128746010195783	8829/6094/4041/8322/94/1282/3091/57381/22899/284217/25932	11
GO:0120254	BP	GO:0120254	olefinic	compound	metabolic	process	44/4332	121/18866	0.00057692790371142	0.0152268531439231	0.0129039015196348	1109/240/1562/1557/1586/1571/747/3992/10858/100137049/1588/8854/1583/1543/1544/220/8912/5595/246/239/247/242/59344/147015/10948/6777/51/2879/4051/66002/1548/1549/1553/1572/27120/112724/64834/2166/1579/284541/6342/1573/6121/5740	44
GO:1901606	BP	GO:1901606	alpha-amino	acid	catabolic	process	39/4332	104/18866	0.00057799504777804	0.0152268531439231	0.0129039015196348	5092/2746/112817/4942/80150/57571/51380/27165/144193/3034/5053/1610/10993/113675/4842/3242/89874/384/4329/1743/2954/3712/3067/2184/1428/84706/6898/2653/443/6470/4843/51268/642/125061/587/259307/8659/3155/191	39
GO:1902275	BP	GO:1902275	regulation	of	chromatin	organization	65/4332	195/18866	0.000580645215681343	0.0152342344751007	0.0129101567826034	2625/8505/4288/3481/9646/144108/6688/6749/79829/55611/8986/408/8726/472/5927/57379/55729/120892/7334/9733/4842/83852/5587/22938/9252/23168/25942/80349/5595/9810/9739/29117/10664/93649/201163/6720/6830/4302/2648/672/11143/11011/23558/64863/4089/1786/10270/9757/54623/25865/10856/55011/10155/26155/6497/11315/4524/11240/5081/65018/23028/10269/57708/1789/63925	65
GO:0051304	BP	GO:0051304	chromosome	separation	36/4332	94/18866	0.000585545187875557	0.0152897039953644	0.0129571640808324	9184/80198/4926/472/9918/9700/84101/51434/51433/5925/55795/8881/57697/9787/7517/701/197342/254528/2072/5347/1459/81620/7156/7756/990/7153/996/146956/56155/9400/51529/10403/5518/10459/991/4438	36
GO:0001505	BP	GO:0001505	regulation	of	neurotransmitter	levels	76/4332	235/18866	0.000587516628322186	0.0152897039953644	0.0129571640808324	783/3688/6865/6623/6571/1815/90019/7054/9152/6809/9066/747/9379/3177/91683/8500/220074/10003/10059/341359/120892/81539/41/9498/6857/8499/5053/488/22895/4842/2054/51222/114088/145270/321/2644/440279/1138/1136/55784/8938/18/51760/5579/1201/8448/6810/6530/5023/6844/28964/6532/4763/84961/3060/3690/23396/6813/10755/6511/23025/5864/2901/8775/8541/57030/84258/5582/6861/84446/11315/5538/9783/6536/6512/66…	76
GO:0051494	BP	GO:0051494	negative	regulation	of	cytoskeleton	organization	56/4332	163/18866	0.000592736843311081	0.0153633565677566	0.0130195804929323	6840/120/23075/10432/6712/54961/57175/8500/116985/2288/2059/5756/51474/10677/56890/89795/54434/9026/26586/6710/7082/51332/146057/29767/29766/585/899/4682/11151/10300/1003/51763/2314/57551/85464/2648/672/4591/6904/79822/80206/4089/10297/23370/57662/256949/25999/9535/57731/24139/50944/83715/10163/8195/22974/22919	56
GO:0046939	BP	GO:0046939	nucleotide	phosphorylation	48/4332	135/18866	0.000598998912582051	0.0153777266878309	0.0130317583613672	5214/55526/55753/3098/5223/3630/4928/3939/23279/89/283209/2597/7167/2026/5213/5571/2819/8086/57122/79023/3479/3091/957/2103/122481/5315/4833/226/9688/863/2027/9611/230/6774/6521/4831/79902/2584/3607/81929/3643/2821/26330/11284/55706/5563/5236/3692	48
GO:0043484	BP	GO:0043484	regulation	of	RNA	splicing	54/4332	156/18866	0.000599297989565972	0.0153777266878309	0.0130317583613672	10659/3189/4928/6207/10658/27339/79026/7536/5936/54407/7009/3178/6231/84872/283375/9733/84530/8683/10284/10150/55147/4857/6430/58517/22938/60677/1198/10921/54715/2521/80004/5430/9513/84081/51755/2081/1655/23210/146713/64863/56853/5725/1153/60680/79171/3191/57716/6625/11338/6429/10657/9967/4116/9584	54
GO:0043062	BP	GO:0043062	extracellular	structure	organization	119/4332	396/18866	0.000600721916403107	0.0153777266878309	0.0130317583613672	8516/3688/1305/140766/9806/5033/84171/60495/81621/1308/5654/8038/60626/2620/960/51144/90993/823/4054/30008/4316/9313/64066/4317/4319/4312/4314/4322/7450/7132/8076/2/80070/1280/3695/3678/3679/4327/4035/1634/59277/1361/3936/5925/1282/1284/2621/4323/1215/22795/64093/89932/63894/7057/6692/2200/256764/102/4643/302/4088/22801/79875/11173/57188/5045/170691/4629/3683/3684/3687/3681/4313/81577/55512/999/3…	119
GO:0031056	BP	GO:0031056	regulation	of	histone	modification	52/4332	149/18866	0.000602860473760638	0.0153777266878309	0.0130317583613672	2625/8505/3481/9646/6688/55611/8986/408/8726/472/5927/120892/7334/9733/4842/5587/22938/9252/23168/25942/80349/5595/9810/29117/10664/93649/201163/6720/6830/4302/2648/672/11143/23558/4089/1786/10270/9757/54623/25865/10856/55011/26155/6497/11315/4524/5081/65018/23028/10269/1789/63925	52
GO:0099072	BP	GO:0099072	regulation	of	postsynaptic	membrane	neurotransmitter	receptor	levels	28/4332	68/18866	0.000609305219934823	0.0154806875641938	0.0131190119124723	9211/50632/1815/1500/6809/1740/2059/10082/10243/8650/102/55737/7531/1742/388336/9912/2319/163/3690/1785/4218/126129/59284/59283/5590/22883/2060/6616	28
GO:0033238	BP	GO:0033238	regulation	of	cellular	amine	metabolic	process	32/4332	81/18866	0.000617274704231814	0.0156214244047327	0.0132382784682952	196743/5719/1815/3630/5682/5702/9971/5715/9056/5720/5721/5687/5706/5684/5685/18/1201/3684/55737/5699/1728/5713/5694/5717/5709/10197/5705/5718/143471/85300/5714/11315	32
GO:2000736	BP	GO:2000736	regulation	of	stem	cell	differentiation	43/4332	118/18866	0.000629216030511399	0.0157648989954142	0.0133598651133639	2625/8861/5719/5682/5702/4054/6660/144165/11137/6910/5715/56339/5720/5721/5687/5706/652/5684/2103/6938/5685/9739/865/5699/5713/5694/5717/51755/5709/6774/10197/5705/5718/6662/143471/6929/5714/8463/7161/51441/182/83737/655	43
GO:0006558	BP	GO:0006558	L-phenylalanine	metabolic	process	8/4332	11/18866	0.000641940605835027	0.0157648989954142	0.0133598651133639	5092/80150/5053/3242/2954/2184/6898/259307	8
GO:0006559	BP	GO:0006559	L-phenylalanine	catabolic	process	8/4332	11/18866	0.000641940605835027	0.0157648989954142	0.0133598651133639	5092/80150/5053/3242/2954/2184/6898/259307	8
GO:0006570	BP	GO:0006570	tyrosine	metabolic	process	8/4332	11/18866	0.000641940605835027	0.0157648989954142	0.0133598651133639	7054/7299/5053/3242/1638/2954/2184/6898	8
GO:0061299	BP	GO:0061299	retina	vasculature	morphogenesis	in	camera-type	eye	8/4332	11/18866	0.000641940605835027	0.0157648989954142	0.0133598651133639	8829/4041/8322/1282/57381/22899/284217/25932	8
GO:1902221	BP	GO:1902221	erythrose	4-phosphate/phosphoenolpyruvate	family	amino	acid	metabolic	process	8/4332	11/18866	0.000641940605835027	0.0157648989954142	0.0133598651133639	5092/80150/5053/3242/2954/2184/6898/259307	8
GO:1902222	BP	GO:1902222	erythrose	4-phosphate/phosphoenolpyruvate	family	amino	acid	catabolic	process	8/4332	11/18866	0.000641940605835027	0.0157648989954142	0.0133598651133639	5092/80150/5053/3242/2954/2184/6898/259307	8
GO:0017156	BP	GO:0017156	calcium-ion	regulated	exocytosis	27/4332	65/18866	0.000643249667875323	0.0157648989954142	0.0133598651133639	83849/5532/90019/9066/91683/341359/6857/488/114088/11261/440279/192683/8912/8938/51760/55114/8448/9501/6844/8913/23025/5864/84258/6861/9341/9783/3745	27
GO:0007098	BP	GO:0007098	centrosome	cycle	45/4332	125/18866	0.000645016869289658	0.0157648989954142	0.0133598651133639	983/118611/9793/402/10432/26005/7405/1017/56890/4659/55835/675/51199/7517/55142/22995/585/2242/899/4682/54820/5347/5119/9851/1107/116840/2648/672/4591/10403/79959/115106/25914/23354/284403/57787/22809/84446/9696/6491/1647/23032/9371/128866/11190	45
GO:0001666	BP	GO:0001666	response	to	hypoxia	109/4332	359/18866	0.000665492482657034	0.0162037336307554	0.0137317527820979	79723/8453/219736/5328/3778/5728/27063/5719/7054/5682/3939/847/5702/5024/7423/572/7351/7352/50507/472/11331/3709/10059/7009/94/4193/317/4842/5715/22953/2155/4323/84962/5720/5721/23256/5687/5706/5684/3091/677/6547/5228/7043/207/7057/6095/4088/5315/5371/1543/5685/9915/64506/10273/3163/18/4313/5699/5713/863/5694/6517/93649/7314/218/4843/6532/4763/5717/5709/10197/9520/5705/5718/114757/5034/143471/104…	109
GO:0048017	BP	GO:0048017	inositol	lipid-mediated	signaling	65/4332	196/18866	0.000676775697245189	0.0164162799316682	0.0139118738162616	2625/5305/219699/5728/55165/51196/118788/22876/59338/3630/5286/847/2147/5331/5526/4908/5777/5288/89869/2065/79837/1634/3479/57605/2322/2321/23026/8660/677/957/5527/207/10125/5330/4058/7301/4734/4916/3480/7249/197358/4150/5595/5338/1411/55803/4763/6352/8396/2064/1440/8678/6198/6662/5289/23396/3643/2057/5296/10870/22933/9651/5293/23236/5332	65
GO:0051170	BP	GO:0051170	import	into	nucleus	58/4332	171/18866	0.000688409756065936	0.0166357064360595	0.0140978254358576	22931/983/9221/51684/9679/4928/10527/406/11331/120892/144165/5571/3178/57122/55198/9478/5901/2254/51569/3839/3843/79711/4792/8487/652/207/11261/4088/5371/10073/7249/63928/9688/10204/999/8720/50628/4763/9349/5469/3728/6774/3837/3838/79902/1994/30000/5296/6633/10155/23435/23633/80149/9670/55929/84455/11142/1434	58
GO:0007020	BP	GO:0007020	microtubule	nucleation	15/4332	29/18866	0.000691291451922001	0.0166427769773581	0.0141038173218859	10844/9793/55835/440145/10426/51199/114791/27229/54820/29098/7283/27175/1453/24139/22974	15
GO:0033143	BP	GO:0033143	regulation	of	intracellular	steroid	hormone	receptor	signaling	pathway	30/4332	75/18866	0.000707003457002714	0.0169575306776621	0.0143705533778046	55128/406/11331/8085/4848/1407/9612/51569/29966/8312/79447/23019/865/409/5187/9611/5469/672/1655/23558/9063/9667/10498/6597/25959/811/5536/11315/3065/65992	30
GO:0031331	BP	GO:0031331	positive	regulation	of	cellular	catabolic	process	117/4332	390/18866	0.000711313454771594	0.0169974828523115	0.0144044105984856	5305/51322/6832/5728/22849/81603/3630/975/6737/55128/10346/5286/55626/5436/572/10524/1374/7405/1075/143686/472/8078/11331/120892/144165/2819/4035/79837/4193/160418/1634/3479/53373/26259/8408/55743/3146/8660/56339/5587/51339/3091/677/957/2103/4287/207/440275/54832/8554/25820/55070/5045/8312/10273/7249/23274/5347/27327/5595/5261/9810/55737/79068/9709/23019/863/201163/140775/8396/114881/10241/6613/2…	117
GO:0006606	BP	GO:0006606	protein	import	into	nucleus	52/4332	150/18866	0.000719670354985808	0.0170702621470434	0.0144660869568909	983/9221/51684/9679/4928/10527/406/11331/120892/144165/57122/55198/9478/5901/2254/51569/3839/3843/79711/4792/652/207/11261/4088/5371/10073/7249/63928/9688/10204/999/8720/4763/9349/5469/3728/6774/3837/3838/79902/1994/30000/5296/10155/23435/23633/80149/9670/55929/84455/11142/1434	52
GO:1905039	BP	GO:1905039	carboxylic	acid	transmembrane	transport	52/4332	150/18866	0.000719670354985808	0.0170702621470434	0.0144660869568909	3688/387700/51703/9152/57084/159963/8501/6520/1374/120103/6539/6540/81539/54407/246213/160728/32/121260/253512/8660/9056/23428/145389/5826/207/7057/64220/9057/8140/124935/8402/284111/162515/55244/113235/9058/31/124565/9123/6511/376497/11136/56301/208/57030/10998/6513/6536/6512/5563/9962/64849	52
GO:0001933	BP	GO:0001933	negative	regulation	of	protein	phosphorylation	131/4332	444/18866	0.000742391706568642	0.0174942640287204	0.0148254047012459	56288/64081/5728/27250/8661/22876/23410/3611/10527/7251/5080/10114/9479/5795/4221/374403/4041/408/65125/2305/4908/5777/4040/80824/9052/11171/120892/6895/10106/11213/5787/5801/374462/1848/11137/23603/10019/54997/5037/51347/26524/5925/10464/5611/3843/57447/51562/652/51339/6547/55333/207/11261/4091/1445/4916/7026/3480/79705/7249/5170/5347/9961/1540/54920/54386/79007/51763/5048/409/388324/2874/5187/9…	131
GO:0099565	BP	GO:0099565	chemical	synaptic	transmission,	postsynaptic	41/4332	112/18866	0.000747947960923749	0.0174942640287204	0.0148254047012459	5728/1815/627/5024/266743/22941/8898/2904/120892/784/54434/5025/22953/6547/207/1138/1136/18/2903/7442/5026/5023/409/1145/1742/1140/124925/3060/4355/2905/10458/56853/81832/6455/2901/1760/2906/57030/50944/5590/23613	41
GO:0021591	BP	GO:0021591	ventricular	system	development	16/4332	32/18866	0.000748432266318934	0.0174942640287204	0.0148254047012459	55130/25911/25987/113246/23603/84678/4331/112840/8650/80031/585/23322/54768/482/4628/79143	16
GO:0044818	BP	GO:0044818	mitotic	G2/M	transition	checkpoint	16/4332	32/18866	0.000748432266318934	0.0174942640287204	0.0148254047012459	983/472/8091/51347/90381/641/9344/8883/57551/990/672/80279/84446/25949/63967/4998	16
GO:0071375	BP	GO:0071375	cellular	response	to	peptide	hormone	stimulus	101/4332	330/18866	0.000761848055885636	0.0177433308088147	0.0150364747872165	79746/5728/3416/10580/5791/3481/3630/5140/5286/4221/5970/10312/143686/9847/112/7471/3164/6778/1019/4193/114882/490/8835/9971/55198/5781/5829/5319/23545/9882/8660/5106/196883/376267/4149/51382/677/6430/7253/207/23191/64397/2200/4644/51762/5315/1583/1445/64506/3480/7249/5170/115/29904/5579/113/9564/55625/353/1398/4641/51763/6517/6844/9340/6720/990/6777/6774/535/2538/10014/1394/5164/252983/6198/5573…	101
GO:0051258	BP	GO:0051258	protein	polymerization	93/4332	300/18866	0.00076588174782088	0.0177728804151358	0.0150615164163901	6840/7417/120/10844/23647/55761/9793/402/6712/54961/57175/2017/4926/9873/6188/2288/2059/10059/5756/3071/10677/89795/54434/59341/10094/6249/9026/55835/10810/81624/440145/10426/51199/6710/114791/23191/342184/51332/27229/29767/29766/585/9051/2242/51734/79585/54820/11151/1003/23406/84501/4641/246/29098/8522/2314/7448/85464/84282/7756/6356/1440/7283/27175/4137/2885/10458/1453/6904/79822/56907/80206/28…	93
GO:0006165	BP	GO:0006165	nucleoside	diphosphate	phosphorylation	47/4332	133/18866	0.000790595163438095	0.0182803802538852	0.0154915939825526	5214/55526/55753/3098/5223/3630/4928/3939/23279/89/283209/2597/7167/2026/5213/5571/2819/8086/57122/79023/3479/3091/957/2103/122481/5315/4833/226/9688/863/2027/9611/230/6774/6521/4831/79902/2584/3607/81929/3643/2821/26330/55706/5563/5236/3692	47
GO:2000651	BP	GO:2000651	positive	regulation	of	sodium	ion	transmembrane	transporter	activity	10/4332	16/18866	0.000803735829232684	0.0184615725174189	0.0156451442337213	3799/288/1815/65125/54997/11261/65266/1785/81/6548	10
GO:0030198	BP	GO:0030198	extracellular	matrix	organization	118/4332	395/18866	0.000804175529694662	0.0184615725174189	0.0156451442337213	8516/3688/1305/140766/9806/5033/84171/60495/81621/1308/5654/8038/60626/2620/960/51144/90993/823/4054/30008/4316/9313/64066/4317/4319/4312/4314/4322/7450/7132/8076/2/80070/1280/3695/3678/3679/4327/4035/1634/59277/1361/3936/5925/1282/1284/2621/4323/1215/22795/64093/89932/63894/7057/6692/2200/256764/102/4643/302/4088/22801/79875/11173/57188/5045/170691/4629/3683/3684/3687/3681/4313/81577/55512/999/3…	118
GO:0032885	BP	GO:0032885	regulation	of	polysaccharide	biosynthetic	process	18/4332	38/18866	0.000810658692021153	0.0185295992173438	0.0157027930353641	5507/10580/3481/3630/5741/5499/8445/3479/8660/2103/207/55512/51763/1213/3643/208/160/2475	18
GO:0090630	BP	GO:0090630	activation	of	GTPase	activity	40/4332	109/18866	0.000815166751276375	0.0185295992173438	0.0157027930353641	9712/58504/23232/391/374403/143872/4908/64786/23603/9882/79774/253959/8477/1983/10125/161514/5923/4916/25894/29/1398/9905/9098/22899/146923/2302/125058/10297/115704/85360/51291/208/79735/27237/1969/128272/55920/85440/57186/57148	40
GO:0090503	BP	GO:0090503	RNA	phosphodiester	bond	hydrolysis,	exonucleolytic	20/4332	44/18866	0.000818669287138401	0.0185295992173438	0.0157027930353641	51013/9924/4848/255967/11340/22894/55218/23357/115752/5073/112479/79650/23019/56915/4849/5394/80149/79033/114034/22803	20
GO:1901985	BP	GO:1901985	positive	regulation	of	protein	acetylation	20/4332	44/18866	0.000818669287138401	0.0185295992173438	0.0157027930353641	2625/406/8986/10524/408/10411/4842/9252/5595/29117/54386/57551/2648/672/11143/23558/4089/10856/55011/5563	20
GO:0030177	BP	GO:0030177	positive	regulation	of	Wnt	signaling	pathway	61/4332	183/18866	0.000840639486046752	0.0189601074256439	0.0160676245255473	25805/80351/10023/2263/9679/54764/5719/3611/55031/406/5682/55366/5702/65125/65981/120892/7480/8549/5715/2254/8796/5720/5721/5687/5706/5684/51339/53944/4088/5685/79705/8312/55737/5699/5713/5694/23399/5717/54475/5709/3728/10197/7473/1277/5705/64750/8313/5718/1453/143471/8932/1613/6597/5714/57664/54795/6497/23499/55182/79971/55959	61
GO:0007044	BP	GO:0007044	cell-substrate	junction	assembly	37/4332	99/18866	0.000848881171159229	0.0190301024823156	0.0161269413988116	8829/7414/5728/10580/8861/9748/1308/977/5795/89/2017/94/3852/3678/4035/23603/4323/84962/10979/87/342184/7057/4088/79834/8826/5170/9344/3861/3691/6093/3909/1613/57662/55920/6548/1307/23499	37
GO:0042326	BP	GO:0042326	negative	regulation	of	phosphorylation	141/4332	484/18866	0.00084978886252323	0.0190301024823156	0.0161269413988116	56288/64081/5728/27250/8661/10935/22876/23410/3611/10527/7251/5080/10114/9479/5795/4221/89/374403/4041/408/65125/2305/4908/5777/4040/80824/9052/11171/120892/6895/10106/11213/5787/5801/374462/1848/11137/23603/10019/54997/5037/51347/8655/26524/5925/10464/5611/3843/8660/57447/84962/51562/652/51339/6547/55333/207/11261/4091/1445/4916/7026/3480/79705/7249/5170/5347/9961/1540/54920/54386/863/79007/5176…	141
GO:1903825	BP	GO:1903825	organic	acid	transmembrane	transport	52/4332	151/18866	0.000856181931967947	0.0190301024823156	0.0161269413988116	3688/387700/51703/9152/57084/159963/8501/6520/1374/120103/6539/6540/81539/54407/246213/160728/32/121260/253512/8660/9056/23428/145389/5826/207/7057/64220/9057/8140/124935/8402/284111/162515/55244/113235/9058/31/124565/9123/6511/376497/11136/56301/208/57030/10998/6513/6536/6512/5563/9962/64849	52
GO:1904375	BP	GO:1904375	regulation	of	protein	localization	to	cell	periphery	44/4332	123/18866	0.00085636712491394	0.0190301024823156	0.0161269413988116	3799/3688/10580/22841/3630/391/25921/6809/8500/4926/8301/4035/246329/10082/4323/3958/5583/10490/8650/207/102/1445/5780/5170/5347/1201/6810/27183/55625/29098/9912/342667/3675/1213/25999/5590/27237/6248/1969/2048/26119/2035/9528/84455	44
GO:1902115	BP	GO:1902115	regulation	of	organelle	assembly	64/4332	194/18866	0.000863159863732999	0.0190301024823156	0.0161269413988116	8027/5305/23232/118611/7251/10432/78999/4926/120892/9924/79837/56890/4848/84260/6311/8408/8100/55835/255967/3936/22873/23256/8814/23224/1778/197135/55329/585/11214/4916/9742/5347/11273/79874/91807/1540/23019/5119/8558/79142/116840/140775/10615/8396/9001/2648/672/4591/79959/4089/5802/115704/1785/115948/57622/57787/2909/80199/49856/9696/65018/6491/5563/128866	64
GO:0042180	BP	GO:0042180	cellular	ketone	metabolic	process	82/4332	260/18866	0.000864466385319873	0.0190301024823156	0.0161269413988116	1109/23590/84883/10613/1586/5719/3630/5682/10062/5702/1374/84649/7167/2819/9971/55198/32/160760/84274/5715/9612/10464/8660/9056/10901/5720/5721/5687/5706/5684/51004/2954/10858/207/1588/1583/5685/8912/10229/1201/83752/5699/1728/55066/5713/5694/37/9611/6720/5717/10948/5709/9572/6777/10197/672/4836/4779/5164/5705/5718/6662/2232/125061/143471/2531/85300/440503/4051/66002/5714/208/27120/11315/2475/857…	82
GO:1903362	BP	GO:1903362	regulation	of	cellular	protein	catabolic	process	82/4332	260/18866	0.000864466385319873	0.0190301024823156	0.0161269413988116	51322/5728/8945/51684/9024/975/4745/51035/282679/1075/8078/120892/144165/29843/7480/7471/4035/10956/4193/160418/26259/55743/5720/5721/6815/51339/4287/207/4130/302/8554/25820/5371/55070/5045/64285/8312/10273/5310/7874/23274/5347/9810/55737/9683/9709/1459/11345/863/51009/6341/7314/9349/10197/114881/80279/4779/11011/6613/84074/1453/9097/4092/91304/51343/9817/3949/5886/10755/22933/348/5582/11315/2340…	82
GO:1905269	BP	GO:1905269	positive	regulation	of	chromatin	organization	39/4332	106/18866	0.000888178626064578	0.0194853658987819	0.0165127515354201	2625/9646/8986/408/8726/472/55729/120892/7334/9733/4842/83852/5587/22938/9252/23168/25942/80349/5595/9810/29117/6720/2648/672/11143/23558/4089/1786/10270/54623/25865/10856/55011/10155/5081/65018/23028/57708/1789	39
GO:0060271	BP	GO:0060271	cilium	assembly	113/4332	377/18866	0.000898302625402625	0.0196404397145853	0.0166441678713161	55130/983/26123/3983/55717/55742/9793/51524/51259/582/374407/26005/9702/79659/85478/7846/10540/10677/117177/80184/282809/121441/5992/84260/79600/8655/84747/196383/353116/79867/8100/55835/10464/10257/22873/55172/8814/10640/9786/23224/51382/112752/123016/9321/1778/30844/55142/146057/22995/55329/54839/585/197335/9742/23059/146279/54820/5347/79874/1540/23322/583/29070/1874/54768/79583/123872/8558/262…	113
GO:0001676	BP	GO:0001676	long-chain	fatty	acid	metabolic	process	41/4332	113/18866	0.000916972015965171	0.0199806648088953	0.0169324895008734	240/1562/1557/51703/1571/747/3992/1374/4048/122970/100137049/11001/4644/1543/1544/23205/5595/246/239/247/242/59344/51/2879/81616/4051/66002/376497/1548/1549/1553/1572/3991/10998/64834/2166/1579/284541/6342/1573/5740	41
GO:0019693	BP	GO:0019693	ribose	phosphate	metabolic	process	126/4332	427/18866	0.000920707087121981	0.0199942741757436	0.016944022673742	5214/55526/11164/55753/3098/132/9060/53354/5223/22978/51703/3630/4928/272/5741/84188/3939/3948/51144/23279/10249/572/89/5138/283209/84649/1740/2977/2597/7167/2026/341392/2984/55711/120892/5213/112/5571/2819/8086/57122/11163/79023/3479/32/4598/5901/79621/51292/196883/5836/3091/122970/641372/957/1743/2103/2954/256281/6095/5315/23205/5151/4833/115/54988/123876/348158/116285/6296/226/113/9688/55066/1…	126
GO:0050804	BP	GO:0050804	modulation	of	chemical	synaptic	transmission	133/4332	454/18866	0.000924795763041994	0.0200154449994409	0.0169619637559536	783/3799/3688/6865/5532/10718/2894/6623/5728/22849/9211/22986/1815/3630/627/8525/5913/5024/6809/9066/254263/9610/266743/91683/22941/2915/8898/4908/2904/10059/120892/784/41/9498/6857/8499/54434/488/27253/2259/4776/6547/5641/10858/23191/321/440275/4130/440279/9187/1138/1136/5923/55784/8938/25837/18/2903/5579/1201/6810/1009/999/794/85445/29/5023/409/1742/1949/6844/388336/28964/6532/4763/84961/4761/9…	133
GO:0000184	BP	GO:0000184	nuclear-transcribed	mRNA	catabolic	process,	nonsense-mediated	decay	43/4332	120/18866	0.000936246667141896	0.0201952804576782	0.0171143641909548	6181/6157/6207/6188/196513/6231/6171/6128/6175/6144/65110/6176/6187/10921/2935/5073/6210/23049/23293/6154/6147/9349/6143/22794/55181/9811/6139/6209/25873/6234/6142/5976/6217/56006/9704/6141/23521/5518/6158/6193/6146/5394/4116	43
GO:0043010	BP	GO:0043010	camera-type	eye	development	101/4332	332/18866	0.000953234882173698	0.02049295592847	0.0173666274080228	2625/7431/8829/5979/94233/5309/7054/6240/10083/57084/5080/6094/10312/4041/25987/8322/775/113246/4040/94/10220/1019/56890/10818/490/246213/84678/51761/2321/23047/4081/1282/4901/652/3091/57381/4149/23093/7528/4308/54567/2200/8854/84465/197021/4088/585/64220/1543/4916/220/30812/9742/23322/3299/79583/5176/1497/22899/4628/1411/4763/84440/146862/3975/5469/7484/6662/54549/23210/8736/284217/5797/56853/30…	101
GO:1901605	BP	GO:1901605	alpha-amino	acid	metabolic	process	66/4332	202/18866	0.000962920283621362	0.0205915809191418	0.0174502065399009	22929/5092/2746/5832/112817/4942/7054/51074/84680/10249/80150/57571/7299/50507/586/51380/27165/144193/3034/9971/5053/1610/10993/113675/4842/3242/1638/9056/89874/4522/384/4329/1743/2954/3712/3067/2184/1428/1201/84706/6898/2653/443/5198/6470/4843/51268/642/162417/125061/5831/85300/84245/10994/587/259307/11315/4524/79814/8659/3155/1503/1491/191/3172/10955	66
GO:0035335	BP	GO:0035335	peptidyl-tyrosine	dephosphorylation	38/4332	103/18866	0.000967432706530931	0.0205915809191418	0.0174502065399009	27143/51207/5728/5791/84867/114971/5795/54961/8898/5777/80824/5787/5801/374462/1848/54434/5781/9107/1033/11099/5780/85464/9110/5797/5771/5802/92609/5794/2140/10076/8073/5792/9829/5786/994/11122/2139/5770	38
GO:0060079	BP	GO:0060079	excitatory	postsynaptic	potential	38/4332	103/18866	0.000967432706530931	0.0205915809191418	0.0174502065399009	5728/5024/266743/22941/8898/2904/120892/784/54434/5025/22953/6547/207/1138/1136/2903/7442/5026/5023/409/1145/1742/1140/124925/3060/4355/2905/10458/56853/81832/6455/2901/1760/2906/57030/50944/5590/23613	38
GO:0090090	BP	GO:0090090	negative	regulation	of	canonical	Wnt	signaling	pathway	61/4332	184/18866	0.000980117796572016	0.0207307634066769	0.0175681558689865	80114/6934/5719/5682/4192/4038/5702/1500/7481/8322/4040/144165/55716/3489/2735/55681/5715/26524/57680/5720/5721/5687/5706/5684/51339/440193/7090/5685/55897/8312/79412/1540/267/5699/5713/5694/1856/92162/388336/5717/5709/3487/10197/5705/8313/5718/6662/143471/1000/10297/7089/5714/348/10856/27120/80199/261734/10459/10076/3065/6789	61
GO:0006283	BP	GO:0006283	transcription-coupled	nucleotide-excision	repair	29/4332	73/18866	0.000980421915934939	0.0207307634066769	0.0175681558689865	2074/2965/27339/1642/5436/10714/50813/5983/4331/9716/9318/7874/2072/5432/6117/5430/7314/8533/3980/2873/56949/7515/2068/2067/3978/5424/6118/10450/5111	29
GO:0031503	BP	GO:0031503	protein-containing	complex	localization	90/4332	291/18866	0.000998743736214207	0.0209818808362478	0.0177809637650382	3799/9211/50632/1815/4928/23279/6809/10482/254263/1740/79659/472/2288/8086/84324/3798/11260/57122/160419/56899/79023/8683/8655/5901/8100/440145/10082/55795/161424/29091/10243/6430/55333/8650/112752/9321/91828/7127/102/9742/10921/79228/23059/23049/55737/9688/11269/9785/23293/1742/1984/388336/9912/6830/163/22794/3690/201134/79902/10189/9984/81929/4092/81832/6209/8943/1785/4218/5976/8189/59284/59283…	90
GO:0031146	BP	GO:0031146	SCF-dependent	proteasomal	ubiquitin-dependent	protein	catabolic	process	35/4332	93/18866	0.00100101695676453	0.0209818808362478	0.0177809637650382	8453/8945/79176/5719/5682/5702/8065/144699/5715/5720/5721/5687/5706/6815/5684/283807/5685/899/5699/5713/79791/5694/5717/84961/5709/10197/5705/5718/143471/54850/5714/126433/342897/93611/26270	35
GO:0009150	BP	GO:0009150	purine	ribonucleotide	metabolic	process	119/4332	401/18866	0.0010020904506422	0.0209818808362478	0.0177809637650382	5214/55526/55753/3098/132/9060/53354/5223/22978/51703/3630/4928/272/5741/84188/3939/3948/51144/23279/10249/572/89/5138/283209/84649/1740/2977/2597/7167/2026/341392/2984/55711/120892/5213/112/5571/2819/8086/57122/11163/79023/3479/32/4598/5901/51292/196883/3091/122970/641372/957/1743/2103/2954/6095/5315/23205/5151/4833/115/54988/123876/348158/116285/6296/226/113/9688/55066/283927/4597/353/863/19732…	119
GO:0018195	BP	GO:0018195	peptidyl-arginine	modification	14/4332	27/18866	0.0010080972436119	0.0210391203959003	0.0178294710720833	116969/417/10196/9971/11108/10419/54496/10498/11315/11240/29943/51702/23569/79133	14
GO:0099177	BP	GO:0099177	regulation	of	trans-synaptic	signaling	133/4332	455/18866	0.00101561730426071	0.0211271473398728	0.0179040689555304	783/3799/3688/6865/5532/10718/2894/6623/5728/22849/9211/22986/1815/3630/627/8525/5913/5024/6809/9066/254263/9610/266743/91683/22941/2915/8898/4908/2904/10059/120892/784/41/9498/6857/8499/54434/488/27253/2259/4776/6547/5641/10858/23191/321/440275/4130/440279/9187/1138/1136/5923/55784/8938/25837/18/2903/5579/1201/6810/1009/999/794/85445/29/5023/409/1742/1949/6844/388336/28964/6532/4763/84961/4761/9…	133
GO:0032970	BP	GO:0032970	regulation	of	actin	filament-based	process	120/4332	405/18866	0.00101888856181714	0.0211271473398728	0.0179040689555304	6840/8829/9886/29119/120/391/23647/3611/23075/4192/4607/1072/6712/54961/57175/8500/2017/116985/9873/7481/50507/775/4908/2059/5756/10411/27289/51474/3071/4035/10677/54434/488/10094/5829/9026/11211/10810/1073/122786/6710/7043/8477/23191/7082/342184/51332/29767/29766/7168/4088/585/10021/11214/4916/8826/2242/55114/487/9344/11151/91807/29109/23406/8558/84501/1398/4641/51763/5345/246/29098/22899/9912/2…	120
GO:0018107	BP	GO:0018107	peptidyl-threonine	phosphorylation	42/4332	117/18866	0.00102348636200583	0.0211542454500755	0.0179270330796418	56288/983/219736/10114/85456/55561/65125/8798/120892/7786/8445/11113/8408/283629/5587/7443/9578/207/5604/8312/5170/5347/5579/1459/8558/51763/51701/8877/57521/6093/4092/566/5585/399473/22933/9149/147746/199731/25865/2475/85366/655	42
GO:0016049	BP	GO:0016049	cell	growth	142/4332	490/18866	0.00103027849464746	0.0212263787294675	0.0179881619763853	10276/3688/8829/6832/5532/7414/10718/9211/51196/6585/118813/57715/81621/3630/322/3611/1982/55031/7251/627/56981/2147/4722/5795/10235/6494/2017/55004/7481/65981/8085/94/4035/1594/23011/6857/8835/56994/3479/84260/4633/8437/84678/8408/9201/5925/10038/4323/9362/51199/2100/7528/26153/207/23191/440275/56924/54617/80208/80031/102/4088/5607/5371/8482/25942/11214/4916/10509/8826/4682/51760/9344/9798/9564/…	142
GO:0003012	BP	GO:0003012	muscle	system	process	136/4332	467/18866	0.00105400534244085	0.0216458349559419	0.018343627533652	7431/783/5592/29119/6865/58529/818/7414/3778/59/3363/26509/51196/10580/26287/1147/30819/22876/7136/7140/3784/5286/4607/5024/7423/89/219931/2017/143872/775/7132/113246/8082/140465/246329/490/4604/3479/488/4633/4842/5829/5025/22953/51761/10038/4624/4625/384/6547/1113/7528/2628/29767/29766/7168/4088/10021/1136/11214/4205/124093/8912/18/4629/487/226/2775/583/7442/5023/1145/23125/1140/29098/8735/4626/…	136
GO:0036293	BP	GO:0036293	response	to	decreased	oxygen	levels	111/4332	371/18866	0.00106327702661655	0.0217505284345256	0.0184323493676793	79723/8453/219736/5328/3778/5728/27063/5719/7054/5682/3939/847/5702/5024/7423/572/7351/7352/50507/472/11331/3709/10059/784/7009/94/4193/317/4842/5715/22953/2155/4323/84962/5720/5721/23256/5687/5706/5684/3091/677/6547/5228/7043/207/7057/6095/4088/5315/5371/1543/5685/9915/64506/10273/3163/18/29904/4313/5699/5713/863/5694/6517/93649/7314/218/4843/6532/4763/5717/5709/10197/9520/5705/5718/114757/5034/…	111
GO:0071241	BP	GO:0071241	cellular	response	to	inorganic	substance	71/4332	221/18866	0.00106635998913624	0.0217505284345256	0.0184323493676793	83849/288/1147/90019/7054/9066/572/10235/91683/1740/4314/1663/341359/144402/120892/1017/8914/3747/6857/8437/5025/9362/4776/1965/2353/5641/207/6263/5888/825/1543/1544/8826/641/4205/8912/51760/29904/63928/5595/2521/113/4496/221184/55512/999/1728/27132/1398/5176/246/1742/342618/4761/4779/10272/79085/57192/1785/811/6261/2354/5536/84258/6861/23400/25932/4520/5563/84557/8904	71
GO:0009267	BP	GO:0009267	cellular	response	to	starvation	55/4332	163/18866	0.00106925435365745	0.0217505284345256	0.0184323493676793	9024/23378/55626/3992/143686/55846/120892/54407/5571/3178/283375/9891/8428/2621/5587/4149/1965/53349/440275/23274/27327/5595/79726/11345/81631/10514/11337/8735/201163/6720/54474/8678/7484/8493/55062/57521/56270/81929/55364/1824/5289/5366/3191/84446/2475/83667/80149/64121/84879/6513/23334/255738/5563/23032/84557	55
GO:0005979	BP	GO:0005979	regulation	of	glycogen	biosynthetic	process	15/4332	30/18866	0.00109094350140567	0.0217897881330832	0.0184656197538246	5507/10580/3481/3630/5741/5499/8445/3479/8660/2103/207/51763/3643/208/2475	15
GO:0006884	BP	GO:0006884	cell	volume	homeostasis	15/4332	30/18866	0.00109094350140567	0.0217897881330832	0.0184656197538246	310/3778/282679/2784/196527/59341/9990/6557/1201/6559/1874/6560/361/3783/1185	15
GO:0010962	BP	GO:0010962	regulation	of	glucan	biosynthetic	process	15/4332	30/18866	0.00109094350140567	0.0217897881330832	0.0184656197538246	5507/10580/3481/3630/5741/5499/8445/3479/8660/2103/207/51763/3643/208/2475	15
GO:0050885	BP	GO:0050885	neuromuscular	process	controlling	balance	22/4332	51/18866	0.001091367857293	0.0217897881330832	0.0184656197538246	65217/64072/5660/1200/10083/4647/8925/9543/220/1201/29/5048/1742/4628/8506/2905/124590/2548/5881/50944/23261/2307	22
GO:0051983	BP	GO:0051983	regulation	of	chromosome	segregation	39/4332	107/18866	0.00109222076657055	0.0217897881330832	0.0184656197538246	9184/4288/113130/4926/472/1663/29127/9700/84101/51434/51433/5925/55795/8881/9787/1778/7517/701/5347/1459/10664/81620/10615/7756/990/8678/996/56155/8313/51529/10403/22933/10459/55920/998/9698/6421/991/11004	39
GO:0090174	BP	GO:0090174	organelle	membrane	fusion	39/4332	107/18866	0.00109222076657055	0.0217897881330832	0.0184656197538246	3799/143187/6809/9066/6811/7405/54734/9847/6857/8411/2054/9882/55647/29091/114088/10490/23339/80208/302/51762/1201/11151/6810/27183/51479/6844/83871/8877/811/8677/4218/5864/84079/208/2901/9341/23400/64601/6616	39
GO:0006413	BP	GO:0006413	translational	initiation	63/4332	192/18866	0.00109830294883618	0.0217897881330832	0.0184656197538246	8872/8661/6181/6157/1982/6207/10480/5436/5936/5499/6199/6188/1975/6231/6171/6128/6175/8562/1967/6144/5611/56339/1965/8892/8846/1983/440275/8669/6176/6187/6210/56919/1973/6154/6147/6352/9349/6143/10209/6198/55364/9811/6139/6209/25873/6234/8666/6142/6217/6141/23645/23521/6158/6193/6146/2475/8672/51441/10657/8668/8891/8894/3692	63
GO:0048015	BP	GO:0048015	phosphatidylinositol-mediated	signaling	63/4332	192/18866	0.00109830294883618	0.0217897881330832	0.0184656197538246	2625/5305/219699/5728/55165/51196/118788/22876/59338/3630/5286/847/2147/5331/5526/4908/5777/5288/89869/2065/79837/1634/3479/57605/2322/2321/23026/8660/677/957/5527/207/10125/5330/4058/7301/4734/4916/3480/7249/197358/4150/5595/1411/4763/6352/8396/2064/1440/8678/6198/6662/5289/23396/3643/2057/5296/10870/22933/9651/5293/23236/5332	63
GO:0035725	BP	GO:0035725	sodium	ion	transmembrane	transport	58/4332	174/18866	0.00111042665318092	0.0219498852686676	0.0186012930706703	3799/288/1815/29850/9152/6520/6539/6540/65125/6337/196527/41/9498/6334/53373/54997/4842/479/259232/2259/6547/123041/11261/6557/4734/9187/10021/8912/6340/6338/6524/81831/6530/6559/6553/2256/482/29098/125206/6532/65266/8913/6329/23327/81832/1785/5348/53822/495/81/54795/57030/6339/6548/6536/255738/57419/23315	58
GO:1902101	BP	GO:1902101	positive	regulation	of	metaphase/anaphase	transition	of	cell	cycle	9/4332	14/18866	0.0011194123213336	0.0219498852686676	0.0186012930706703	9700/51434/51433/5925/8881/9787/81620/996/51529	9
GO:0007040	BP	GO:0007040	lysosome	organization	27/4332	67/18866	0.00112003148228422	0.0219498852686676	0.0186012930706703	3257/84067/1200/53/9066/219931/55004/4647/54734/120892/79158/1203/55647/80208/54982/1201/11151/55737/8720/147007/83871/2896/2548/29911/2475/5538/51361	27
GO:0080171	BP	GO:0080171	lytic	vacuole	organization	27/4332	67/18866	0.00112003148228422	0.0219498852686676	0.0186012930706703	3257/84067/1200/53/9066/219931/55004/4647/54734/120892/79158/1203/55647/80208/54982/1201/11151/55737/8720/147007/83871/2896/2548/29911/2475/5538/51361	27
GO:0016574	BP	GO:0016574	histone	ubiquitination	21/4332	48/18866	0.0011287614665501	0.022053734671684	0.0186892995981339	648/51322/84333/84108/9646/1643/1642/55611/1911/7334/84678/123169/9810/23326/7703/56970/4591/57332/54623/11315/23028	21
GO:0051984	BP	GO:0051984	positive	regulation	of	chromosome	segregation	16/4332	33/18866	0.00114542584467404	0.022311507059287	0.0189077471967724	4926/1663/9700/51434/51433/5925/8881/9787/81620/990/8678/996/51529/22933/55920/6421	16
GO:0030900	BP	GO:0030900	forebrain	development	116/4332	391/18866	0.00116317825682341	0.0225888514648365	0.0191427809796824	3799/8829/5592/57178/10718/5728/6585/84287/55118/25911/2018/2263/10579/7054/6240/5080/4192/572/81544/25987/79659/113246/4040/120892/54407/7471/4035/2735/10818/3747/317/5992/23603/79600/64211/84678/9201/26050/1638/56339/6751/51199/652/5015/3091/112840/23224/6547/8650/145258/317762/89839/7301/8854/8925/585/8482/25942/7026/220/54820/3684/23322/583/1459/999/23035/7531/1398/5048/482/23135/4628/7314/47…	116
GO:0046785	BP	GO:0046785	microtubule	polymerization	30/4332	77/18866	0.00117344515352695	0.0227107924077585	0.0192461190695559	10844/9793/402/4926/6188/2288/89795/59341/6249/55835/440145/10426/51199/114791/27229/2242/54820/1003/29098/7756/7283/27175/4137/1453/6904/57662/25999/24139/22974/22919	30
GO:0000380	BP	GO:0000380	alternative	mRNA	splicing,	via	spliceosome	33/4332	87/18866	0.00117755291756376	0.0227107924077585	0.0192461190695559	10659/10658/7536/5936/3178/84872/9733/84530/8683/10284/10150/4857/6430/58517/60677/10921/54715/80004/9513/84081/1655/146713/56853/5725/60680/4670/3191/23028/6429/10657/6421/9967/4116	33
GO:0019083	BP	GO:0019083	viral	transcription	59/4332	178/18866	0.00118005673058359	0.0227107924077585	0.0192461190695559	81603/6181/4928/6737/6157/6207/5702/23279/5436/6188/51773/8086/6895/6231/6171/8091/57122/79023/6128/6175/6144/2963/22938/6176/6187/6210/9688/5432/22879/51763/5430/6154/6147/6352/6348/9349/6143/79902/81929/6139/9150/6209/25873/2962/6234/6597/6142/3249/7392/6217/6829/6141/23521/6158/6193/6146/23435/3065/55706	59
GO:0051302	BP	GO:0051302	regulation	of	cell	division	57/4332	171/18866	0.0012185940102677	0.0233250938358838	0.0197667049750595	6840/9585/2263/3481/387755/79733/341019/5080/847/4192/3619/7423/10263/2248/7405/2251/29127/11113/2254/675/23503/5228/7043/2103/84936/2252/9493/585/641/9055/5347/23594/5934/27183/201163/28964/84440/80179/990/8678/146909/7484/56155/5289/126520/10755/22933/6795/9903/80834/998/4904/1263/994/9371/5933/8202	57
GO:0009755	BP	GO:0009755	hormone-mediated	signaling	pathway	65/4332	200/18866	0.00121923328078048	0.0233250938358838	0.0197667049750595	8031/57178/55128/406/5741/2965/55366/5547/2288/11331/8085/57658/4848/8549/55198/1407/5781/79039/9612/26524/122042/51569/29966/6751/652/2100/2103/7253/4734/9325/11214/11057/8312/79447/23019/865/181/409/5187/9611/5469/7067/9572/672/1394/1655/6752/23558/9063/9667/10498/6597/25959/811/376497/5536/11315/11240/164091/8289/3065/65992/6754/434/655	65
GO:0009895	BP	GO:0009895	negative	regulation	of	catabolic	process	98/4332	323/18866	0.0012351916948575	0.0234692442907712	0.019888864377025	1787/51322/51684/11187/3630/1982/5140/4745/51035/26580/5970/89/282679/8898/8531/120892/29843/7471/10956/116986/11213/84749/32/23077/3183/23256/6815/55051/207/90427/4130/302/8925/4088/5371/5045/7249/51025/7874/2903/23274/5073/23049/2521/55737/9683/1459/23450/11345/55625/54971/863/83547/51009/79142/6341/9611/140775/4843/8148/9349/6774/6521/80279/10642/11011/8313/2905/84074/7077/3607/9097/1149/6093/…	98
GO:0009185	BP	GO:0009185	ribonucleoside	diphosphate	metabolic	process	48/4332	139/18866	0.00123790483960619	0.0234692442907712	0.019888864377025	5214/55526/11164/55753/3098/5223/3630/4928/272/3939/23279/572/89/283209/1740/2597/7167/2026/5213/5571/2819/8086/57122/79023/3479/3091/957/2103/5315/226/9688/863/2027/9611/230/6774/6521/79902/2584/3607/81929/3643/2821/26330/55706/5563/5236/3692	48
GO:0043405	BP	GO:0043405	regulation	of	MAP	kinase	activity	103/4332	342/18866	0.0012395482991248	0.0234692442907712	0.019888864377025	8325/5979/2074/983/51196/60370/27250/1815/975/3611/7251/10114/9479/8567/5795/2785/5871/4296/408/6188/8322/50507/4908/5777/80824/120892/3489/7786/11213/10818/4254/1848/7334/3479/10019/8550/5781/51347/5319/11211/2322/2321/84962/51562/11183/652/4293/7043/10125/7057/5604/5607/1445/11214/4916/8826/3480/23162/84231/10595/9344/5595/64127/146433/1398/51763/1856/2874/6416/7314/5606/8844/57551/4763/51755/2…	103
GO:0006661	BP	GO:0006661	phosphatidylinositol	biosynthetic	process	42/4332	118/18866	0.0012413725978317	0.0234692442907712	0.019888864377025	5305/5728/55361/22876/59338/27315/5286/9600/3636/8898/472/5288/79837/116986/57605/9107/5283/9488/9091/10423/55697/5336/51763/83394/9487/94005/284098/8396/93210/9110/65258/5289/23556/23396/376497/5296/57664/79143/5293/10026/128869/51604	42
GO:0097061	BP	GO:0097061	dendritic	spine	organization	32/4332	84/18866	0.00127578565277653	0.0240491207508725	0.0203802770585539	22891/5728/3630/1072/2017/22941/8898/2904/65981/10059/120892/8499/5641/102/3480/29904/55737/5048/1742/9912/80725/3675/26115/10458/3643/115703/348/50944/998/2048/7804/23613	32
GO:0007215	BP	GO:0007215	glutamate	receptor	signaling	pathway	37/4332	101/18866	0.0012998262815283	0.0244306530341049	0.0207036042071682	2894/747/823/254263/22941/1740/2915/2893/2904/6751/4308/5923/9455/2903/1201/81831/50488/1742/388336/8787/2905/81832/116444/23025/9454/2901/2906/50944/59284/59283/65018/2048/2899/6536/57554/23236/3745	37
GO:1902903	BP	GO:1902903	regulation	of	supramolecular	fiber	organization	111/4332	373/18866	0.00130465887318434	0.0244499919441077	0.0207199928455699	6840/8829/120/23647/23075/9793/402/1072/6712/54961/57175/8500/2017/4926/116985/9873/6188/7481/50507/2288/2059/5756/10411/51474/3071/10677/89795/54434/59341/10094/5829/6249/9026/10810/5925/26586/1073/51199/6710/7043/8477/23191/7082/342184/51332/146057/4130/29767/29766/7168/4088/585/11214/2242/11151/91807/10300/1003/29109/23406/84501/4641/51763/5345/246/29098/22899/2314/57551/85464/6356/1440/4137/2…	111
GO:0010001	BP	GO:0010001	glial	cell	differentiation	73/4332	230/18866	0.00132660191242615	0.0247889450380096	0.0210072365263321	7431/56288/983/22891/5728/93377/3611/5080/4192/2147/1270/27339/745/5970/23529/26011/8726/928/2065/4665/4035/5781/1840/1967/10810/7223/56339/10419/64398/6547/8892/23405/207/6692/5604/1445/4916/30812/5595/146433/443/7732/7448/4763/2064/9572/6774/8506/2896/4137/4779/6662/1000/9331/4152/3949/22933/208/57716/2068/54587/6497/7161/80045/2475/712/3065/8891/1031/1600/4821/10893/9334	73
GO:0007229	BP	GO:0007229	integrin-mediated	signaling	pathway	39/4332	108/18866	0.0013362227379434	0.0248243923684977	0.0210372761449867	8516/3688/8829/1793/10077/3611/83706/3695/3678/3679/967/5781/9358/5587/10979/2530/102/22801/8482/3683/3684/3687/3681/9564/3682/3674/4185/3690/3675/4831/3691/3909/7409/84106/55920/998/65979/1307/27329	39
GO:0060071	BP	GO:0060071	Wnt	signaling	pathway,	planar	cell	polarity	pathway	39/4332	108/18866	0.0013362227379434	0.0248243923684977	0.0210372761449867	5719/5682/5702/7481/8322/144165/7471/5715/10082/5720/5721/5687/5706/5684/51339/23002/5685/5699/5713/409/5694/1856/5717/163/5709/10197/7484/54903/1213/5705/64750/5718/143471/5714/57664/160/128272/998/57822	39
GO:0033627	BP	GO:0033627	cell	adhesion	mediated	by	integrin	28/4332	71/18866	0.00135743123808599	0.0249343289511749	0.0211304412148053	3688/5979/5328/23075/5140/83706/65125/5777/3695/3678/3071/5781/54997/9358/2200/22801/9780/1398/7448/6352/3690/8631/3691/5881/1969/2046/1307/100	28
GO:0045739	BP	GO:0045739	positive	regulation	of	DNA	repair	28/4332	71/18866	0.00135743123808599	0.0249343289511749	0.0211304412148053	2074/64210/322/23201/6188/2305/1663/196528/8914/7334/3146/2521/84501/55135/672/57332/23347/56907/29086/54929/7515/11284/5582/10155/10459/2140/5111/2139	28
GO:0009135	BP	GO:0009135	purine	nucleoside	diphosphate	metabolic	process	47/4332	136/18866	0.00135765636790778	0.0249343289511749	0.0211304412148053	5214/55526/55753/3098/5223/3630/4928/272/3939/23279/572/89/283209/1740/2597/7167/2026/5213/5571/2819/8086/57122/79023/3479/3091/957/2103/5315/226/9688/863/2027/9611/230/6774/6521/79902/2584/3607/81929/3643/2821/26330/55706/5563/5236/3692	47
GO:0009179	BP	GO:0009179	purine	ribonucleoside	diphosphate	metabolic	process	47/4332	136/18866	0.00135765636790778	0.0249343289511749	0.0211304412148053	5214/55526/55753/3098/5223/3630/4928/272/3939/23279/572/89/283209/1740/2597/7167/2026/5213/5571/2819/8086/57122/79023/3479/3091/957/2103/5315/226/9688/863/2027/9611/230/6774/6521/79902/2584/3607/81929/3643/2821/26330/55706/5563/5236/3692	47
GO:0007050	BP	GO:0007050	cell	cycle	arrest	74/4332	234/18866	0.00137954673360875	0.0252641777881397	0.0214099695499333	8872/983/100144748/9585/6934/322/23378/3611/1982/7251/79733/2620/85456/5526/55004/472/2305/7480/5571/25946/1017/1019/8091/4193/4848/8738/5925/81617/7027/1033/22846/7057/440275/5604/4088/5371/5310/1877/10595/5934/23019/1874/463/10514/6154/7732/51379/9349/672/55771/92335/2081/5608/57521/1032/10498/811/208/23645/81857/4849/7161/84275/2475/7709/64121/1263/1031/1718/5563/1647/5111/3642/1869	74
GO:0009259	BP	GO:0009259	ribonucleotide	metabolic	process	122/4332	416/18866	0.00140452610252735	0.0256485618950166	0.0217357134586694	5214/55526/55753/3098/132/9060/53354/5223/22978/51703/3630/4928/272/5741/84188/3939/3948/51144/23279/10249/572/89/5138/283209/84649/1740/2977/2597/7167/2026/341392/2984/55711/120892/5213/112/5571/2819/8086/57122/11163/79023/3479/32/4598/5901/79621/51292/196883/3091/122970/641372/957/1743/2103/2954/6095/5315/23205/5151/4833/115/54988/123876/348158/116285/6296/226/113/9688/55066/1723/283927/4597/35…	122
GO:0014065	BP	GO:0014065	phosphatidylinositol	3-kinase	signaling	52/4332	154/18866	0.00141323487297495	0.0256655885858669	0.0217501426214032	2625/5305/219699/5728/55165/118788/59338/3630/5286/847/2147/5526/4908/5777/5288/2065/79837/1634/3479/2322/2321/23026/8660/677/957/5527/207/10125/4058/7301/4734/4916/3480/7249/197358/4150/5595/1411/4763/6352/8396/2064/1440/8678/6662/23396/3643/2057/5296/10870/22933/5293	52
GO:0034976	BP	GO:0034976	response	to	endoplasmic	reticulum	stress	90/4332	294/18866	0.00141517413394694	0.0256655885858669	0.0217501426214032	240/54788/10613/9024/1200/90993/10062/51035/5526/84447/10897/55298/282679/10162/121506/1663/120892/7009/10956/10106/160418/317/488/51569/387923/5611/55757/5706/1965/29954/6400/4287/7057/440275/79094/100137049/54956/5371/192683/5923/64714/10273/10595/487/267/9709/8720/489/246/51009/37/79089/80279/4779/57003/2081/55062/55666/5034/9097/5771/30827/5366/91304/1938/84699/80700/811/125972/5296/126433/34…	90
GO:0048010	BP	GO:0048010	vascular	endothelial	growth	factor	receptor	signaling	pathway	36/4332	98/18866	0.00141743683073782	0.0256655885858669	0.0217501426214032	10006/8829/26509/1793/7423/8322/3678/3071/5829/2254/2321/5587/3091/5228/23191/4734/79652/5579/9564/1398/22905/7448/3690/10458/9146/6093/25759/7409/5296/558/199731/25865/998/10163/63916/5770	36
GO:0001558	BP	GO:0001558	regulation	of	cell	growth	123/4332	420/18866	0.00142369012778724	0.0257064048916191	0.021784732144586	10276/8829/6832/10718/9211/51196/118813/57715/81621/3630/322/3611/1982/55031/7251/627/56981/2147/4722/5795/10235/6494/2017/55004/7481/65981/94/4035/1594/23011/6857/8835/56994/3479/84260/4633/8437/84678/5925/10038/4323/9362/2100/7528/26153/207/23191/54617/80031/102/4088/5607/5371/8482/25942/4916/10509/4682/51760/9344/9798/9564/5048/51009/8711/93649/51393/201163/27346/51379/2064/3487/3872/4137/7473…	123
GO:0044782	BP	GO:0044782	cilium	organization	117/4332	397/18866	0.00143879662732165	0.0259063997770968	0.0219542165601932	55130/983/26123/3983/55717/55742/55761/9793/51524/51259/582/374407/26005/9702/79659/85478/7846/10540/10677/117177/80184/282809/121441/5992/84260/79600/8655/84747/196383/353116/79867/8100/55835/10464/10257/22873/55172/8814/10640/9786/23224/51382/145483/112752/123016/9321/1778/30844/55142/146057/22995/55329/54839/585/197335/9742/23059/146279/54820/5347/79874/1540/23322/583/29070/1874/54768/79583/12…	117
GO:0006364	BP	GO:0006364	rRNA	processing	72/4332	227/18866	0.00145308377918354	0.0260766128324854	0.0220984625500461	23560/9790/9188/10556/23223/51013/9221/22984/23378/196074/55226/54663/9092/4839/51202/51729/5036/11103/27340/79039/51367/57647/317781/79050/11340/22894/25983/161424/27079/64963/113000/6187/10607/26156/55623/112479/28987/10200/50628/55720/27043/26168/6154/55813/9326/11056/51096/117246/25926/51547/79863/6209/6234/65095/54555/10775/6217/2091/56915/2068/55011/79707/5394/51154/10969/79033/387338/10528…	72
GO:0051298	BP	GO:0051298	centrosome	duplication	27/4332	68/18866	0.00145636341114845	0.0260766128324854	0.0220984625500461	118611/9793/10432/26005/1017/56890/55835/675/7517/22995/899/4682/54820/5119/9851/116840/2648/672/4591/10403/79959/25914/284403/84446/6491/23032/128866	27
GO:0046822	BP	GO:0046822	regulation	of	nucleocytoplasmic	transport	40/4332	112/18866	0.00148650274383305	0.0265216391493967	0.0224755973206249	983/9221/51684/6934/5936/10411/8086/4193/4659/5501/5781/9478/5901/64328/51569/64062/3843/2621/652/55051/11261/4734/4088/63928/10204/999/7531/6830/4763/3728/51547/5296/10155/11315/23435/10657/80149/55929/84455/11142	40
GO:0050890	BP	GO:0050890	cognition	92/4332	302/18866	0.00148966462146457	0.0265216391493967	0.0224755973206249	8516/3688/6865/5532/5728/22849/22986/60626/10522/3630/7054/627/4192/50801/9379/8061/9610/266743/22941/8301/2915/4908/113246/2904/41/8086/25946/3678/4776/3091/6547/2353/9369/54207/123016/5641/23191/4212/440275/56924/4130/2628/29767/8554/585/64220/5923/2903/123803/1201/267/65009/342371/5176/5048/1497/1742/6517/6532/4763/6356/4761/84152/7067/2648/10882/4137/3675/51204/81832/10347/3643/3949/4125/2337…	92
GO:0000271	BP	GO:0000271	polysaccharide	biosynthetic	process	30/4332	78/18866	0.00149359573305563	0.0265216391493967	0.0224755973206249	8509/5507/10580/3481/3630/5741/2132/5499/283209/2998/8445/3479/8660/2103/207/5261/55512/3038/51763/9572/1213/3643/10331/208/2997/160/3036/2475/5236/9334	30
GO:0046322	BP	GO:0046322	negative	regulation	of	fatty	acid	oxidation	8/4332	12/18866	0.00153717305173756	0.0272202434616227	0.0230676251783148	84649/55198/32/207/37/6662/440503/84879	8
GO:0097720	BP	GO:0097720	calcineurin-mediated	signaling	21/4332	49/18866	0.00155267720692572	0.0274192557310949	0.0232362768821302	5532/58529/89/374403/2065/8445/3479/121665/4776/11261/9455/63928/4775/10725/5598/5725/10523/9454/23261/2475/6548	21
GO:1901653	BP	GO:1901653	cellular	response	to	peptide	117/4332	398/18866	0.00158457712402942	0.0279059226116743	0.0236486996881104	79746/7431/5728/3416/10580/5791/3481/3630/5140/5286/4221/5970/10312/55107/2915/143686/9847/1663/112/7471/3164/8914/6778/4035/1019/4193/114882/490/8835/9971/3479/55198/5781/5829/5319/23545/688/9882/8660/5106/196883/376267/4149/51382/677/6430/7253/5641/207/23191/64397/2200/4644/51762/5315/1583/1445/64506/3480/7249/5170/115/4363/29904/5579/113/64127/55512/9564/55625/353/1398/4641/51763/6517/6844/934…	117
GO:0150115	BP	GO:0150115	cell-substrate	junction	organization	37/4332	102/18866	0.00159509122584072	0.0279380010891121	0.0236758843933048	8829/7414/5728/10580/8861/9748/1308/977/5795/89/2017/94/3852/3678/4035/23603/4323/84962/10979/87/342184/7057/4088/79834/8826/5170/9344/3861/3691/6093/3909/1613/57662/55920/6548/1307/23499	37
GO:1903076	BP	GO:1903076	regulation	of	protein	localization	to	plasma	membrane	37/4332	102/18866	0.00159509122584072	0.0279380010891121	0.0236758843933048	3799/3688/10580/22841/3630/391/25921/6809/8500/8301/4035/246329/4323/3958/5583/10490/8650/207/1445/5780/5170/1201/6810/27183/55625/29098/9912/342667/3675/1213/25999/27237/6248/1969/2048/26119/9528	37
GO:0042552	BP	GO:0042552	myelination	47/4332	137/18866	0.00161353585462911	0.0281842621564019	0.0238845767954967	56288/5660/5728/3611/81846/745/55331/26011/1075/8898/928/50846/6334/4665/9921/10810/64398/6547/8892/2581/23405/207/4644/23205/4916/3687/51090/443/5376/4763/2064/8506/23136/10939/9331/7572/4155/22933/208/57716/2068/11202/6497/2475/8455/9334/8537	47
GO:0070252	BP	GO:0070252	actin-mediated	cell	contraction	43/4332	123/18866	0.00164348004843672	0.0286113307123654	0.0242464933738072	7431/783/29119/7136/7140/3784/55742/4607/89/775/140465/4604/488/4633/4624/4625/122786/440193/7168/10021/487/29098/4626/4622/4620/4621/8557/3728/4635/8913/6093/1824/1829/23327/7171/54795/4606/7138/388591/6548/5142/85366/7125	43
GO:0062197	BP	GO:0062197	cellular	response	to	chemical	stress	107/4332	360/18866	0.00164688742432719	0.0286113307123654	0.0242464933738072	10276/240/983/219736/84883/5660/10367/26287/1147/10935/59338/23410/3630/406/847/572/25824/5970/9973/6188/50507/4314/472/8531/79912/120892/7471/1017/6778/4193/3747/5074/7296/59341/488/5829/56616/2054/8428/5587/51562/3091/2530/1965/677/2353/207/9990/825/7168/79400/5371/25942/5151/10131/1201/5595/6810/4313/55512/1728/1398/6517/23135/5598/7732/7703/4137/4779/5164/4831/4353/8877/57332/5034/5831/55364/…	107
GO:0009132	BP	GO:0009132	nucleoside	diphosphate	metabolic	process	52/4332	155/18866	0.00165944728249183	0.0287518251532547	0.0243655545095623	5214/55526/11164/55753/3098/5223/3630/4928/272/3939/23279/572/89/283209/1740/2597/7167/2026/5213/5571/2819/8086/57122/79023/3479/3091/957/2103/122481/5315/4833/226/9688/283927/863/2027/9611/230/6774/6521/4831/79902/2584/3607/81929/3643/2821/26330/55706/5563/5236/3692	52
GO:0031338	BP	GO:0031338	regulation	of	vesicle	fusion	15/4332	31/18866	0.00166854902803555	0.0288318095489585	0.0244333367857498	3799/9066/9847/6857/9882/29091/114088/302/11151/8877/5864/84079/208/2901/64601	15
GO:0038061	BP	GO:0038061	NIK/NF-kappaB	signaling	60/4332	184/18866	0.0016782950416266	0.028922467902348	0.0245101646406594	1147/8945/27250/5719/3611/56672/5682/5702/114900/5970/6188/330/4317/939/11331/51564/5715/3146/5720/5721/5687/4792/5706/5684/23405/207/55075/5685/197358/5531/64127/1540/8717/5699/10725/5713/54386/5694/3965/9618/5717/5709/10197/5705/5718/8877/79092/143471/10892/811/5714/81/26523/192669/80149/5052/10616/9770/8904/655	60
GO:0031058	BP	GO:0031058	positive	regulation	of	histone	modification	34/4332	92/18866	0.00168397477937603	0.0289427536947303	0.0245273557086152	2625/9646/8986/408/8726/472/120892/7334/9733/4842/5587/22938/9252/23168/80349/5595/9810/29117/6720/2648/672/11143/23558/4089/1786/10270/54623/25865/10856/55011/5081/65018/23028/1789	34
GO:0098534	BP	GO:0098534	centriole	assembly	18/4332	40/18866	0.0016970354767201	0.0290894507849515	0.0246516732407762	118611/10432/26005/1017/56890/55835/22995/124093/1874/9851/116840/2648/672/4591/79959/25914/284403/6491	18
GO:0008608	BP	GO:0008608	attachment	of	spindle	microtubules	to	kinetochore	16/4332	34/18866	0.0017064509384526	0.0291730495541844	0.024722518495219	9184/29127/5925/283489/81620/10615/7756/8678/56155/10403/81929/22933/6795/55920/998/11004	16
GO:0046683	BP	GO:0046683	response	to	organophosphorus	46/4332	134/18866	0.00177068623030593	0.0301909047437838	0.025585093513425	5728/1791/3784/3939/5024/5970/8061/5138/7299/50507/10060/3709/10411/7480/2819/4327/54434/5025/22953/5983/677/6547/2353/6263/50506/53905/10021/10518/29904/51763/7442/5026/5023/5187/6720/218/6532/1277/15/7298/10498/6528/2354/54795/23028/5020	46
GO:0071156	BP	GO:0071156	regulation	of	cell	cycle	arrest	38/4332	106/18866	0.00177961564420431	0.0302628819072628	0.0256460901107138	983/23378/79733/85456/5526/472/2305/25946/1017/1019/8091/4193/4848/8738/7027/5371/5934/23019/1874/10514/6154/7732/51379/9349/672/10498/811/208/81857/4849/7161/84275/7709/1263/1647/5111/3642/1869	38
GO:0048024	BP	GO:0048024	regulation	of	mRNA	splicing,	via	spliceosome	40/4332	113/18866	0.0017985743755415	0.0305045807017963	0.0258509162433753	10659/4928/10658/27339/7536/5936/3178/84872/283375/9733/84530/8683/10284/10150/55147/4857/6430/58517/22938/60677/10921/54715/9513/84081/1655/23210/146713/56853/5725/1153/60680/79171/3191/6625/11338/6429/10657/9967/4116/9584	40
GO:0006163	BP	GO:0006163	purine	nucleotide	metabolic	process	128/4332	442/18866	0.00181670841310391	0.0307310570511367	0.0260428422100076	5214/55526/55753/3098/132/9060/53354/5223/22978/51703/3630/4928/272/5741/84188/3939/3948/51144/23279/10249/572/89/5138/283209/84649/1740/2977/2597/7167/2026/341392/2984/55711/120892/5213/112/5571/2819/8086/57122/11163/79023/3479/32/4598/4842/5901/144811/4860/51292/196883/3091/4522/122970/641372/957/1743/2103/2954/122481/6095/5315/23205/5151/4833/115/54988/123876/348158/116285/6296/226/113/9688/55…	128
GO:1905330	BP	GO:1905330	regulation	of	morphogenesis	of	an	epithelium	59/4332	181/18866	0.00184163950636696	0.0310710203331413	0.0263309419683631	2625/219736/5728/5719/5682/55366/4192/5702/7481/8322/11331/144165/7471/59277/5715/10082/5720/5721/5687/5706/652/5684/51339/23002/6495/55727/2252/5685/30812/3687/5699/5713/409/5694/239/1856/5717/163/3975/5709/10197/7484/3217/54903/1213/5705/64750/5718/6662/143471/5714/57664/160/388591/2475/128272/998/57822/655	59
GO:0034660	BP	GO:0034660	ncRNA	metabolic	process	141/4332	493/18866	0.00187678892568652	0.0314874915419934	0.026683877891104	23560/1787/221078/9790/9188/10556/23223/51013/9221/22984/56165/142940/118672/23378/196074/26610/55226/643376/80789/54663/83707/5970/9092/92105/79731/143689/4839/51202/51729/51067/6895/5036/4234/11103/27340/79039/51367/55596/57647/9271/5901/80324/317781/79050/11340/26512/22894/55644/56339/25983/161424/112487/8846/23405/122402/283742/27079/161829/56986/115752/4088/64963/113000/6187/10607/26156/5073…	141
GO:0006836	BP	GO:0006836	neurotransmitter	transport	72/4332	229/18866	0.0018798396579187	0.0314874915419934	0.026683877891104	783/3688/6865/6623/6571/1815/90019/7054/9152/57084/6809/9066/9379/3177/91683/8500/6539/6540/10059/341359/120892/81539/41/9498/6857/8499/246213/488/22895/4842/2054/114088/321/9153/440279/1138/1136/55784/8938/51760/5579/8448/6810/6530/5023/6844/28964/6532/4763/84961/3060/3690/23396/6813/10755/6511/23025/5864/2901/8775/8541/57030/84258/5582/6861/84446/11315/5538/9783/6536/6512/6616	72
GO:0019320	BP	GO:0019320	hexose	catabolic	process	23/4332	56/18866	0.00188606502597014	0.0314874915419934	0.026683877891104	5214/3098/5223/572/89/4041/283209/2526/2597/7167/2026/5213/2530/5315/226/2027/230/2584/3607/2821/26330/2582/5236	23
GO:0016575	BP	GO:0016575	histone	deacetylation	30/4332	79/18866	0.00188653075998782	0.0314874915419934	0.026683877891104	23410/9219/283248/25855/10432/5927/120892/51564/11176/64426/5587/84312/4287/23186/9112/25942/5187/6720/10014/51547/54531/10270/22933/25865/84215/6497/65018/3065/6421/57708	30
GO:0070482	BP	GO:0070482	response	to	oxygen	levels	116/4332	396/18866	0.00189081700921118	0.0314874915419934	0.026683877891104	79723/8453/219736/5328/3778/5728/27063/5719/7054/5682/3939/847/5702/5024/7423/572/7351/7352/50507/472/11331/3709/10059/784/7009/94/1019/4193/317/4842/5715/23545/22953/2155/4323/84962/5720/5721/23256/5687/5706/5684/3091/677/6547/5228/7043/207/7057/6095/4088/5315/5371/1543/5685/9915/64506/5428/10273/3163/18/29904/4313/5699/5713/863/5694/6517/93649/7314/218/4843/147007/6532/4763/5717/5709/10197/9520…	116
GO:0022038	BP	GO:0022038	corpus	callosum	development	11/4332	20/18866	0.00189890522251395	0.0315404722747279	0.0267287760818978	25987/113246/23603/51199/112840/8925/23322/5048/5802/2048/23334	11
GO:0034470	BP	GO:0034470	ncRNA	processing	117/4332	400/18866	0.00191614282500298	0.0317447579358741	0.0269018966885253	23560/1787/221078/9790/9188/10556/23223/51013/9221/22984/142940/23378/196074/26610/55226/80789/54663/83707/9092/92105/4839/51202/51729/6895/5036/4234/11103/27340/79039/51367/55596/57647/80324/317781/79050/11340/26512/22894/55644/56339/25983/161424/8846/23405/283742/27079/56986/4088/64963/113000/6187/10607/26156/5073/55623/112479/79650/54920/28987/23536/10200/348180/50628/55720/27043/23587/26168/6…	117
GO:0000187	BP	GO:0000187	activation	of	MAPK	activity	52/4332	156/18866	0.00194246115579413	0.0320220352758936	0.0271368736371711	5979/2074/983/51196/60370/1815/975/8567/2785/5871/4296/408/4908/120892/3489/7786/10818/1848/7334/3479/8550/5781/5319/11183/4293/7043/7057/5604/5607/4916/23162/10595/9344/5595/64127/6416/7314/5606/57551/9043/2081/5608/25759/3643/5609/7001/5585/11184/646643/7161/9064/5770	52
GO:0044106	BP	GO:0044106	cellular	amine	metabolic	process	45/4332	131/18866	0.0019433308792741	0.0320220352758936	0.0271368736371711	1244/196743/5719/1815/3630/5682/7166/5702/1119/9971/5715/9056/5720/5721/5687/5706/5684/3067/5685/18/51573/1201/79153/3684/55737/5699/1728/5713/5694/112483/5717/5709/10197/5705/5718/15/125061/143471/85300/1725/5714/11315/6723/79814/54498	45
GO:0009266	BP	GO:0009266	response	to	temperature	stimulus	73/4332	233/18866	0.00194782448551251	0.0320220352758936	0.0271368736371711	644168/818/26509/1244/4928/63982/23279/5024/50801/55107/81570/7351/7352/65084/472/2288/8086/57122/490/79023/3479/55198/59341/488/4842/1967/10808/1361/5611/4792/3306/1965/8892/2353/4287/207/7057/440275/55466/10273/9093/5595/7041/9688/1006/7531/6117/7442/409/37/51393/4763/7067/7266/4137/4779/79902/57521/1149/81929/1153/5609/2063/376497/84335/2475/6548/6118/8891/55706/26027/113278/10893	73
GO:0090175	BP	GO:0090175	regulation	of	establishment	of	planar	polarity	39/4332	110/18866	0.00197019735176318	0.0323072157579941	0.0273785480541741	5719/5682/5702/7481/8322/144165/7471/5715/10082/5720/5721/5687/5706/5684/51339/23002/5685/5699/5713/409/5694/1856/5717/163/5709/10197/7484/54903/1213/5705/64750/5718/143471/5714/57664/160/128272/998/57822	39
GO:0051260	BP	GO:0051260	protein	homooligomerization	58/4332	178/18866	0.00202106483644622	0.0330570095895071	0.0280139561500179	5214/10367/255022/51074/5024/25923/282679/9702/5213/41/64375/3747/55198/32/83892/386618/115207/171425/51062/22890/6263/30844/7158/8854/641/220/226/2521/55737/146212/7442/6470/7732/7126/84282/31/4355/23510/23210/7083/57674/284252/361/26251/57192/1994/23373/79047/6261/92799/7408/3743/54795/1491/1429/25939/3745/3755	58
GO:0000381	BP	GO:0000381	regulation	of	alternative	mRNA	splicing,	via	spliceosome	29/4332	76/18866	0.0020448844195802	0.0332889713762423	0.028210530716283	10659/10658/7536/5936/3178/84872/9733/84530/8683/10284/10150/4857/6430/58517/60677/10921/54715/9513/84081/1655/146713/56853/5725/60680/3191/6429/10657/9967/4116	29
GO:0010603	BP	GO:0010603	regulation	of	cytoplasmic	mRNA	processing	body	assembly	7/4332	10/18866	0.00206114041813075	0.0332889713762423	0.028210530716283	9924/4848/6311/255967/197135/11273/23019	7
GO:0031848	BP	GO:0031848	protection	from	non-homologous	end	joining	at	telomere	7/4332	10/18866	0.00206114041813075	0.0332889713762423	0.028210530716283	64421/9937/2072/65057/54386/7515/2067	7
GO:0051418	BP	GO:0051418	microtubule	nucleation	by	microtubule	organizing	center	7/4332	10/18866	0.00206114041813075	0.0332889713762423	0.028210530716283	10844/55835/440145/10426/51199/114791/27229	7
GO:2000644	BP	GO:2000644	regulation	of	receptor	catabolic	process	7/4332	10/18866	0.00206114041813075	0.0332889713762423	0.028210530716283	8898/302/5045/348/255738/83737/5770	7
GO:0042493	BP	GO:0042493	response	to	drug	116/4332	397/18866	0.00207741617041825	0.033467747226688	0.0283620331932844	2625/5979/983/5532/5728/27063/1562/1557/1244/1147/2018/1571/7054/3784/55031/5741/3939/627/847/4192/219537/7423/572/5970/8061/1374/5138/408/969/3071/1019/8091/4193/4659/1848/32/4842/65985/143/1361/10257/2155/2621/4860/5228/2353/2567/7057/6727/5888/6652/102/1543/1544/21/18/2903/4363/368/7385/6530/999/1723/9501/2027/5198/6720/218/4843/113235/90313/6532/642/6774/10014/9343/3675/1277/8714/22843/5608/9…	116
GO:0007528	BP	GO:0007528	neuromuscular	junction	development	21/4332	50/18866	0.002104849884172	0.0337122033050621	0.0285691959689019	783/288/8495/4038/22941/8496/120892/784/22953/1282/6495/10243/440279/4734/9093/782/2064/10939/23025/50944/375790	21
GO:0019674	BP	GO:0019674	NAD	metabolic	process	21/4332	50/18866	0.002104849884172	0.0337122033050621	0.0285691959689019	5214/3098/5223/3939/89/55191/283209/2597/7167/2026/5213/2819/5315/23475/226/2027/230/3607/2821/26330/65220	21
GO:0097193	BP	GO:0097193	intrinsic	apoptotic	signaling	pathway	88/4332	290/18866	0.00210832385324128	0.0337122033050621	0.0285691959689019	8453/2074/259230/7417/26287/9024/3630/23378/55031/960/9479/90993/114971/4722/85329/572/84447/5883/6188/8065/472/7132/8531/10059/120892/7009/25946/8445/4193/317/56616/675/7178/8428/4776/3091/22938/23368/207/1396/90427/79094/80237/23604/5371/10131/29965/10595/487/6477/1540/9709/51741/3090/489/10514/6154/7314/201163/5598/79915/8678/672/5164/2081/1655/5034/5771/5366/51588/1032/54929/51079/23645/83596…	88
GO:0051168	BP	GO:0051168	nuclear	export	65/4332	204/18866	0.00211639765312857	0.0337573303084627	0.0286074385658623	6934/4928/23279/10482/80824/10411/8086/3178/84324/11260/57122/4193/160419/79023/5781/8683/5901/64328/64062/55795/2621/161424/9147/6815/6430/55051/11261/11214/5310/10921/79228/23049/23214/9688/10204/11269/9785/7531/23293/1984/6830/22794/92335/79902/10189/51547/9984/81929/10892/6209/8498/811/126549/5976/8189/11338/11315/10250/6429/10657/4116/55706/9295/3692/1434	65
GO:0007035	BP	GO:0007035	vacuolar	acidification	12/4332	23/18866	0.00215660540022428	0.0341694262974072	0.0289566667358403	10312/23545/1203/23312/54982/79641/1201/147007/535/2896/25932/5538	12
GO:0048791	BP	GO:0048791	calcium	ion-regulated	exocytosis	of	neurotransmitter	12/4332	23/18866	0.00215660540022428	0.0341694262974072	0.0289566667358403	90019/9066/91683/341359/6857/488/440279/51760/23025/84258/6861/9783	12
GO:0035601	BP	GO:0035601	protein	deacylation	38/4332	107/18866	0.00215818093913306	0.0341694262974072	0.0289566667358403	23410/9219/283248/25855/10432/5927/120892/51564/11176/64426/10129/4752/5587/84312/4287/23186/9112/25942/5187/6720/10014/4137/51547/54531/10270/399473/22933/25865/84215/6497/65018/11313/3065/6421/5538/5563/57708/26090	38
GO:2001233	BP	GO:2001233	regulation	of	apoptotic	signaling	pathway	120/4332	413/18866	0.00218103314740328	0.0344463908390867	0.0291913786054881	8829/5979/259230/219699/7417/5728/26287/6934/3630/55031/627/960/9479/90993/8567/114971/4722/572/84447/5970/246330/5883/5499/2017/6188/1075/5519/8531/79370/10059/120892/1280/7009/25946/4193/8738/317/3479/9026/7178/5925/7027/4776/652/3958/3091/23368/207/7057/90427/80237/23604/4088/5607/5371/84231/10131/51025/255027/4150/6810/6477/1540/9709/1459/8717/51741/7531/4335/409/388324/8742/6154/7314/201163/…	120
GO:0070885	BP	GO:0070885	negative	regulation	of	calcineurin-NFAT	signaling	cascade	9/4332	15/18866	0.00222915637913077	0.0349488224513477	0.0296171611347926	58529/89/374403/8445/11261/9455/5598/9454/2475	9
GO:0099171	BP	GO:0099171	presynaptic	modulation	of	chemical	synaptic	transmission	9/4332	15/18866	0.00222915637913077	0.0349488224513477	0.0296171611347926	783/9066/6857/25837/5579/28964/84961/5582/57449	9
GO:0106057	BP	GO:0106057	negative	regulation	of	calcineurin-mediated	signaling	9/4332	15/18866	0.00222915637913077	0.0349488224513477	0.0296171611347926	58529/89/374403/8445/11261/9455/5598/9454/2475	9
GO:0007272	BP	GO:0007272	ensheathment	of	neurons	47/4332	139/18866	0.002254298032429	0.0350862657444398	0.0297336365944185	56288/5660/5728/3611/81846/745/55331/26011/1075/8898/928/50846/6334/4665/9921/10810/64398/6547/8892/2581/23405/207/4644/23205/4916/3687/51090/443/5376/4763/2064/8506/23136/10939/9331/7572/4155/22933/208/57716/2068/11202/6497/2475/8455/9334/8537	47
GO:0008366	BP	GO:0008366	axon	ensheathment	47/4332	139/18866	0.002254298032429	0.0350862657444398	0.0297336365944185	56288/5660/5728/3611/81846/745/55331/26011/1075/8898/928/50846/6334/4665/9921/10810/64398/6547/8892/2581/23405/207/4644/23205/4916/3687/51090/443/5376/4763/2064/8506/23136/10939/9331/7572/4155/22933/208/57716/2068/11202/6497/2475/8455/9334/8537	47
GO:0043401	BP	GO:0043401	steroid	hormone	mediated	signaling	pathway	47/4332	139/18866	0.002254298032429	0.0350862657444398	0.0297336365944185	8031/57178/55128/406/2288/11331/8085/57658/4848/1407/79039/9612/51569/29966/652/2100/2103/4734/9325/11214/11057/8312/79447/23019/865/409/5187/9611/5469/9572/672/1655/23558/9063/9667/10498/6597/25959/811/5536/11315/11240/164091/8289/3065/65992/655	47
GO:0032465	BP	GO:0032465	regulation	of	cytokinesis	33/4332	90/18866	0.00226779430874266	0.0352110671898498	0.0298393987992455	6840/9585/79733/341019/3619/7405/29127/11113/675/23503/84936/9493/585/9055/5347/27183/201163/28964/84440/80179/990/8678/56155/5289/126520/10755/6795/9903/80834/998/1263/994/9371	33
GO:0032881	BP	GO:0032881	regulation	of	polysaccharide	metabolic	process	19/4332	44/18866	0.00230225444988123	0.0354191690893048	0.030015753453174	5507/10580/3481/3630/5741/5499/8445/3479/8660/2103/207/5261/55512/51763/1213/3643/208/160/2475	19
GO:0045005	BP	GO:0045005	DNA-dependent	DNA	replication	maintenance	of	fidelity	19/4332	44/18866	0.00230225444988123	0.0354191690893048	0.030015753453174	22891/1763/1663/8914/5426/675/57697/55218/5888/54962/641/197342/55159/146956/10189/9984/5424/5111/25939	19
GO:1903539	BP	GO:1903539	protein	localization	to	postsynaptic	membrane	19/4332	44/18866	0.00230225444988123	0.0354191690893048	0.030015753453174	9211/5913/6809/1740/10082/10243/102/2903/55737/1742/388336/9912/2905/4218/59284/59283/5590/22883/6616	19
GO:0006282	BP	GO:0006282	regulation	of	DNA	repair	45/4332	132/18866	0.00230323781570152	0.0354191690893048	0.030015753453174	2074/8505/22891/64210/322/55611/23201/6188/2305/10635/1663/196528/8914/8091/7334/3146/5888/7158/5371/84309/5531/2521/54386/84501/55135/672/11143/8313/9400/57332/51547/23347/56907/29086/54929/7515/11284/5582/10155/10459/23028/6118/2140/5111/2139	45
GO:0006476	BP	GO:0006476	protein	deacetylation	35/4332	97/18866	0.00232966200511899	0.0357400175868852	0.0302876545069484	23410/9219/283248/25855/10432/5927/120892/51564/11176/64426/10129/4752/5587/84312/4287/23186/9112/25942/5187/6720/10014/4137/51547/54531/10270/399473/22933/25865/84215/6497/65018/3065/6421/5563/57708	35
GO:0048593	BP	GO:0048593	camera-type	eye	morphogenesis	43/4332	125/18866	0.00234148020741635	0.0358357970792197	0.0303688222390466	5309/7054/10083/5080/6094/4041/25987/113246/4040/10220/10818/84678/51761/4901/652/3091/7528/4308/84465/197021/585/64220/220/30812/23322/4763/3975/6662/54549/5797/112724/6497/9927/1969/2048/8289/65979/84879/6121/128637/182/30813/655	43
GO:0006637	BP	GO:0006637	acyl-CoA	metabolic	process	37/4332	104/18866	0.00236406968315686	0.0359785630688478	0.0304898083845818	51703/84188/51144/10249/84649/341392/55711/32/4598/122970/641372/1743/2954/23205/54988/123876/348158/116285/6296/55066/283927/4597/197322/51268/31/47/5164/80221/81616/9524/3155/5538/79717/64834/26027/84532/55902	37
GO:0035383	BP	GO:0035383	thioester	metabolic	process	37/4332	104/18866	0.00236406968315686	0.0359785630688478	0.0304898083845818	51703/84188/51144/10249/84649/341392/55711/32/4598/122970/641372/1743/2954/23205/54988/123876/348158/116285/6296/55066/283927/4597/197322/51268/31/47/5164/80221/81616/9524/3155/5538/79717/64834/26027/84532/55902	37
GO:0034440	BP	GO:0034440	lipid	oxidation	39/4332	111/18866	0.0023750737789429	0.0359785630688478	0.0304898083845818	240/1374/84649/55198/32/35/8660/5826/207/3712/11001/2108/116285/83752/246/239/37/247/242/224/6662/51/114757/10449/440503/10994/1891/208/126129/2109/2475/83667/2170/84879/55268/6342/34/54363/1591	39
GO:0098732	BP	GO:0098732	macromolecule	deacylation	39/4332	111/18866	0.0023750737789429	0.0359785630688478	0.0304898083845818	23410/9219/283248/25855/10432/5927/120892/51564/11176/64426/10129/4752/5587/84312/145447/4287/23186/9112/25942/5187/6720/10014/4137/51547/54531/10270/399473/22933/25865/84215/6497/65018/11313/3065/6421/5538/5563/57708/26090	39
GO:0006734	BP	GO:0006734	NADH	metabolic	process	18/4332	41/18866	0.0023831970684733	0.0359785630688478	0.0304898083845818	5214/3098/25961/5223/89/283209/2597/7167/2026/5213/2819/5315/226/2027/230/3607/2821/26330	18
GO:0043254	BP	GO:0043254	regulation	of	protein-containing	complex	assembly	129/4332	449/18866	0.00238949577521524	0.0359785630688478	0.0304898083845818	143098/6840/7417/120/23647/2965/9793/1643/5702/1642/5526/402/6712/54961/57175/2017/4926/9873/6188/4312/4314/472/2288/5830/55729/2059/5756/7480/3071/10677/55832/89795/54434/10094/5781/6249/9026/8408/10810/3146/3936/5925/84962/29091/51199/114088/5706/3958/51339/6710/8115/23191/342184/90427/51332/373509/29767/29766/4091/585/2242/10273/197358/2072/11151/55737/1003/29800/3931/23406/9780/81620/84501/46…	129
GO:0008088	BP	GO:0008088	axo-dendritic	transport	27/4332	70/18866	0.0023955857177142	0.0359785630688478	0.0304898083845818	3799/26985/282991/254263/1740/2647/3798/23011/55860/3091/1778/4130/80208/8120/23162/6687/5048/10749/2319/9001/4137/8943/147700/23095/57576/6421/9371	27
GO:0043967	BP	GO:0043967	histone	H4	acetylation	27/4332	70/18866	0.0023955857177142	0.0359785630688478	0.0304898083845818	80314/23522/322/6688/79829/10524/408/54934/10445/8089/57634/675/84148/5187/23326/2648/672/284058/11143/10856/55011/26038/64769/10269/55929/26009/51230	27
GO:0010390	BP	GO:0010390	histone	monoubiquitination	14/4332	29/18866	0.0024347480651976	0.0364814931540563	0.0309160133416699	648/51322/84333/84108/9646/1643/1642/84678/123169/9810/7703/56970/4591/54623	14
GO:0099003	BP	GO:0099003	vesicle-mediated	transport	in	synapse	69/4332	220/18866	0.00246722506393177	0.0367917987803356	0.0311789799050596	783/5532/6623/5728/6571/50632/1815/9024/90019/7054/57084/6809/9066/91683/8301/10059/341359/120892/9498/6857/8499/246213/488/2054/27253/2259/114088/8650/23191/321/440279/1138/51760/5579/8448/6810/55737/5023/5338/6517/6844/28964/163/84961/3690/6093/1000/8943/23396/6455/1785/10755/4218/23025/5864/2901/8775/8541/57030/84258/5582/6861/84446/22883/9783/2060/9829/6616/79953	69
GO:0051262	BP	GO:0051262	protein	tetramerization	32/4332	87/18866	0.00247476461994518	0.0367917987803356	0.0311789799050596	5214/51076/6240/51074/2904/5213/3848/55198/32/5018/4308/6263/54822/8854/220/5310/226/7442/6470/31/3858/7083/361/57192/23373/6261/7408/54795/7161/1491/1429/25939	32
GO:0002183	BP	GO:0002183	cytoplasmic	translational	initiation	16/4332	35/18866	0.00248030330867311	0.0367917987803356	0.0311789799050596	8661/10480/5936/1975/8562/56339/1983/8669/1973/8666/23521/2475/51441/8668/8891/8894	16
GO:0042743	BP	GO:0042743	hydrogen	peroxide	metabolic	process	23/4332	57/18866	0.00248407602219441	0.0367917987803356	0.0311789799050596	10935/3043/3046/847/25824/4314/50506/405753/90527/53905/1543/1544/3040/255027/1497/6774/8288/4025/4353/7001/11315/65018/5052	23
GO:0097479	BP	GO:0097479	synaptic	vesicle	localization	23/4332	57/18866	0.00248407602219441	0.0367917987803356	0.0311789799050596	3799/26985/5728/282991/9024/254263/8301/120892/2647/3798/27253/80208/5873/8120/6517/1000/8943/1785/5864/84446/65018/29058/79953	23
GO:0060249	BP	GO:0060249	anatomical	structure	homeostasis	134/4332	469/18866	0.00249050997566671	0.0368022945369785	0.0311878744684216	64421/8029/783/3688/2074/65217/22891/64081/1763/64072/7414/92211/80351/9937/4588/4583/1200/5741/10083/55226/85456/56834/23649/4054/582/10312/10714/50507/143689/472/11171/4753/1280/5213/3848/3178/79035/56890/10576/282809/490/8550/5781/5025/5426/675/5983/5925/7011/3183/1073/5427/3091/145226/56252/2103/55812/7517/7082/5888/7301/825/4130/9153/80119/585/5371/1445/10518/9455/641/79705/9894/7874/2072/50…	134
GO:0008544	BP	GO:0008544	epidermis	development	136/4332	477/18866	0.00252799461030163	0.0372705260436213	0.0315846743319916	5660/643414/643418/79955/1308/2263/11187/10083/7251/55366/5080/4038/823/5970/5017/4926/220074/4647/23086/7421/7480/144501/3855/3887/3892/3889/3891/3890/3888/9119/3852/112802/121391/140807/319101/3848/3850/3851/338785/4665/2735/1594/8549/488/8796/1638/7027/7051/652/5583/677/3714/9333/161497/2252/4644/5604/646/5045/1775/5493/5652/865/8717/5048/247/224/2319/4763/124842/5469/192666/147183/353288/3425…	136
GO:0006690	BP	GO:0006690	icosanoid	metabolic	process	42/4332	122/18866	0.00257058979212827	0.0378117876059508	0.0320433630597707	1109/240/1562/1557/1571/747/3992/7132/4048/5319/10464/100137049/255189/1543/1544/4363/5595/8824/64174/124975/246/239/247/242/59344/51/2879/126410/4051/66002/1548/1549/1553/1572/11313/1907/2166/1579/284541/1573/2686/5740	42
GO:0032984	BP	GO:0032984	protein-containing	complex	disassembly	98/4332	330/18866	0.00258166794508998	0.0378880400708639	0.0321079827345365	6840/3799/10023/7479/84545/120/63875/23075/9645/7251/81930/9793/740/1072/65003/6712/5499/51642/7405/4040/2059/5756/196528/7471/57701/6602/51474/6601/10677/11213/89795/59341/9617/26586/11198/5018/1073/6710/3831/51332/146057/4130/29767/29766/26589/64963/3480/8312/23274/2935/1201/55239/10300/27183/9798/11345/81631/5119/1856/79142/11337/1984/2314/140775/26284/57551/84311/9349/6605/1659/146909/124995/…	98
GO:0044264	BP	GO:0044264	cellular	polysaccharide	metabolic	process	36/4332	101/18866	0.00258954850685945	0.0379171248339238	0.032132630435194	8509/5507/10580/3481/3630/5741/2132/5837/5499/283209/2998/5502/8445/3479/5501/8660/5836/2103/207/5261/5257/3038/51763/9572/2538/2548/3643/10331/208/2997/3036/2475/83931/5236/5834/9334	36
GO:0043620	BP	GO:0043620	regulation	of	DNA-templated	transcription	in	response	to	stress	40/4332	115/18866	0.00259676789763199	0.0379364182863147	0.0321489805508267	8453/219736/26287/5719/5682/90993/5702/5970/7009/5715/5720/5721/5687/5706/5684/3091/54617/4734/25942/5685/5699/5713/5694/7314/5598/5717/5709/10197/5705/5718/55364/143471/84699/10365/5714/22933/64344/6195/83667/84181	40
GO:0006417	BP	GO:0006417	regulation	of	translation	129/4332	450/18866	0.00260436736889079	0.0379611642794331	0.0321699513880173	23185/8872/7431/64215/22849/9221/1982/55226/10658/5436/5936/5499/6199/6188/2915/143689/2597/8531/65981/113251/1975/6895/25946/84324/5036/1019/10102/4848/6311/8550/1967/9271/9617/5611/65110/56339/25983/9147/23034/1965/677/8892/8846/1983/207/23191/89978/7057/440275/197135/9728/6176/5315/64506/51335/90850/10131/2935/27327/5595/79068/55239/23019/1801/51087/1984/9513/5187/6154/6470/6352/2064/2886/2279…	129
GO:0009308	BP	GO:0009308	amine	metabolic	process	47/4332	140/18866	0.00265042625685174	0.0385451130747579	0.0326648151445767	1244/196743/5719/1815/3630/5682/7166/5702/1119/9971/5715/9056/5720/5721/5687/5706/5684/3067/1543/5685/18/51573/1201/79153/3684/55737/5699/1728/5713/5694/112483/5717/5709/10197/314/5705/5718/15/125061/143471/85300/1725/5714/11315/6723/79814/54498	47
GO:0007568	BP	GO:0007568	aging	95/4332	319/18866	0.00271046658322327	0.0393292984130004	0.0333293681078304	983/57178/5728/3416/5309/27250/23410/7054/3611/406/847/5970/7352/8301/1075/2915/50507/4316/472/2305/120892/7471/3889/4035/8091/5074/490/1634/317/9891/8550/51761/675/1284/1965/384/2353/7043/22846/207/5604/5371/1543/25989/25942/5428/9093/18/26156/10229/83719/5595/267/1728/5176/4335/2027/239/968/80169/6720/218/6356/147183/3884/3861/6774/4353/2885/7077/7298/494470/4152/8932/2879/51343/1938/9361/10498…	95
GO:0072189	BP	GO:0072189	ureter	development	10/4332	18/18866	0.00277466863368487	0.040170202651636	0.0340419871486942	2625/5979/2018/652/6495/8854/30812/3975/6662/4774	10
GO:0044783	BP	GO:0044783	G1	DNA	damage	checkpoint	25/4332	64/18866	0.00279280039404189	0.040251392226236	0.0341107907462044	51322/983/79733/85456/472/25946/1017/4193/4848/8738/7027/5371/5934/23019/1874/55159/79791/6154/10498/4849/6118/1263/1647/5111/1869	25
GO:0044819	BP	GO:0044819	mitotic	G1/S	transition	checkpoint	25/4332	64/18866	0.00279280039404189	0.040251392226236	0.0341107907462044	983/79733/85456/472/25946/1017/4193/4848/8738/7027/5371/5934/23019/1874/55159/79791/6154/126520/10498/4849/6118/1263/1647/5111/1869	25
GO:0005976	BP	GO:0005976	polysaccharide	metabolic	process	39/4332	112/18866	0.00284978981139884	0.0408893948831958	0.0346514621099365	8509/5507/10580/3481/3630/5741/2132/5837/5499/283209/2998/5502/8445/3479/5501/8660/5836/2103/207/5261/5257/55512/3038/51763/9572/2538/1213/2548/3643/10331/208/2997/160/3036/2475/83931/5236/5834/9334	39
GO:0006275	BP	GO:0006275	regulation	of	DNA	replication	39/4332	112/18866	0.00284978981139884	0.0408893948831958	0.0346514621099365	23560/983/22891/1763/9126/79733/57379/94/1017/8914/2735/675/5983/1602/54617/146059/54962/90381/641/54921/81620/80169/6416/7126/79915/3980/990/3060/80174/11143/11232/339221/64863/5518/998/3399/10269/11124/5111	39
GO:1903050	BP	GO:1903050	regulation	of	proteolysis	involved	in	cellular	protein	catabolic	process	70/4332	225/18866	0.00288946655642245	0.0413663497208986	0.0350556545058871	51322/5728/8945/51684/9024/51035/282679/1075/8078/120892/144165/29843/7480/7471/10956/4193/160418/26259/55743/5720/5721/6815/4287/207/4130/8554/25820/5371/55070/64285/8312/10273/5310/7874/23274/5347/9810/9683/9709/1459/11345/863/51009/6341/7314/9349/10197/114881/4779/11011/6613/84074/1453/9097/4092/91304/51343/9817/5886/10755/22933/348/5582/11315/65018/127544/991/1263/79699/65992	70
GO:0010038	BP	GO:0010038	response	to	metal	ion	107/4332	366/18866	0.00295615720125808	0.0422270633104154	0.0357850608573346	83849/288/983/310/3778/311/5728/1244/1147/30819/7390/90019/7054/6786/322/5741/847/91252/9066/572/10235/91683/5499/10312/1740/341359/144402/120892/1019/4193/3747/6857/8437/5025/540/9362/4776/4331/3091/10243/1965/2353/5641/207/1396/6263/7057/825/6652/4734/1543/1544/8826/4205/8912/18/51760/29904/63928/5595/2521/113/4496/221184/55512/999/1728/6898/27132/5176/246/1742/342618/4761/3861/4137/4779/8913/3…	107
GO:0009409	BP	GO:0009409	response	to	cold	20/4332	48/18866	0.00297877222777193	0.0423618315931813	0.0358992693961801	5024/7351/7352/65084/490/55198/5611/4792/3306/2353/440275/1006/37/7067/4779/1149/1153/376497/6548/26027	20
GO:0060324	BP	GO:0060324	face	development	20/4332	48/18866	0.00297877222777193	0.0423618315931813	0.0358992693961801	84159/59338/4040/5781/5083/7043/8854/5604/585/64220/220/5595/4313/83716/29123/4621/3213/1277/6497/8195	20
GO:0018205	BP	GO:0018205	peptidyl-lysine	modification	117/4332	405/18866	0.00302823381522436	0.0429378373337456	0.0363874018606317	2625/79723/80314/23522/57178/84171/8861/23410/54472/4928/322/9646/6688/23279/10629/79829/8986/4221/5977/5970/10524/408/51773/8726/29843/54934/8085/10445/8086/2647/57122/4193/8089/79023/11137/4842/23067/57634/10208/675/83852/11177/51562/79609/5926/399671/63894/22938/9252/23168/825/8554/25942/10363/80349/26276/7329/79447/5595/10847/9739/84148/29117/9688/79918/10664/2653/26168/5187/93649/201163/2332…	117
GO:0033692	BP	GO:0033692	cellular	polysaccharide	biosynthetic	process	27/4332	71/18866	0.00303263505748608	0.0429378373337456	0.0363874018606317	8509/5507/10580/3481/3630/5741/2132/5499/283209/2998/8445/3479/8660/2103/207/5261/3038/51763/9572/3643/10331/208/2997/3036/2475/5236/9334	27
GO:0006338	BP	GO:0006338	chromatin	remodeling	68/4332	218/18866	0.00306020551367355	0.0431864712773056	0.0365981051419868	2625/11164/79723/2074/3070/23378/144108/9219/10629/79829/51773/5927/1108/57379/55729/6602/6601/11176/8091/64431/29915/9271/3146/5925/83852/3183/57680/11177/55320/22890/55051/54617/283899/10847/55839/23135/1107/6605/2648/2145/10014/6603/6662/23347/125476/8932/84954/23030/1786/6597/22933/10856/55011/10155/26038/473/23569/5081/8289/3065/22955/9682/55929/4678/114803/79913/7150/57169	68
GO:0043543	BP	GO:0043543	protein	acylation	76/4332	248/18866	0.00306363268550892	0.0431864712773056	0.0365981051419868	2625/9397/80314/23522/84287/401647/8861/64429/322/406/54503/6688/25921/10629/79829/8986/5977/10524/408/51773/10411/54934/10445/2647/8089/23390/80018/4842/57634/253832/675/79612/11177/51562/1743/9252/25942/5595/10847/84148/29117/29800/10664/54386/55625/5187/93649/201163/23326/57551/7703/2648/672/4836/4137/284058/11143/26151/23558/8877/15/4089/25999/10856/55011/26155/26038/11315/84243/64769/10269/5…	76
GO:0030518	BP	GO:0030518	intracellular	steroid	hormone	receptor	signaling	pathway	40/4332	116/18866	0.00309933140098459	0.0435940968173499	0.0369435448579874	8031/57178/55128/406/2288/11331/8085/57658/4848/1407/79039/9612/51569/29966/2100/4734/9325/8312/79447/23019/865/409/5187/9611/5469/672/1655/23558/9063/9667/10498/6597/25959/811/5536/11315/11240/8289/3065/65992	40
GO:0062012	BP	GO:0062012	regulation	of	small	molecule	metabolic	process	130/4332	456/18866	0.00310871393313671	0.0436305964240235	0.036974476221518	5507/10580/5223/10613/5719/3481/3630/4928/5741/5682/10062/5702/23279/1642/572/7108/89/5499/1374/1717/84649/2784/10162/7421/5571/2819/8086/1594/8445/57122/9971/79023/3479/4801/55198/1407/32/4598/160760/4842/5715/9612/5901/144811/10464/171425/8660/9056/5720/5721/5687/5706/5684/3091/957/2103/2954/207/6095/5685/7874/1201/5261/83752/9688/5699/55512/1728/55066/5713/8720/4597/863/51763/5694/37/9611/2011…	130
GO:0043618	BP	GO:0043618	regulation	of	transcription	from	RNA	polymerase	II	promoter	in	response	to	stress	38/4332	109/18866	0.00312774929169876	0.0438021186210013	0.0371198316352278	8453/219736/26287/5719/5682/90993/5702/7009/5715/5720/5721/5687/5706/5684/3091/54617/4734/25942/5685/5699/5713/5694/7314/5598/5717/5709/10197/5705/5718/55364/143471/84699/10365/5714/22933/64344/83667/84181	38
GO:0045214	BP	GO:0045214	sarcomere	organization	19/4332	45/18866	0.00313798147430945	0.043849880254046	0.0371603069326119	3688/84665/58529/11155/27063/7140/1466/4624/1073/825/7168/11214/91807/4621/8557/3880/5573/80206/7138	19
GO:0043651	BP	GO:0043651	linoleic	acid	metabolic	process	11/4332	21/18866	0.00316573785240656	0.0440547846667632	0.0373339518963907	240/3992/246/239/247/242/59344/64834/1579/284541/1573	11
GO:0046777	BP	GO:0046777	protein	autophosphorylation	73/4332	237/18866	0.00316635197822722	0.0440547846667632	0.0373339518963907	53904/9748/2869/2263/3630/85456/5526/4296/472/120892/7786/11213/8550/51347/8408/2322/2321/8428/283629/5587/5529/1965/4293/7443/5527/207/440275/11261/7301/54822/23604/1198/1445/25989/79834/8826/2242/3480/5170/23049/29904/9961/9344/5595/50488/8711/51701/57551/51755/2064/4831/1636/2081/9625/7525/55364/2872/1613/3643/11184/9149/147746/25865/5582/10155/2475/23400/65018/2046/8569/9770/85366/6789	73
GO:0030258	BP	GO:0030258	lipid	modification	82/4332	271/18866	0.00317810606201028	0.0441228202302421	0.0373916082093969	5305/240/5728/55361/22876/3632/1571/5286/8525/1374/55004/3636/84649/8898/10162/5288/8435/1606/79837/8835/55198/32/35/9107/160851/8660/5826/145567/207/54893/3712/11001/1543/2108/23049/116285/83752/3931/6483/51763/246/239/37/247/242/224/30837/8396/124872/8526/9110/6662/51/8877/114757/3613/5289/10449/23396/440503/10994/5296/1891/208/80271/348/126129/2109/79143/5293/2475/83667/2170/3633/84879/284541/…	82
GO:0000722	BP	GO:0000722	telomere	maintenance	via	recombination	8/4332	13/18866	0.00319297796600047	0.0441386287429054	0.0374050050346405	675/7011/7517/5888/2072/5889/7515/2067	8
GO:0048548	BP	GO:0048548	regulation	of	pinocytosis	8/4332	13/18866	0.00319297796600047	0.0441386287429054	0.0374050050346405	10062/55198/1201/51479/81/558/998/5538	8
GO:0046488	BP	GO:0046488	phosphatidylinositol	metabolic	process	59/4332	185/18866	0.00321660959784638	0.0443698851823102	0.0376009818587193	5305/5728/55361/22876/59338/3632/27315/5286/9600/3636/8898/472/79887/5288/79837/116986/8835/5319/57605/9107/5283/145567/54893/123745/283748/255189/9488/9091/23049/10423/55697/5336/51763/83394/9487/94005/284098/30837/8396/93210/9110/65258/3613/5289/23556/23396/376497/5296/80271/57664/79143/9651/5293/3633/10026/23236/128869/84174/51604	59
GO:0015718	BP	GO:0015718	monocarboxylic	acid	transport	56/4332	174/18866	0.00323192072904398	0.0444856240820015	0.0376990640658235	1109/220963/387700/1244/51703/1815/159963/114571/1374/10809/11309/6539/6540/6579/9971/160728/32/5319/5025/7223/10257/6555/8660/6554/5826/207/7057/255189/11001/64220/28232/18/201232/162515/4843/4763/31/8714/6198/1636/9120/5608/9121/9123/5205/376497/208/348/10998/2170/84879/6513/1579/5563/5020/6754	56
GO:0010907	BP	GO:0010907	positive	regulation	of	glucose	metabolic	process	18/4332	42/18866	0.00328676618130011	0.0450802955353422	0.0382030146718953	10580/3481/3630/5741/1642/89/84649/8445/3479/8660/2103/207/5261/2648/5771/5366/3643/208	18
GO:1904377	BP	GO:1904377	positive	regulation	of	protein	localization	to	cell	periphery	26/4332	68/18866	0.00328915037431168	0.0450802955353422	0.0382030146718953	3799/3688/10580/22841/391/25921/6809/4926/4035/246329/3958/5583/207/5780/5170/1201/6810/29098/342667/3675/25999/27237/1969/2048/2035/84455	26
GO:0017038	BP	GO:0017038	protein	import	63/4332	200/18866	0.0033032525478816	0.0451772497399637	0.0382851779065785	983/9221/51684/9679/4928/10527/406/9409/11331/5830/120892/144165/57122/55198/9478/5901/2254/51569/3839/3843/79711/4792/652/207/11261/51762/4088/5371/10073/7249/51025/63928/83752/9688/10204/999/8720/4763/9349/5469/3728/6774/3837/3838/79902/29090/10469/1994/30000/5296/92609/348/10155/5195/23435/23633/80149/9670/55929/84455/140823/11142/1434	63
GO:0007160	BP	GO:0007160	cell-matrix	adhesion	71/4332	230/18866	0.00336234270391856	0.0458877683668546	0.0388873024757595	8516/3688/8829/1305/5328/7414/5728/10580/8861/9748/1308/26515/3611/960/5795/83706/89/8500/2017/94/3695/3679/967/4035/8499/23603/9358/4323/84962/22795/10979/87/342184/7057/161497/54822/4088/22801/79834/8826/10232/5310/5170/146183/9344/3683/1012/50488/7448/4763/3728/3674/3690/8631/3675/3691/6093/1613/57662/50509/27076/284348/4059/5590/55920/6548/1307/23499/27329/182/54453	71
GO:0032535	BP	GO:0032535	regulation	of	cellular	component	size	111/4332	383/18866	0.0034015659352377	0.0462423888405437	0.0391878233795915	6840/8829/5979/310/3778/5728/118813/57715/120/53841/23647/3611/23075/10083/627/1072/6712/54961/5499/57175/2017/9873/282679/8301/2784/2059/5756/196527/51474/3071/4035/1019/10677/23011/54434/59341/10094/9026/10810/1073/6710/207/23191/342184/9990/51332/80031/6557/29767/29766/585/8482/25942/4916/8800/10509/1201/11151/6559/1874/6560/9798/23406/84501/4641/83547/5048/23108/246/51393/2314/85464/6356/1440…	111
GO:0106027	BP	GO:0106027	neuron	projection	organization	33/4332	92/18866	0.00340271467354965	0.0462423888405437	0.0391878233795915	22891/5728/3630/1072/2017/22941/8898/2904/65981/10059/120892/8499/5641/4130/102/3480/29904/55737/5048/1742/9912/80725/3675/26115/10458/3643/115703/348/50944/998/2048/7804/23613	33
GO:1902116	BP	GO:1902116	negative	regulation	of	organelle	assembly	17/4332	39/18866	0.00341839467084494	0.0462733733392889	0.039214080999381	10432/120892/56890/84260/23256/197135/8558/79142/140775/2648/672/4591/4089/115704/1785/65018/128866	17
GO:0007095	BP	GO:0007095	mitotic	G2	DNA	damage	checkpoint	12/4332	24/18866	0.00341939208714409	0.0462733733392889	0.039214080999381	983/472/8091/51347/90381/641/9344/57551/80279/84446/25949/63967	12
GO:0035065	BP	GO:0035065	regulation	of	histone	acetylation	22/4332	55/18866	0.00347063559493463	0.0466094871057222	0.0394989185098274	2625/6688/8986/408/4842/9252/25942/5595/29117/10664/93649/201163/2648/672/11143/23558/4089/10856/55011/26155/11315/10269	22
GO:0061136	BP	GO:0061136	regulation	of	proteasomal	protein	catabolic	process	61/4332	193/18866	0.00348605927852303	0.0466094871057222	0.0394989185098274	51322/8945/9024/51035/282679/8078/120892/144165/29843/7480/10956/4193/160418/26259/55743/5720/5721/6815/4287/207/4130/8554/25820/55070/64285/10273/5310/7874/23274/5347/9810/9683/9709/11345/863/51009/6341/7314/10197/114881/4779/11011/6613/1453/9097/4092/91304/51343/9817/5886/10755/22933/348/5582/11315/65018/127544/991/1263/79699/65992	61
GO:0071248	BP	GO:0071248	cellular	response	to	metal	ion	61/4332	193/18866	0.00348605927852303	0.0466094871057222	0.0394989185098274	83849/288/1147/90019/7054/9066/10235/91683/1740/341359/144402/120892/6857/8437/5025/9362/4776/1965/2353/5641/207/6263/825/1543/1544/8826/4205/8912/51760/29904/63928/5595/2521/113/4496/221184/55512/999/1728/27132/5176/246/1742/342618/4761/4779/10272/79085/57192/811/6261/2354/5536/84258/6861/23400/25932/4520/5563/84557/8904	61
GO:0034599	BP	GO:0034599	cellular	response	to	oxidative	stress	92/4332	310/18866	0.00348773542281462	0.0466094871057222	0.0394989185098274	10276/240/983/84883/5660/26287/1147/10935/59338/23410/3630/406/847/25824/5970/9973/6188/50507/4314/79912/120892/7471/1017/6778/4193/3747/5074/7296/488/5829/56616/2054/8428/5587/3091/2530/1965/2353/207/7168/79400/5371/25942/5151/10131/5595/6810/4313/55512/1728/1398/23135/5598/7732/7703/4137/4779/5164/4831/4353/8877/57332/5034/5831/55364/9361/9817/1785/7001/10365/54929/22933/558/5536/11315/23400/65…	92
GO:0042254	BP	GO:0042254	ribosome	biogenesis	92/4332	310/18866	0.00348773542281462	0.0466094871057222	0.0394989185098274	23560/9790/9188/5728/10556/23223/51013/9221/22984/23378/196074/55226/54663/9092/65003/4839/51202/51729/5036/11103/27340/11137/6128/79039/6175/51367/57647/5901/317781/79050/11340/22894/64745/25983/161424/27079/64963/113000/6123/6187/10607/84231/26156/55623/112479/28987/10200/50628/55720/10514/27043/26168/6154/6147/26284/55813/54475/9326/26574/11056/124995/51096/117246/25926/51547/79863/6209/6234/5…	92
GO:0044843	BP	GO:0044843	cell	cycle	G1/S	phase	transition	92/4332	310/18866	0.00348773542281462	0.0466094871057222	0.0394989185098274	55388/3688/8453/983/11319/5728/143384/79733/85456/4221/23649/4296/10263/8065/4863/472/5777/11331/586/25946/1017/2735/1019/10106/4193/4848/8738/5128/55198/5426/26524/8900/5925/23026/7027/5720/5721/5427/1033/51339/4331/4149/2103/207/54617/8554/5371/1543/5310/2935/79447/23594/29117/5934/23019/1874/55159/79791/81620/8558/6117/9032/6154/51379/990/10197/252983/6198/1018/57521/7298/5932/126520/1032/1049…	92
GO:1901983	BP	GO:1901983	regulation	of	protein	acetylation	28/4332	75/18866	0.00349658164879501	0.0466307610756314	0.0395169470026516	2625/406/6688/8986/10524/408/10411/4842/9252/25942/5595/29117/10664/54386/93649/201163/57551/2648/672/11143/23558/4089/10856/55011/26155/11315/10269/5563	28
GO:0021955	BP	GO:0021955	central	nervous	system	neuron	axonogenesis	16/4332	36/18866	0.00352415745975714	0.0467078023738534	0.0395822351692744	5728/25987/113246/79600/9201/23077/51199/1009/5048/9331/1630/57731/2909/2048/23334/9334	16
GO:0031572	BP	GO:0031572	G2	DNA	damage	checkpoint	16/4332	36/18866	0.00352415745975714	0.0467078023738534	0.0395822351692744	983/472/8091/51347/90381/641/5347/9344/57551/672/80279/51343/29086/84446/25949/63967	16
GO:0070873	BP	GO:0070873	regulation	of	glycogen	metabolic	process	16/4332	36/18866	0.00352415745975714	0.0467078023738534	0.0395822351692744	5507/10580/3481/3630/5741/5499/8445/3479/8660/2103/207/5261/51763/3643/208/2475	16
GO:0032786	BP	GO:0032786	positive	regulation	of	DNA-templated	transcription,	elongation	13/4332	27/18866	0.0035597244727977	0.0468448705023939	0.0396983926980461	2074/643376/11198/8812/80237/123169/6830/51755/11143/10189/9984/2962/6829	13
GO:0090140	BP	GO:0090140	regulation	of	mitochondrial	fission	13/4332	27/18866	0.0035597244727977	0.0468448705023939	0.0396983926980461	90550/65084/10059/120892/6773/1634/80821/55737/1723/80179/4137/56907/65018	13
GO:0007018	BP	GO:0007018	microtubule-based	movement	107/4332	368/18866	0.00356133397173168	0.0468448705023939	0.0396983926980461	55130/3799/6865/26985/9585/282991/25911/144132/3948/81930/64837/254263/5870/1740/79659/636/55605/85478/29127/2647/3798/23011/8655/196385/8100/283629/9787/3895/55860/3091/23224/112752/9321/1778/3831/26153/10125/4130/80208/6652/9493/585/8120/374654/89941/9742/23162/23059/146279/54820/55567/1201/3835/583/10300/3801/1783/54768/123872/6687/2622/5048/10749/83659/374768/146754/1770/64518/7314/2319/24617…	107
GO:0048278	BP	GO:0048278	vesicle	docking	25/4332	65/18866	0.0035636499184304	0.0468448705023939	0.0396983926980461	54536/6809/6811/54843/6857/2054/23256/376267/10490/440279/51762/26276/1201/6810/65009/201475/6813/8677/4218/23025/5864/8541/9341/6616/3745	25
GO:2000758	BP	GO:2000758	positive	regulation	of	peptidyl-lysine	acetylation	15/4332	33/18866	0.00359290918753526	0.0470766517893264	0.0398948143008817	2625/8986/408/4842/9252/5595/29117/2648/672/11143/23558/4089/10856/55011/5563	15
GO:0035066	BP	GO:0035066	positive	regulation	of	histone	acetylation	14/4332	30/18866	0.00361057705851554	0.0470766517893264	0.0398948143008817	2625/8986/408/4842/9252/5595/29117/2648/672/11143/23558/4089/10856/55011	14
GO:0043457	BP	GO:0043457	regulation	of	cellular	respiration	14/4332	30/18866	0.00361057705851554	0.0470766517893264	0.0398948143008817	55847/983/3416/89/23479/3091/10131/863/201163/4843/79085/63976/11315/65018	14
GO:2000765	BP	GO:2000765	regulation	of	cytoplasmic	translation	14/4332	30/18866	0.00361057705851554	0.0470766517893264	0.0398948143008817	22849/8531/25946/56339/89978/5315/64506/1801/85451/1938/23521/2475/51441/1802	14
GO:0072666	BP	GO:0072666	establishment	of	protein	localization	to	vacuole	21/4332	52/18866	0.00371400474951222	0.0482295404643728	0.0408718226022875	8027/8031/26985/143187/55048/4926/4074/79158/51028/10490/4734/54832/27183/22879/84313/11267/9146/8943/59284/59283/55187	21
GO:0090329	BP	GO:0090329	regulation	of	DNA-dependent	DNA	replication	21/4332	52/18866	0.00371400474951222	0.0482295404643728	0.0408718226022875	22891/79733/57379/1017/8914/675/5983/1602/54617/54962/90381/641/54921/81620/3980/80174/11143/11232/64863/10269/5111	21
GO:1901989	BP	GO:1901989	positive	regulation	of	cell	cycle	phase	transition	38/4332	110/18866	0.00373867948222029	0.0484520800639356	0.0410604123949279	983/219736/113130/11331/7480/9700/2735/1019/4193/51434/51433/5925/7027/8881/9787/3306/5890/207/29766/1543/25942/79447/81620/8558/79915/990/80174/996/252983/5889/57521/51529/54623/55920/65992/994/23236/81610	38
GO:0070498	BP	GO:0070498	interleukin-1-mediated	signaling	pathway	36/4332	103/18866	0.0037687065688218	0.0487429493448421	0.0413069077489205	1147/8945/5719/54472/5682/5702/8986/5970/246330/51135/11213/7334/5715/5720/5721/5687/4792/5706/57161/5684/9252/5685/5595/64127/5699/5713/5694/7314/5717/5709/10197/5705/5718/143471/5714/23236	36
GO:0022613	BP	GO:0022613	ribonucleoprotein	complex	biogenesis	136/4332	482/18866	0.00379740717187476	0.0490155287164879	0.0415379034336333	23560/10659/9790/9188/5728/10556/23223/51013/9221/22984/8661/23378/196074/10480/55226/10658/27339/54663/7536/9092/65003/472/4839/51202/51729/11171/9416/1975/6895/5036/11103/27340/11137/9733/6128/79039/6175/8683/51367/8562/57647/5901/317781/79050/11340/22894/64745/10419/25983/161424/8487/6430/23405/1983/27079/8669/60677/10073/64963/55692/113000/6123/6187/10607/84231/26156/55623/112479/10421/54496/…	136
GO:0009913	BP	GO:0009913	epidermal	cell	differentiation	106/4332	365/18866	0.00385879641405734	0.0496086866991212	0.0420405714584142	5660/643414/643418/79955/11187/10083/7251/5080/823/5017/4926/220074/4647/23086/7421/144501/3855/3887/3892/3889/3891/3890/3888/9119/3852/112802/121391/140807/319101/3848/3850/3851/338785/2735/1594/8796/7051/652/5583/677/3714/9333/161497/5604/5045/1775/5493/5652/865/5048/247/124842/5469/192666/147183/353288/342574/162605/3858/54474/25984/390792/81850/730755/3883/3884/3885/3881/8688/8687/3882/3886/8…	106
GO:0051052	BP	GO:0051052	regulation	of	DNA	metabolic	process	106/4332	365/18866	0.00385879641405734	0.0496086866991212	0.0420405714584142	2625/2074/8505/22891/219736/27063/80351/64210/322/55226/6688/55611/4221/23529/23201/6188/50507/472/2305/10635/1663/196528/94/3178/1017/79035/8914/6778/8091/10576/7334/317/8550/143/3146/5983/1602/7027/3183/10419/56252/207/5888/7158/80119/5371/90381/641/51025/84309/7874/2072/5073/23049/25970/5531/5595/2521/65057/54921/54386/81620/84501/23293/409/55135/80169/201163/6830/79915/672/11143/11232/8313/38…	106
GO:0045444	BP	GO:0045444	fat	cell	differentiation	72/4332	235/18866	0.0038890781893608	0.0498542102103302	0.0422486388233155	2625/22852/240/2662/84159/64318/6934/2869/3630/406/7166/26580/85329/4041/28971/2784/7480/7471/3164/25946/11197/8091/114882/374462/59341/144404/65985/84935/688/6495/677/4329/207/6095/4091/4088/8554/585/8800/30812/7041/79068/583/283927/161882/6517/2874/59344/201163/6720/5469/9572/10498/25999/22933/208/54795/27120/22809/63976/2475/2170/252995/80149/148979/23236/8195/182/1869/149685/6789/655	72
GO:0045931	BP	GO:0045931	positive	regulation	of	mitotic	cell	cycle	54/4332	168/18866	0.00389340596228776	0.0498542102103302	0.0422486388233155	983/219736/9585/3481/3630/113130/4041/4926/11331/7480/9700/1019/4193/3479/51434/5781/51433/675/5925/55795/7027/8881/9787/3306/5890/5641/7517/207/4212/51203/29766/1543/25942/25970/55512/81620/8558/5048/23326/990/6777/8678/80174/996/5889/6198/8877/57521/51529/10403/3643/55920/994/23236	54
GO:0016459	CC	GO:0016459	myosin	complex	35/4459	57/19559	4.48654383641403e-10	3.37388096498335e-07	2.3802295721607e-07	53904/4647/140465/4640/283446/4633/23026/4624/4625/90427/55930/4644/4643/4649/4629/92922/4641/4628/8735/4626/4622/4619/4620/4621/51168/399687/4642/80179/4635/10627/4645/4542/4650/79784/57644	35
GO:0005874	CC	GO:0005874	microtubule	151/4459	431/19559	3.68860867193496e-09	1.38691686064754e-06	9.78451984555378e-07	9576/6840/3799/983/221035/9585/8661/10844/6786/2620/81930/341019/9793/3619/256364/4296/64837/10263/4926/9702/79659/2288/636/10059/55605/10376/7846/84790/57701/29127/10540/3798/283349/56890/10576/89795/59341/8655/6249/9735/196385/7278/221150/143/55835/23281/84056/10808/7178/26586/10426/8881/51199/6547/145483/23093/161436/2009/1778/3831/26153/283638/9112/114791/54617/51203/55142/27229/4130/4644/949…	151
GO:0030055	CC	GO:0030055	cell-substrate	junction	146/4459	423/19559	2.0046813850802e-08	5.0250680052677e-06	3.54512076519446e-06	2665/8516/7431/6840/3688/8829/58504/5328/7414/10580/1308/4892/6181/977/7106/975/391/3611/55742/6207/847/960/79026/83706/402/823/1072/89/57175/8500/2017/6188/726/50507/10867/928/8496/5756/29843/51474/3695/5094/3678/4035/10677/23011/1466/4659/23603/59341/10094/5501/6128/6175/5829/2321/3936/55901/4008/9358/4323/84962/10278/10979/23224/87/8650/79038/23191/11261/102/83660/5479/5604/22801/9493/6176/798…	146
GO:0005925	CC	GO:0005925	focal	adhesion	142/4459	415/19559	5.73339484513454e-08	1.07787823088529e-05	7.60429211038897e-06	2665/8516/7431/6840/3688/8829/58504/5328/7414/10580/6181/977/7106/975/391/3611/55742/6207/847/960/79026/402/823/1072/89/57175/8500/2017/6188/726/50507/10867/928/8496/5756/29843/51474/3695/5094/3678/4035/10677/23011/1466/4659/23603/59341/10094/5501/6128/6175/5829/2321/3936/55901/4008/9358/4323/84962/10278/10979/23224/87/8650/79038/23191/11261/102/83660/5479/5604/22801/9493/6176/79834/8826/2242/618…	142
GO:0005819	CC	GO:0005819	spindle	125/4459	367/19559	4.62536107957821e-07	6.95654306368563e-05	4.9077515454893e-05	983/311/6623/9585/64210/9126/56647/10844/81930/341019/9793/27339/3619/256364/2017/4926/6188/79101/472/55200/57542/1663/29127/9700/8086/282809/121441/8655/9735/26524/221150/143/84056/10129/7178/5925/26586/440145/79866/10426/8881/283489/55012/51199/9787/3306/145508/7443/2009/207/114791/79768/701/54617/51203/23005/55142/27229/5607/9493/84942/51335/9055/10101/1877/54820/7369/5347/3835/79801/1540/2356…	125
GO:0019898	CC	GO:0019898	extrinsic	component	of	membrane	107/4459	306/19559	7.41847136229973e-07	8.65847153179514e-05	6.10844016240867e-05	9397/8029/64072/5662/2674/1755/8642/5286/9776/1500/2785/23130/4926/54843/8301/64066/2784/5288/29127/23344/246329/8411/8835/488/22895/84274/8408/2802/10160/10484/10979/9628/53349/8650/51004/55102/373509/10681/100820829/302/54832/5371/4240/8826/2242/51025/9093/10229/7369/8448/9810/1540/2775/1006/1009/1003/999/55697/1012/1013/124997/246/1742/8711/247/7732/23098/30837/342667/3728/8678/4836/2793/55040…	107
GO:0031252	CC	GO:0031252	cell	leading	edge	139/4459	421/19559	8.13437480726923e-07	8.65847153179514e-05	6.10844016240867e-05	8516/7431/10006/3688/29119/59/51196/8861/8729/5662/9748/3983/59338/64787/322/23647/3611/23075/55742/81930/960/8525/5795/1500/6809/747/10235/55561/1072/57175/2017/3636/6188/2059/9847/121512/5756/10411/23109/51474/3678/10677/117177/3747/4254/490/55785/55591/55198/23603/54434/59341/10094/54997/5829/6249/9026/2054/221178/9107/10810/3936/84962/10979/23224/26499/87/9578/23191/2567/255189/50506/405753/5…	139
GO:0032982	CC	GO:0032982	myosin	filament	16/4459	22/19559	9.21113992744164e-07	8.65847153179514e-05	6.10844016240867e-05	4607/4604/4624/4625/4629/4628/8735/4626/4622/4619/4620/4621/8736/79784/4606/57644	16
GO:0070382	CC	GO:0070382	exocytic	vesicle	82/4459	223/19559	1.50611759516443e-06	0.000125844492395961	8.87816687675872e-05	83849/7417/55361/143187/6571/90019/7054/57084/627/6809/9066/5866/91683/5870/54843/8301/8898/4908/10059/341359/120892/9498/5869/117177/6857/246213/3479/55530/22895/11021/2054/114088/376267/10490/321/23312/440279/5873/102/51762/192683/55784/57799/25837/79641/2903/51760/1201/8448/6810/80262/84937/1742/6844/7732/9001/3060/201294/9144/10966/201475/23335/5802/8677/10755/4218/23025/5864/10567/23546/5703…	82
GO:0030427	CC	GO:0030427	site	of	polarized	growth	71/4459	191/19559	4.73928622916363e-06	0.000356394324433105	0.000251431606262997	10006/3799/8829/56288/9585/54536/55361/118813/55118/322/9479/1500/6809/3508/2017/22941/81544/2288/2059/114134/120892/7786/4035/10540/54434/59341/10094/10129/5101/57447/51199/5015/23405/3831/23191/4308/29767/4644/4649/5923/8826/23162/9344/267/10300/7531/5048/9513/4628/51393/9001/4137/10642/3675/23265/7077/5881/85300/5802/1785/22933/9266/79784/116983/65018/10236/1996/85440/6616/23767/57580	71
GO:0036464	CC	GO:0036464	cytoplasmic	ribonucleoprotein	granule	83/4459	233/19559	5.51721658782809e-06	0.000377176988549702	0.000266093508159364	23185/56288/9118/56165/7073/6737/406/5702/219988/5436/10482/5936/9600/143689/85463/196513/57379/7846/113251/84324/9924/4848/6311/6128/6175/9271/255967/84962/5687/23034/1965/677/122402/161829/197135/2553/9960/5685/64506/8826/54715/23589/27327/11273/55239/23019/23644/11269/9513/4619/84282/2886/22794/4137/3837/10642/9931/57690/57521/6093/11201/1153/55643/8570/1994/5976/126374/55095/4849/6158/23435/9…	83
GO:0030426	CC	GO:0030426	growth	cone	68/4459	184/19559	9.34350264691946e-06	0.000555905481034493	0.000392184157952666	10006/3799/8829/56288/9585/54536/118813/55118/322/9479/1500/6809/3508/2017/22941/81544/2288/2059/114134/120892/7786/4035/10540/54434/59341/10094/5101/57447/51199/5015/23405/3831/23191/29767/4644/4649/5923/8826/23162/9344/267/10300/7531/5048/9513/4628/51393/9001/4137/10642/3675/23265/7077/5881/85300/5802/1785/22933/9266/79784/116983/65018/10236/1996/85440/6616/23767/57580	68
GO:0035770	CC	GO:0035770	ribonucleoprotein	granule	85/4459	243/19559	9.6100681561814e-06	0.000555905481034493	0.000392184157952666	23185/56288/9118/56165/7073/6737/406/5702/219988/5436/10482/5936/9600/143689/85463/196513/57379/7846/113251/84324/9924/4848/6311/6128/6175/9271/255967/84962/5687/23034/1965/677/122402/161829/197135/2553/9960/5685/64506/8826/54715/23589/27327/11273/55239/23019/23644/11269/9513/4619/84282/2886/22794/4137/3837/10642/9931/57690/57521/6093/11201/1153/55643/8570/1994/5976/126374/3191/55095/8189/4849/61…	85
GO:0031984	CC	GO:0031984	organelle	subcompartment	125/4459	392/19559	1.88768227682557e-05	0.00096379560103442	0.000679945384828314	9712/221079/22931/259230/221035/170384/55361/118813/8729/143187/55717/51272/338707/66005/6786/23647/23258/5007/25923/738/9600/116985/5870/27314/2526/283358/4074/636/120892/8549/23011/6311/2802/26960/57511/83548/540/23250/5587/23256/122553/4247/51062/2530/53349/7443/122618/440270/79094/25963/79895/23431/102/54956/342096/10066/192683/653643/5045/22856/8938/79585/54715/64131/51760/91949/23062/1201/6…	125
GO:0005911	CC	GO:0005911	cell-cell	junction	152/4459	493/19559	1.92246462972291e-05	0.00096379560103442	0.000679945384828314	55691/143098/3688/56288/143162/288/29119/1305/7414/9231/11155/10580/93377/1244/1308/120/4892/11187/3611/8642/1982/144100/5795/85456/1500/6809/79026/1072/5499/10809/8322/83461/5777/8531/5756/27289/3678/1019/10818/55591/59341/84260/488/5829/7223/5101/84962/29091/5411/122786/64398/87/317762/9578/207/7082/342184/57369/84978/29766/102/4643/302/1445/8826/79652/29855/5493/55114/11151/23322/3801/1006/100…	152
GO:0000930	CC	GO:0000930	gamma-tubulin	complex	14/4459	21/19559	2.2222045422847e-05	0.00102849182010225	0.000725587734226673	282991/10844/9793/80184/55835/440145/10426/114791/27229/7283/27175/672/57787/5142	14
GO:0016607	CC	GO:0016607	nuclear	speck	127/4459	401/19559	2.32504799757158e-05	0.00102849182010225	0.000725587734226673	57713/51322/64318/2869/64077/1793/10346/322/9646/627/8539/8525/23360/219988/27339/10482/9158/9092/10992/10432/5936/3636/143684/84441/113246/25766/9802/84324/11176/9733/5501/8683/23067/51329/57634/10284/51371/23091/55644/56339/22985/4776/5411/3091/6430/58517/56252/22938/79882/55051/9321/8926/64397/140691/6938/8554/1198/3603/55898/10921/23524/79228/84662/5073/11273/3835/10421/9739/79068/3299/5681/1…	127
GO:0016323	CC	GO:0016323	basolateral	plasma	membrane	84/4459	246/19559	2.98274591418056e-05	0.0012461249597021	0.000879125111547955	143162/288/387700/3416/54805/255022/975/3784/960/7439/6520/9356/114571/5871/3177/408/1740/6540/196500/81539/2065/283375/4640/4035/65012/3747/490/2054/479/7223/540/10257/9056/23428/6554/55333/8650/7253/7082/9990/302/84465/51458/5310/4363/368/7369/6810/64127/65009/1014/9057/8140/4641/409/1366/55244/113235/2319/4642/2064/6521/3675/4025/9123/361/1000/6563/3949/376497/160/10998/26119/6548/10163/2035/1…	84
GO:0005774	CC	GO:0005774	vacuolar	membrane	133/4459	427/19559	3.66593223771387e-05	0.0014095144936641	0.000994394323637608	8029/55315/5660/26985/55361/282991/55717/56674/81846/53/51296/51524/9066/79026/6520/56834/91056/10312/219931/55004/89849/408/7405/4647/5547/8898/55846/4074/2647/967/4035/53373/5025/23457/23545/121260/8408/1203/23250/51310/10548/5587/55745/51382/10490/23503/5826/4948/123745/255189/23339/80208/84888/302/53346/290/26276/1186/29965/23274/1201/83985/55737/85320/6560/27183/55697/164/79726/11345/81631/8…	133
GO:0005814	CC	GO:0005814	centriole	54/4459	143/19559	3.74870875974495e-05	0.0014095144936641	0.000994394323637608	55165/56647/118611/79841/26005/56890/80184/282809/121441/353116/80212/5901/8100/55835/22873/10426/51199/9786/145508/8924/146057/22995/585/197335/124093/9742/10101/899/4682/5347/9851/84461/116840/7153/9001/7283/54903/51174/85302/79959/6093/80323/25914/115948/4218/284403/22933/60385/49856/9731/9696/6491/11190/51098	54
GO:0098687	CC	GO:0098687	chromosomal	region	112/4459	350/19559	4.23204913182583e-05	0.00151547664149192	0.001069149254356	79723/64421/11130/983/1763/80351/3070/9126/9937/54780/9184/4928/81930/55226/9793/23279/1642/3619/4221/113130/5499/7405/472/9918/1017/79035/10540/57122/4659/79023/5501/8655/6249/9735/221150/675/23047/10910/283489/7011/9878/25983/9985/55320/5527/7517/701/5888/7158/80119/55055/5371/25942/641/9894/79228/2072/54820/84516/5347/3835/84148/1783/10664/65057/10428/54386/55839/81620/92822/6117/23293/5048/55…	112
GO:0042470	CC	GO:0042470	melanosome	42/4459	105/19559	5.73098358256818e-05	0.00187378245830055	0.00132192939387385	3688/311/7054/1200/6809/23193/6520/4647/54843/7299/967/6490/5869/4673/11021/5901/1638/4323/10972/4948/2644/4644/5873/302/5479/4629/7531/5176/9905/1497/51393/5878/535/3690/1213/5034/84079/84958/6513/5052/191/7529	42
GO:0048770	CC	GO:0048770	pigment	granule	42/4459	105/19559	5.73098358256818e-05	0.00187378245830055	0.00132192939387385	3688/311/7054/1200/6809/23193/6520/4647/54843/7299/967/6490/5869/4673/11021/5901/1638/4323/10972/4948/2644/4644/5873/302/5479/4629/7531/5176/9905/1497/51393/5878/535/3690/1213/5034/84079/84958/6513/5052/191/7529	42
GO:0098791	CC	GO:0098791	Golgi	apparatus	subcompartment	116/4459	368/19559	6.41702346734119e-05	0.00196526336111437	0.00138646799272346	9712/221079/259230/170384/55361/8729/143187/55717/51272/338707/66005/23647/23258/5007/738/9600/116985/5870/27314/2526/283358/4074/636/120892/8549/23011/6311/2802/26960/57511/83548/540/23250/5587/23256/122553/4247/51062/2530/53349/7443/122618/440270/79094/25963/79895/23431/102/342096/10066/192683/653643/5045/22856/8938/79585/54715/64131/51760/91949/23062/1201/6810/54947/80262/55512/999/84342/6483/…	116
GO:0150034	CC	GO:0150034	distal	axon	100/4459	309/19559	6.53345532285363e-05	0.00196526336111437	0.00138646799272346	10006/3799/8829/56288/6623/9585/54536/118813/55118/6571/9024/7054/322/3611/9479/5024/1500/6809/9066/3508/2017/22941/81544/2288/2059/114134/120892/9498/7786/4035/10540/3747/4922/246213/54434/59341/10094/4842/5025/5101/57447/51199/5015/6547/23405/3831/23191/29767/4644/440279/4649/5923/5428/8826/23162/5579/9344/9810/267/10300/1258/1006/794/7531/5048/9513/4628/51393/28964/9001/4137/10642/3675/23265/7…	100
GO:0000118	CC	GO:0000118	histone	deacetylase	complex	33/4459	77/19559	7.10474063175055e-05	0.00203318102734208	0.00143438303160752	221037/51317/9219/10629/283248/10524/25855/1108/51564/64431/64426/9612/57634/10284/84312/23186/9112/25942/10847/1107/9611/57649/10014/8932/54815/84215/10856/26038/473/3065/55929/116092/7764	33
GO:0032279	CC	GO:0032279	asymmetric	synapse	109/4459	343/19559	7.29998507157397e-05	0.00203318102734208	0.00143438303160752	8516/10006/9231/2894/22849/5662/22986/120/8661/6207/8525/4038/1500/747/2785/254263/78999/22941/408/6188/1740/2915/8898/440073/775/11331/2904/2059/54477/9498/56899/6128/4842/6175/9478/5025/9026/9201/145581/10243/6547/55333/373509/102/1136/64506/9455/6457/7249/5170/2903/29904/55737/81831/29/409/50488/1742/9513/1949/388336/9912/7732/80725/9349/6774/4355/201191/8787/2905/10458/9123/9229/23136/57534/1…	109
GO:0005802	CC	GO:0005802	trans-Golgi	network	82/4459	245/19559	8.09890652932709e-05	0.00217513489644785	0.00153452965818829	9712/221079/55361/8729/143187/55717/66005/23647/23258/5007/738/116985/5870/27314/2526/4074/636/120892/8549/23011/6311/26960/57511/83548/540/23250/5587/122553/122618/79094/79895/23431/102/10066/192683/5045/8938/79585/54715/51760/91949/23062/1201/6810/80262/999/84342/25839/164/55275/51763/6517/6844/3996/399687/2896/1213/762/55062/9382/23163/11031/5205/374868/54760/148229/10053/1785/78992/8677/4218/…	82
GO:0005681	CC	GO:0005681	spliceosomal	complex	67/4459	192/19559	8.69278154410386e-05	0.00220294618364749	0.00155415016315556	51322/3189/55280/55760/8539/27339/7536/9092/10992/143884/51729/85437/9416/25766/3178/55596/3183/8487/5411/3958/22938/6638/9716/4236/50804/10081/55692/23524/23450/9785/10594/54883/22794/1659/9343/51747/1655/10189/1153/8175/58509/56949/4670/84292/81576/5976/57794/6626/6633/6625/26121/11338/10236/10250/25949/5511/9410/10946/10450/10465/4904/84950/4116/51340/22913/56259/60625	67
GO:0014069	CC	GO:0014069	postsynaptic	density	107/4459	337/19559	8.78834913689158e-05	0.00220294618364749	0.00155415016315556	8516/10006/9231/2894/22849/5662/22986/120/8661/6207/8525/4038/1500/747/2785/254263/78999/22941/408/6188/1740/2915/8898/440073/775/11331/2904/2059/54477/56899/6128/4842/6175/9478/5025/9026/9201/145581/10243/6547/55333/373509/102/1136/64506/9455/6457/7249/5170/2903/29904/55737/81831/29/409/50488/1742/9513/1949/388336/9912/7732/80725/9349/6774/4355/201191/8787/2905/10458/9123/9229/23136/57534/1000/1…	107
GO:0101002	CC	GO:0101002	ficolin-1-rich	granule	47/4459	124/19559	0.000104226417238692	0.00237164794420422	0.00167316708269726	23412/240/7414/5223/5719/3043/272/847/29099/5702/823/51071/3848/2799/55832/4048/317/3146/4860/5836/55860/5265/6727/80301/5315/9961/226/5713/23406/83716/230/5717/5709/3728/47/3837/4831/5718/7077/124583/1675/1938/2821/9535/978/10450/5236	47
GO:1904813	CC	GO:1904813	ficolin-1-rich	granule	lumen	47/4459	124/19559	0.000104226417238692	0.00237164794420422	0.00167316708269726	23412/240/7414/5223/5719/3043/272/847/29099/5702/823/51071/3848/2799/55832/4048/317/3146/4860/5836/55860/5265/6727/80301/5315/9961/226/5713/23406/83716/230/5717/5709/3728/47/3837/4831/5718/7077/124583/1675/1938/2821/9535/978/10450/5236	47
GO:0099572	CC	GO:0099572	postsynaptic	specialization	113/4459	361/19559	0.000108833129151983	0.00237164794420422	0.00167316708269726	8516/10006/9231/2894/22849/5662/22986/120/8661/6207/8525/4038/5913/1500/747/2785/254263/78999/22941/408/6188/1740/2915/8898/440073/775/11331/2904/2059/54477/56899/6128/4842/6175/9478/5025/9026/9201/145581/10243/6547/55333/373509/102/1136/64506/9455/6457/7249/5170/2903/29904/55737/81831/29/409/50488/1145/1742/1140/9513/1949/388336/9912/7732/80725/9349/6774/4355/201191/8787/3838/2905/10458/9123/752…	113
GO:0008305	CC	GO:0008305	integrin	complex	17/4459	31/19559	0.000109085078907896	0.00237164794420422	0.00167316708269726	8516/3688/10077/3695/3678/3679/9358/22801/3683/3684/3687/3681/3682/3674/3690/3675/3691	17
GO:0034399	CC	GO:0034399	nuclear	periphery	49/4459	131/19559	0.000110382550594611	0.00237164794420422	0.00167316708269726	22944/7431/240/10580/1791/9126/4928/4221/1072/4926/1822/11331/11260/57122/8089/9612/7011/1073/5687/22938/4287/7528/5371/641/9894/78994/84148/7041/9688/5119/4137/26502/9984/4152/30827/84823/51588/4670/10270/57731/10856/59348/5590/10250/25932/6421/10969/5111/3692	49
GO:0005871	CC	GO:0005871	kinesin	complex	24/4459	51/19559	0.000116819797438121	0.00244023576870742	0.00172155490961441	3799/9585/81930/64837/55605/3798/3831/26153/9493/374654/54820/3835/3801/7531/5048/10749/146909/124602/147700/23095/57576/11004/55614/9371	24
GO:0008021	CC	GO:0008021	synaptic	vesicle	70/4459	205/19559	0.000131356875096113	0.00266973973168317	0.00188346699995565	7417/55361/143187/6571/90019/7054/57084/627/6809/9066/91683/8301/8898/4908/10059/120892/9498/5869/6857/246213/55530/22895/11021/2054/114088/376267/10490/321/23312/440279/102/51762/192683/55784/57799/25837/79641/2903/1201/8448/6810/80262/84937/1742/6844/7732/9001/3060/9144/10966/201475/23335/5802/8677/10755/4218/23025/5864/10567/23546/57030/6861/84446/9341/23095/5538/6536/5142/29058/6616	70
GO:1905368	CC	GO:1905368	peptidase	complex	37/4459	92/19559	0.000135146753035691	0.00267448311270631	0.00188681339418251	3416/5719/5682/5702/80227/5715/55578/2155/5720/5721/5687/5706/5684/197131/5685/23478/5699/5713/6687/5694/23326/94005/5717/5709/10197/56970/5705/5718/9097/10939/143471/90701/5886/5714/10026/128869/51604	37
GO:0005891	CC	GO:0005891	voltage-gated	calcium	channel	complex	21/4459	43/19559	0.000159994142892789	0.0030465192212473	0.00214928007769967	783/93589/775/784/246329/4842/3306/79820/8912/782/8913/257062/773/57828/6261/59284/59283/59285/378807/57685/5142	21
GO:0098984	CC	GO:0098984	neuron	to	neuron	synapse	114/4459	368/19559	0.000162048894747197	0.0030465192212473	0.00214928007769967	8516/10006/9231/2894/22849/5662/22986/120/8661/6207/8525/4038/5024/1500/9066/747/2785/254263/78999/91683/22941/408/6188/1740/2915/8898/440073/775/11331/2904/2059/54477/9498/6857/56899/6128/4842/6175/9478/5025/9026/9201/145581/10243/6547/55333/373509/102/1136/64506/9455/6457/7249/5170/2903/29904/55737/81831/29/409/50488/1742/9513/482/1949/388336/9912/7732/80725/9349/6774/4355/201191/8787/2905/1045…	114
GO:0034703	CC	GO:0034703	cation	channel	complex	74/4459	221/19559	0.000172569866066461	0.00312278797986498	0.00220308670471997	783/10367/90550/3778/30819/3784/6833/50801/254263/2017/1740/2893/93589/775/6337/2904/2059/10060/784/6334/246329/3747/4842/7223/3306/79820/6263/10021/8912/5310/2903/6340/6338/487/1258/1742/9196/6844/388336/782/8913/6329/2905/26251/116444/257062/93145/773/3780/57828/6261/2901/3783/2906/3770/3743/54795/126129/50944/59284/59283/59285/6339/8514/126755/378807/2899/9132/57685/5142/6616/26090/3745/3755	74
GO:0030496	CC	GO:0030496	midbody	63/4459	182/19559	0.000180014313080003	0.00312278797986498	0.00220308670471997	6840/983/311/9585/54536/55165/7251/341019/55226/1500/3619/9600/7405/1663/29127/116986/54434/5501/5901/283489/10640/23503/79768/84936/373509/302/9960/9493/3603/8826/9055/5347/79801/1540/23568/10300/27183/9798/4628/54902/201163/10615/84440/56155/23265/5289/9150/10297/9817/1785/5585/4218/115098/22933/57787/6795/55920/998/25932/55143/6513/9371/128866	63
GO:0000151	CC	GO:0000151	ubiquitin	ligase	complex	92/4459	287/19559	0.000182268646308941	0.00312278797986498	0.00220308670471997	648/8453/23053/84333/8945/79176/84108/6737/55031/1643/1642/84447/8065/144699/1911/9412/57542/10956/55832/8445/7334/83892/51434/26259/23014/51433/10910/4008/55208/8881/80344/55072/8816/6400/51676/701/197131/4734/283807/25820/55070/10273/84231/899/9810/54620/267/57610/11060/8139/79791/400569/51009/79018/7126/7703/84961/5469/672/996/8405/64750/23510/57332/51529/51343/54850/9817/65249/90379/126433/34…	92
GO:0035097	CC	GO:0035097	histone	methyltransferase	complex	32/4459	77/19559	0.000182716317970823	0.00312278797986498	0.00220308670471997	4221/8726/5927/121536/8085/10445/29915/11108/23067/57680/10419/4149/23269/79447/9739/84148/27043/26168/23135/2145/284058/4591/125476/30827/23030/9757/10856/26121/9682/23054/51230/63925	32
GO:0071013	CC	GO:0071013	catalytic	step	2	spliceosome	35/4459	87/19559	0.00020109215507539	0.00323523022583565	0.00228241326122784	27339/9092/10992/9416/3178/55596/3183/5411/22938/6638/9716/23524/23450/9785/10594/1659/9343/1655/10189/8175/58509/56949/4670/84292/6633/10236/10250/25949/9410/10946/10450/4116/51340/22913/60625	35
GO:0120111	CC	GO:0120111	neuron	projection	cytoplasm	35/4459	87/19559	0.00020109215507539	0.00323523022583565	0.00228241326122784	3799/26985/282991/1740/120892/2647/3798/23011/9026/55860/3091/79882/1778/4130/8120/23162/6687/5048/10749/1742/6416/2319/9001/4137/10458/8943/339451/23095/57576/6421/2899/79971/26090/9371/100	35
GO:0005905	CC	GO:0005905	clathrin-coated	pit	30/4459	71/19559	0.000202201889114728	0.00323523022583565	0.00228241326122784	8029/22876/53841/2017/9873/408/8301/25977/10059/4035/11021/9026/26020/8650/81693/409/6517/163/55040/1213/8877/1785/3949/58513/23149/160/29924/55707/2060/84251	30
GO:0030016	CC	GO:0030016	myofibril	75/4459	227/19559	0.000249554537146038	0.00388490385006611	0.00274074963666478	10529/6840/288/84665/5532/58529/7414/11155/27063/26287/4892/7136/7140/3611/55742/4607/219537/79026/775/79912/10060/5756/6334/115557/1466/4659/4604/23603/4633/4842/4624/4625/1073/5687/10979/23224/87/6263/825/29767/29766/100820829/7168/283807/10273/226/4313/342527/8735/4626/4622/4619/4620/4621/6341/8557/3880/3728/4077/6521/4635/8736/80206/7171/6261/81/3270/7138/127294/81493/6513/5142/91624/85366/71…	75
GO:0043292	CC	GO:0043292	contractile	fiber	78/4459	238/19559	0.000253138681719733	0.00388490385006611	0.00274074963666478	10529/6840/288/84665/5532/58529/7414/11155/59/27063/26287/4892/7136/7140/3611/55742/4607/219537/79026/775/79912/10060/5756/6334/140465/115557/1466/4659/4604/23603/4633/4842/4624/4625/1073/5687/10979/23224/87/6263/825/29767/29766/100820829/7168/283807/10273/4629/226/4313/342527/8735/4626/4622/4619/4620/4621/6341/8557/3880/3728/4077/6521/4635/8736/80206/7171/6261/81/3270/7138/127294/81493/6513/5142…	78
GO:1905369	CC	GO:1905369	endopeptidase	complex	29/4459	69/19559	0.000286136963088614	0.00430349992485275	0.00303606377677182	3416/5719/5682/5702/80227/5715/5720/5721/5687/5706/5684/197131/5685/5699/5713/5694/94005/5717/5709/10197/5705/5718/9097/143471/5886/5714/10026/128869/51604	29
GO:0005635	CC	GO:0005635	nuclear	envelope	140/4459	473/19559	0.000314030502268406	0.00445859372813532	0.00314548045769905	23560/22929/64215/80314/240/54788/170392/310/311/80351/26509/23223/2869/4928/6240/10527/4925/4745/23279/5024/80789/10482/7108/3177/1717/57097/2597/144165/29843/3164/8086/1019/283417/11260/23592/57122/8089/114882/89795/7112/79023/64897/5025/144404/6249/57647/5901/79050/22953/64328/9107/3839/4008/3843/55795/23588/23224/22890/79789/161176/9112/2644/7301/55329/663/54956/4088/10073/7329/1773/79641/845…	140
GO:0005759	CC	GO:0005759	mitochondrial	matrix	140/4459	473/19559	0.000314030502268406	0.00445859372813532	0.00314548045769905	10531/55526/23590/55753/8505/983/1763/6832/25961/7417/2746/112817/4714/84545/10935/36/4942/23410/63875/196074/4722/10249/25824/402/740/65003/5091/4728/5138/51642/6188/79731/10873/341392/51067/120892/2647/6821/1431/27165/10102/79611/160428/23479/160760/84274/35/80324/4285/5095/64745/5018/5106/80224/384/55218/4329/122961/1743/2954/4287/3712/5888/51103/1583/2108/3419/26589/64963/5428/3418/4833/10131…	140
GO:0000775	CC	GO:0000775	chromosome,	centromeric	region	66/4459	196/19559	0.000314235994137197	0.00445859372813532	0.00314548045769905	79723/11130/3070/9126/9184/4928/81930/9793/23279/3619/113130/7405/9918/10540/57122/4659/79023/5501/8655/6249/9735/221150/23047/10910/283489/25983/9985/55320/5527/701/7158/55055/25942/54820/84516/5347/3835/84148/1783/10664/10428/55839/81620/92822/5048/10615/7756/284058/10951/11143/56155/348235/79902/10403/81929/220134/1786/5518/6795/55920/64769/55143/11004/642636/1059/9770	66
GO:0051233	CC	GO:0051233	spindle	midzone	18/4459	36/19559	0.000322144873763723	0.00448616564945037	0.00316493209311728	9585/81930/3619/2017/4926/29127/2009/9055/5347/9094/990/146909/9150/6795/55920/998/55143/22919	18
GO:0030057	CC	GO:0030057	desmosome	14/4459	25/19559	0.000331937898260839	0.00453291868821385	0.00319791575988211	11187/84260/5411/5493/3728/2125/1825/1824/1823/1828/147409/1830/1829/23254	14
GO:0031256	CC	GO:0031256	leading	edge	membrane	60/4459	175/19559	0.000337557774654223	0.00453291868821385	0.00319791575988211	8516/3688/5662/59338/64787/960/5795/747/10235/1072/6188/2059/9847/5756/23109/3678/3747/490/55591/55198/23603/59341/54997/9026/221178/9107/3936/10979/23224/26499/2567/255189/7168/9780/4641/51763/7442/388325/388336/9912/8844/4642/4355/4137/3690/23136/10347/10297/23396/3643/5141/1785/208/7408/54869/1969/998/23499/79971/3745	60
GO:0032154	CC	GO:0032154	cleavage	furrow	24/4459	54/19559	0.000345796487659849	0.00456208699509134	0.00321849362475649	84930/6840/3688/55165/5662/4221/9600/55200/29127/51474/23011/54434/5501/79768/84936/9051/84942/54820/84501/4628/84440/3384/56907/5585	24
GO:0005859	CC	GO:0005859	muscle	myosin	complex	10/4459	15/19559	0.000356643369873724	0.00461067267818986	0.003252770198499	140465/4624/4625/4629/8735/4626/4622/4619/4620/4621	10
GO:0005667	CC	GO:0005667	transcription	regulator	complex	124/4459	413/19559	0.000361741606400534	0.00461067267818986	0.003252770198499	27063/64210/8861/6934/10522/7003/406/2965/79733/10062/6688/9219/10629/283248/5970/10524/10589/266743/10432/79101/5450/7004/1108/55729/7421/3164/1017/1019/4801/9612/3146/79612/2963/5925/1602/688/7027/84962/4776/5926/4990/6495/4331/3091/6617/4149/10001/2353/2957/145258/7528/23186/9112/6938/2958/9325/4091/4088/390598/7090/25942/9915/4205/2975/5934/865/1874/4775/10725/463/51741/161882/333929/2874/110…	124
GO:0019897	CC	GO:0019897	extrinsic	component	of	plasma	membrane	59/4459	172/19559	0.000371052198224922	0.00464711531598276	0.00327848001015581	8029/64072/8642/1500/2785/4926/54843/8301/2784/29127/23344/246329/8411/488/10160/10979/8650/373509/10681/100820829/302/4240/8826/2242/9093/1540/2775/1006/1009/1003/999/1012/1013/246/1742/8711/342667/3728/2793/55040/3838/9267/7525/2774/1000/1837/4092/10297/2767/93145/57655/57664/8514/84958/255738/7053/6616/27131/64405	59
GO:0016460	CC	GO:0016460	myosin	II	complex	12/4459	20/19559	0.000376960151961368	0.00464711531598276	0.00327848001015581	140465/4624/4625/4629/4628/8735/4626/4622/4619/4620/4621/79784	12
GO:0030027	CC	GO:0030027	lamellipodium	67/4459	201/19559	0.000392447974626159	0.00471147789907877	0.00332388698367259	10006/3688/29119/59/51196/3983/322/3611/23075/55742/960/8525/1500/6809/1072/57175/2017/3636/121512/10411/10677/117177/4254/55785/23603/54434/59341/10094/54997/5829/2054/221178/10810/84962/10979/23224/26499/9578/23191/6642/9051/11151/6810/999/9564/9780/4628/2319/80725/3690/10642/4831/5034/5881/5797/6093/1000/10297/1785/7408/57449/1969/6548/10163/65979/27329/5335	67
GO:0030133	CC	GO:0030133	transport	vesicle	123/4459	410/19559	0.000394711579311121	0.00471147789907877	0.00332388698367259	83849/9632/7417/55361/25956/143187/6571/11196/90019/3630/7054/1315/57084/627/6809/9066/5866/6811/6494/254263/91683/5870/54843/8301/8898/4908/4074/8082/10059/341359/120892/9498/5869/117177/6857/9182/4922/246213/3479/55530/22895/11021/2054/8906/10484/114088/376267/10490/10972/9321/1113/321/11261/23312/29106/440279/5873/102/51762/10066/192683/5045/55784/57799/25837/79641/2903/51760/1201/8448/6810/80…	123
GO:0036064	CC	GO:0036064	ciliary	basal	body	54/4459	155/19559	0.000418855446500523	0.00492155149638115	0.00347209120125434	219793/9231/55717/92565/79841/582/26005/23085/85478/80184/282809/121441/196383/353116/8100/55835/22873/9786/23002/55812/123016/207/146057/585/374654/9742/79874/1540/23322/583/29070/8558/2622/83547/246176/7283/54903/124590/85302/1453/374864/25914/115948/4218/80776/57787/2909/49856/261734/57576/8195/164395/11190/51098	54
GO:0061695	CC	GO:0061695	transferase	complex,	transferring	phosphorus-containing	groups	81/4459	253/19559	0.000446085437937385	0.00503285428773077	0.00355061388720088	5214/219771/983/1763/11128/54619/64210/1147/56647/9646/5286/2965/9776/5436/10629/23649/10714/7405/23085/5288/5213/5571/269/1017/1019/8835/55703/8408/5426/8900/2963/5925/5427/4331/22938/2957/8812/23168/123169/9133/2958/5315/80349/5428/3480/899/55718/5261/5257/5432/55697/5430/140775/30837/51755/2648/8678/2081/11232/5573/9400/5635/6875/55197/5289/5442/2962/3643/1032/5296/54623/2068/5424/5293/10459/8…	81
GO:0098858	CC	GO:0098858	actin-based	cell	projection	72/4459	220/19559	0.000447071604155601	0.00503285428773077	0.00355061388720088	53904/10006/3688/65217/64072/59/79955/53841/64787/322/10083/960/374403/3636/10809/9873/4647/55200/2059/121512/120892/5756/10411/112/4640/4254/55591/283446/59341/221178/3936/10160/6555/23428/25983/23224/1778/23191/161497/4644/4643/10518/9455/583/794/51741/8140/4641/5048/388325/9513/51168/4642/80725/3690/10642/3675/3384/339221/10458/51181/125336/5205/4542/7408/160/5794/83715/998/25932/84958/7802	72
GO:0005912	CC	GO:0005912	adherens	junction	57/4459	166/19559	0.000448405900635587	0.00503285428773077	0.00355061388720088	55691/143098/56288/29119/7414/9231/11155/10580/11187/8642/1982/144100/85456/1500/5499/83461/27289/10818/55591/59341/84962/29091/64398/317762/7082/342184/84978/29766/102/4643/302/79652/3801/1006/1009/1003/999/247/2319/3728/9267/10458/6904/5797/1000/1824/4092/23396/57662/126374/10298/57731/9266/11315/91624/182/64405	57
GO:0005875	CC	GO:0005875	microtubule	associated	complex	55/4459	159/19559	0.000455341598903708	0.0050355423878763	0.00355251030723636	3799/59/9585/144132/81930/3619/64837/79659/55605/85478/10540/3798/5829/8655/196385/55860/2342/2009/1778/3831/26153/55142/4130/9493/374654/54820/55567/3835/10300/3801/1783/7531/5048/10749/11337/146754/1770/388389/146909/124602/8632/115106/23354/147700/24139/6795/23095/57576/7802/55143/11004/7804/55614/9371/6780	55
GO:0005776	CC	GO:0005776	autophagosome	37/4459	97/19559	0.000468619011640839	0.00510726806889726	0.00360311185151766	5305/8031/23232/143187/6737/55626/89849/7405/120892/79837/8408/10548/5587/53349/23604/1201/11345/81631/124997/11337/8396/9001/8678/4077/114881/10241/55062/201475/5289/57655/79735/284417/23400/64601/29058/84557/6185	37
GO:0070603	CC	GO:0070603	SWI/SNF	superfamily-type	complex	30/4459	74/19559	0.000477054349781088	0.00512492672907683	0.00361556980886719	9219/5977/10524/51773/1108/10445/6602/6601/64431/57634/5925/11177/7528/9112/54617/283899/10847/1107/6605/6603/6760/125476/6597/54815/10856/26038/8289/3065/55929/79913	30
GO:0008328	CC	GO:0008328	ionotropic	glutamate	receptor	complex	22/4459	49/19559	0.000507557062137235	0.00537581564404508	0.00379256870744502	254263/22941/1740/2893/2904/2059/55333/2903/1742/388336/2905/116444/93145/2901/2906/126129/50944/59284/59283/2899/57554/26090	22
GO:0034702	CC	GO:0034702	ion	channel	complex	93/4459	299/19559	0.000531843847034941	0.00555481351347605	0.00391884939920482	783/10367/90550/3778/30819/3784/6833/7439/50801/254263/55107/2017/22941/1740/2893/93589/775/57101/6337/2904/2059/10060/196527/784/6334/246329/144453/3747/4842/7223/3306/55333/79820/2567/89832/6263/10021/1138/1136/8912/5310/2903/6340/6338/487/1258/1145/1742/1140/9196/6844/388336/782/8913/6329/94015/2905/26251/116444/257062/93145/54831/773/3780/57828/6261/2901/3783/2906/3770/3743/54795/126129/50944…	93
GO:0030017	CC	GO:0030017	sarcomere	68/4459	207/19559	0.000563960900372084	0.00580956982301106	0.00409857669484543	10529/288/84665/5532/58529/11155/27063/26287/4892/7136/7140/3611/55742/4607/219537/775/79912/10060/6334/115557/1466/4659/23603/4633/4842/4624/4625/1073/5687/10979/23224/87/6263/825/29767/29766/100820829/7168/283807/10273/226/4313/342527/4626/4622/4619/4620/4621/8557/3880/3728/4077/6521/4635/8736/80206/7171/6261/81/3270/7138/127294/81493/6513/5142/91624/85366/7125	68
GO:1904949	CC	GO:1904949	ATPase	complex	31/4459	78/19559	0.000581444824295463	0.00590873659284038	0.00416853757389635	9219/5977/10524/51773/1108/10445/6602/6601/64431/57634/5925/11177/7528/9112/54617/283899/10847/1107/79915/6605/6603/6760/125476/6597/54815/10856/26038/8289/3065/55929/79913	31
GO:0032838	CC	GO:0032838	plasma	membrane	bounded	cell	projection	cytoplasm	69/4459	211/19559	0.000594547068421798	0.00596132527270923	0.00420563821030998	9576/55130/3799/26985/282991/55717/144132/55626/582/374407/1740/79659/120892/85478/2647/2735/3798/23011/9026/196385/55860/3091/55812/79882/1778/4130/55329/8120/9742/23162/55567/23322/54768/123872/81631/6687/2622/5048/10749/1742/11337/146754/1770/6416/2319/9001/388389/4137/5573/124602/8632/55036/10458/5289/8943/115948/81492/339451/23095/57576/6421/2899/7802/343521/79971/26090/9371/100/10564	69
GO:0005770	CC	GO:0005770	late	endosome	87/4459	278/19559	0.000636778522273153	0.00630075590459751	0.00444510214994002	55315/5660/143187/2674/66005/3784/7251/55048/338692/10312/55004/7405/4074/2904/120892/967/6490/246213/88455/7178/540/51028/64841/55745/10490/63894/5641/23339/84888/4644/5873/302/5604/26276/8938/29965/23274/7783/1201/5595/55737/1783/27183/55697/22879/5119/83547/124997/1497/51009/6517/968/124930/10948/4077/2896/11267/23531/5573/23461/201294/79643/9146/4864/114876/5289/23327/126321/80700/3643/57192/…	87
GO:0022624	CC	GO:0022624	proteasome	accessory	complex	13/4459	24/19559	0.000831483614109641	0.00801697722487093	0.00565587418999853	5719/5702/5715/5720/5721/5706/5713/5717/5709/10197/5705/5718/5714	13
GO:0099568	CC	GO:0099568	cytoplasmic	region	80/4459	254/19559	0.000832300795045977	0.00801697722487093	0.00565587418999853	9576/55130/3799/26985/282991/55717/144132/387755/55626/1500/582/4926/374407/1740/79659/120892/85478/2647/2735/3798/23011/84260/9026/196385/55860/3091/55812/79882/1778/4130/440279/55329/8120/9742/23162/55567/23322/54768/123872/81631/6687/2622/5048/10749/1742/11337/146754/1770/6416/2319/9001/388389/4137/5573/124602/8632/55036/10458/5289/4645/8943/115948/23025/81492/8541/339451/5590/23095/57576/2035…	80
GO:0044309	CC	GO:0044309	neuron	spine	59/4459	177/19559	0.000842209043570218	0.00801697722487093	0.00565587418999853	3688/5728/5662/322/5024/1500/254263/5499/2017/22941/408/8898/2893/8499/8411/56899/5501/22895/4842/5025/9026/10160/6547/23191/321/373509/4734/102/2903/29904/6810/2521/29/409/1742/9513/4628/9912/124925/84152/9572/9001/4355/4137/10642/26115/10458/1785/10755/4218/115703/29888/50944/22883/998/5142/79953/23613/10564	59
GO:1902495	CC	GO:1902495	transmembrane	transporter	complex	98/4459	322/19559	0.000866664085395566	0.00814664240271832	0.00574735130314954	783/10367/90550/3778/30819/3784/6833/7439/50801/254263/55107/2017/22941/1740/2893/93589/775/57101/6337/2904/2059/10060/196527/784/6334/246329/144453/3747/4842/479/7223/3306/55333/5826/79820/2567/89832/6263/10021/1138/1136/8912/5310/2903/6340/6338/487/1258/1145/1742/1140/482/9196/6844/388336/782/8913/6329/94015/2905/26251/116444/257062/93145/54831/773/3780/5348/57828/6261/2901/3783/2906/3770/3743/…	98
GO:1990351	CC	GO:1990351	transporter	complex	100/4459	330/19559	0.000907099876205037	0.00842147045563195	0.00594123895526106	783/10367/90550/3778/30819/3784/26515/6833/7439/50801/254263/55107/2017/22941/1740/2893/93589/775/57101/6337/2904/2059/10060/196527/784/6334/246329/144453/3747/4842/479/7223/3306/55333/5826/79820/2567/89832/6263/10021/1138/1136/8912/5310/2903/6340/6338/487/1258/1145/1742/1140/482/9196/6844/388336/782/8913/6329/94015/2905/26251/116444/257062/93145/54831/773/3780/5348/57828/6261/2901/3783/2906/3770…	100
GO:0098978	CC	GO:0098978	glutamatergic	synapse	108/4459	361/19559	0.000956056725280917	0.00876773972452744	0.00618552746523212	3688/8829/58504/5532/10718/2894/9211/22986/50632/1815/8525/1500/6809/9066/5970/254263/6712/78999/5499/1740/8322/11331/2059/54477/120892/9498/57460/6857/8499/490/5501/10810/5100/27253/10082/145581/87/8650/4644/4734/102/9455/6457/4916/2903/11151/6810/55737/1006/1009/999/29/7531/5023/1742/1949/4628/388336/9912/2319/163/84961/84152/6774/3690/8526/8787/3838/5573/2905/4884/10458/7525/9229/81832/8943/64…	108
GO:0098878	CC	GO:0098878	neurotransmitter	receptor	complex	22/4459	51/19559	0.000986636202210205	0.00893916173568764	0.00630646348654335	254263/22941/1740/2893/2904/2059/55333/2903/1742/388336/2905/116444/93145/2901/2906/126129/50944/59284/59283/2899/57554/26090	22
GO:0034704	CC	GO:0034704	calcium	channel	complex	27/4459	67/19559	0.0009989089869435	0.00894261378787514	0.00630889886490631	783/10367/90550/93589/775/784/246329/4842/7223/3306/79820/6263/8912/5310/487/782/8913/257062/773/57828/6261/59284/59283/59285/378807/57685/5142	27
GO:0098636	CC	GO:0098636	protein	complex	involved	in	cell	adhesion	17/4459	36/19559	0.00107951187853632	0.00947013898348744	0.00668106109697322	8516/3688/10077/3695/3678/3679/9358/22801/3683/3684/3687/3681/3682/3674/3690/3675/3691	17
GO:0043197	CC	GO:0043197	dendritic	spine	58/4459	175/19559	0.00108302121353713	0.00947013898348744	0.00668106109697322	3688/5728/5662/322/5024/1500/254263/5499/2017/22941/408/8898/2893/8499/56899/5501/22895/4842/5025/9026/10160/6547/23191/321/373509/4734/102/2903/29904/6810/2521/29/409/1742/9513/4628/9912/124925/84152/9572/9001/4355/4137/10642/26115/10458/1785/10755/4218/115703/29888/50944/22883/998/5142/79953/23613/10564	58
GO:0000922	CC	GO:0000922	spindle	pole	55/4459	165/19559	0.00123622581411479	0.010685538071429	0.00753850950168002	9585/9126/56647/10844/9793/4926/55200/1663/8086/282809/121441/9735/26524/84056/10129/7178/26586/10426/51199/9787/145508/2009/114791/79768/23005/27229/84942/9055/10101/54820/7369/5347/10300/27183/123872/9094/10615/990/7283/90799/85302/115106/83473/9150/126520/284403/6795/9731/9903/199953/991/1263/994/22974/81610	55
GO:0097060	CC	GO:0097060	synaptic	membrane	114/4459	387/19559	0.00129074624431364	0.0109726533262846	0.00774106561652777	8516/3688/8829/288/1305/3778/2894/5728/55361/22986/322/9152/4038/5913/5024/6809/9066/747/8061/254263/78999/22941/5138/408/1740/8301/2915/8898/53942/2893/440073/23085/775/2904/8082/10059/1272/23109/9498/3747/23390/6857/490/22895/9026/2054/5100/27253/115207/145581/10243/6547/55333/2567/399694/440279/102/1138/1136/4916/9093/2903/6810/6530/1006/794/85445/7442/5023/409/1145/1742/1140/1949/388336/2319/…	114
GO:0000932	CC	GO:0000932	P-body	33/4459	88/19559	0.00129862519420124	0.0109726533262846	0.00774106561652777	6737/5702/219988/5436/196513/57379/9924/4848/255967/84962/5687/23034/677/197135/5685/64506/23589/27327/23019/23644/57690/55643/5976/126374/55095/4849/51441/9698/192670/26523/192669/80149/7150	33
GO:0005881	CC	GO:0005881	cytoplasmic	microtubule	30/4459	78/19559	0.00132489271388577	0.0110702146760233	0.00780989389237929	221035/10844/81930/4926/636/10376/7846/59341/6249/23281/7178/26586/145483/1778/1540/23322/84080/5048/7283/27175/146909/283987/51181/6760/284451/10297/1548/11004/22919/10564	30
GO:0000776	CC	GO:0000776	kinetochore	47/4459	137/19559	0.00138081625644954	0.011145249466321	0.00786282997064083	11130/9184/4928/81930/9793/23279/3619/10540/57122/4659/79023/5501/8655/6249/9735/221150/10910/283489/9985/55320/701/7158/55055/25942/54820/84516/5347/3835/84148/1783/10428/55839/81620/92822/5048/10615/7756/284058/56155/348235/79902/10403/81929/220134/64769/11004/9770	47
GO:0005777	CC	GO:0005777	peroxisome	47/4459	137/19559	0.00138081625644954	0.011145249466321	0.00786282997064083	7431/91452/3416/8729/196743/84188/847/9409/9066/25824/65084/5830/55711/10059/1610/4598/5827/23078/11215/144811/10901/122970/641372/5826/11001/4644/51762/80125/8800/3418/255027/1428/83752/283927/224/4843/51268/4591/51/5289/1891/5195/3155/252995/23334/6342/54363	47
GO:0042579	CC	GO:0042579	microbody	47/4459	137/19559	0.00138081625644954	0.011145249466321	0.00786282997064083	7431/91452/3416/8729/196743/84188/847/9409/9066/25824/65084/5830/55711/10059/1610/4598/5827/23078/11215/144811/10901/122970/641372/5826/11001/4644/51762/80125/8800/3418/255027/1428/83752/283927/224/4843/51268/4591/51/5289/1891/5195/3155/252995/23334/6342/54363	47
GO:0016605	CC	GO:0016605	PML	body	37/4459	102/19559	0.00139315618329013	0.011145249466321	0.00786282997064083	5728/26287/81603/6934/406/10114/219988/6996/55743/5925/4149/5888/54778/8554/5371/641/7329/29855/7874/4261/9683/55159/6117/7156/5598/201299/10241/6613/9063/2872/1613/51588/57731/6497/11315/2475/6118	37
GO:0098862	CC	GO:0098862	cluster	of	actin-based	cell	projections	53/4459	159/19559	0.00149864163568217	0.0118629316845578	0.00836914553333864	8029/53904/65217/64072/1244/79955/120/53841/64787/10083/22941/9873/4647/2059/10059/54407/112/51474/8435/4640/55591/6564/87/81693/161497/9153/4643/197021/10518/9455/9154/583/794/4641/5048/4628/51168/2314/113235/4642/762/51181/125336/5205/10755/11136/81/79784/83715/4878/1600/8195/27131	53
GO:0030863	CC	GO:0030863	cortical	cytoskeleton	38/4459	106/19559	0.00155258376575463	0.0120468258315844	0.00849888048588825	1072/6712/2017/4926/2998/10411/4640/59341/7223/1073/6710/51332/2038/100820829/10518/11214/5579/11151/999/794/23406/1742/3996/4843/2319/3927/3880/6521/3993/1000/81/57731/2035/149069/10487/9783/6513/22919	38
GO:0032153	CC	GO:0032153	cell	division	site	28/4459	72/19559	0.00155391237455278	0.0120468258315844	0.00849888048588825	84930/6840/3688/55165/5662/10844/4221/9600/55200/29127/51474/23011/54434/5501/10426/114791/79768/84936/27229/9051/84942/54820/84501/4628/84440/3384/56907/5585	28
GO:0032839	CC	GO:0032839	dendrite	cytoplasm	16/4459	34/19559	0.0015750270522659	0.0120859218704485	0.00852646223783041	3799/120892/3798/9026/79882/1742/6416/2319/10458/339451/57576/6421/2899/79971/26090/100	16
GO:0005882	CC	GO:0005882	intermediate	filament	68/4459	215/19559	0.00173187519102187	0.0131552539762469	0.00928086226767702	7431/8829/9118/22941/25900/5630/144501/3855/3887/3892/3889/3891/3890/3888/9119/3852/112802/121391/140807/319101/3848/3850/3851/338785/84260/6249/5411/4644/55329/5493/125113/192666/147183/353288/342574/162605/3858/54474/25984/390792/81850/730755/3883/3884/3885/3881/8688/8687/3882/3886/8689/3860/3880/3861/3872/3728/2670/4831/11011/85302/2125/26502/84823/26119/81493/23499/631/3692	68
GO:0035145	CC	GO:0035145	exon-exon	junction	complex	11/4459	20/19559	0.00178463133592518	0.0134204276461574	0.00946793887690833	10284/81550/65110/5411/10921/23293/22794/10189/5976/9967/4116	11
GO:0000502	CC	GO:0000502	proteasome	complex	25/4459	63/19559	0.00195261066251039	0.0143883367190707	0.0101507862631742	3416/5719/5682/5702/80227/5715/5720/5721/5687/5706/5684/197131/5685/5699/5713/5694/5717/5709/10197/5705/5718/9097/143471/5886/5714	25
GO:0001726	CC	GO:0001726	ruffle	58/4459	179/19559	0.00196509211653515	0.0143883367190707	0.0101507862631742	3688/5662/59338/64787/23647/81930/5795/10235/1072/2017/6188/2059/9847/121512/5756/51474/3678/55785/55198/23603/59341/54997/6249/9026/221178/9107/3936/87/23191/255189/54822/4644/302/83660/7168/8826/9564/4641/51763/388325/8844/3690/4831/10458/6093/10347/23396/5141/1785/126432/208/54869/1969/55616/10163/23499/27131/5335	58
GO:0001527	CC	GO:0001527	microfibril	7/4459	10/19559	0.00197074292827697	0.0143883367190707	0.0101507862631742	8076/4236/2200/79875/4239/339366/81794	7
GO:0030125	CC	GO:0030125	clathrin	vesicle	coat	14/4459	29/19559	0.00226585425465667	0.016383869225979	0.011558608748451	8301/25977/8906/164/22905/163/11276/55040/1213/160/29924/55707/2060/84251	14
GO:0032420	CC	GO:0032420	stereocilium	22/4459	54/19559	0.00240764033317362	0.0172432907671101	0.0121649195781404	53904/65217/64072/79955/64787/10083/9873/4647/2059/112/55591/161497/10518/9455/583/794/4641/5048/51168/125336/5205/83715	22
GO:0005938	CC	GO:0005938	cell	cortex	91/4459	305/19559	0.00249250701862761	0.0176296956664764	0.0124375232585444	56288/9886/219736/54536/120/2263/391/6786/23647/387755/1500/1072/6712/2017/4926/4647/2059/2998/9847/3709/10411/27289/4640/55188/23603/59341/84260/5829/9478/9026/10129/7223/29091/1073/10979/10640/6710/1778/91828/7127/1397/51332/2038/440279/4734/100820829/302/10518/11214/5579/11151/999/794/23406/84501/5048/1742/4628/3996/4843/2319/4642/3927/3880/6521/752/3993/23265/5881/56907/1000/4645/9322/10755/6…	91
GO:0034708	CC	GO:0034708	methyltransferase	complex	37/4459	105/19559	0.00250848063339491	0.0176296956664764	0.0124375232585444	4221/8726/5927/121536/8085/10445/4234/29915/11108/23067/23091/57680/56339/10419/4149/23269/79447/9739/84148/27043/26168/23135/2145/284058/4591/125476/30827/23030/9757/6633/10856/26121/9682/51605/23054/51230/63925	37
GO:0005765	CC	GO:0005765	lysosomal	membrane	109/4459	375/19559	0.00262247824119682	0.0180926939209175	0.0127641625645891	8029/55315/5660/26985/55361/282991/55717/56674/53/51296/9066/79026/6520/56834/91056/10312/219931/55004/408/4647/5547/55846/4074/2647/967/4035/53373/5025/23457/23545/121260/1203/23250/10548/55745/51382/10490/23503/5826/4948/123745/255189/23339/80208/84888/302/53346/290/26276/1186/29965/23274/1201/83985/55737/6560/164/79726/8140/83547/124997/1497/51479/9032/968/201163/163/10948/5878/535/2896/9842/1…	109
GO:0098852	CC	GO:0098852	lytic	vacuole	membrane	109/4459	375/19559	0.00262247824119682	0.0180926939209175	0.0127641625645891	8029/55315/5660/26985/55361/282991/55717/56674/53/51296/9066/79026/6520/56834/91056/10312/219931/55004/408/4647/5547/55846/4074/2647/967/4035/53373/5025/23457/23545/121260/1203/23250/10548/55745/51382/10490/23503/5826/4948/123745/255189/23339/80208/84888/302/53346/290/26276/1186/29965/23274/1201/83985/55737/6560/164/79726/8140/83547/124997/1497/51479/9032/968/201163/163/10948/5878/535/2896/9842/1…	109
GO:0016363	CC	GO:0016363	nuclear	matrix	38/4459	109/19559	0.00274411652775412	0.0186191954732172	0.0131356026294813	22944/7431/240/10580/1791/9126/4221/1072/4926/1822/11331/11260/8089/9612/7011/1073/5687/22938/4287/7528/5371/641/84148/7041/5119/9984/4152/30827/51588/4670/10270/57731/10856/59348/5590/10250/25932/6421	38
GO:0032587	CC	GO:0032587	ruffle	membrane	34/4459	95/19559	0.0027483120977754	0.0186191954732172	0.0131356026294813	3688/5662/59338/64787/5795/10235/1072/6188/2059/9847/5756/3678/55198/23603/59341/54997/9026/221178/9107/3936/255189/7168/4641/51763/8844/3690/10347/23396/5141/1785/208/54869/1969/23499	34
GO:0016234	CC	GO:0016234	inclusion	body	29/4459	78/19559	0.00287145064000821	0.0192797400114837	0.0136016082947757	57713/10006/5660/4928/9866/10482/8301/120892/23390/4287/25820/10273/9709/1856/9001/80174/4137/4591/5705/57565/1938/9817/2997/5424/63976/27129/65018/2060/22803	29
GO:0017119	CC	GO:0017119	Golgi	transport	complex	8/4459	13/19559	0.00304227289581181	0.0200683264706182	0.0141579458863264	2802/57511/83548/91949/84342/25839/9382/998	8
GO:0071014	CC	GO:0071014	post-mRNA	release	spliceosomal	complex	8/4459	13/19559	0.00304227289581181	0.0200683264706182	0.0141579458863264	55280/143884/50804/56949/4670/81576/25949/51340	8
GO:0000178	CC	GO:0000178	exosome	(RNase	complex)	12/4459	24/19559	0.00320878164777245	0.0209826417315207	0.0148029835283965	6832/51013/54663/196441/11340/22894/115752/23589/10200/8570/56915/5394	12
GO:0031312	CC	GO:0031312	extrinsic	component	of	organelle	membrane	20/4459	49/19559	0.00363119403404143	0.0235401544275789	0.0166072757999717	5662/64066/84274/8408/2802/53349/51004/373509/5371/51025/10229/8448/55697/124997/23098/283987/4924/80149/79133/27131	20
GO:0005844	CC	GO:0005844	polysome	26/4459	69/19559	0.00374137562271689	0.0240471322075479	0.0169649420949106	23185/7431/5682/6188/10445/113251/6231/6171/6311/6128/5687/1965/440275/2521/9513/4628/6143/85451/55364/1938/25873/6234/811/6142/6141/26523	26
GO:0032421	CC	GO:0032421	stereocilium	bundle	23/4459	59/19559	0.00379071619475528	0.0241577845631862	0.0170430059068391	53904/65217/64072/79955/64787/10083/9873/4647/2059/112/55591/161497/10518/9455/583/794/4641/5048/51168/125336/5205/83715/8195	23
GO:0098562	CC	GO:0098562	cytoplasmic	side	of	membrane	59/4459	188/19559	0.00404786675272847	0.0253344667770517	0.0178731400554788	55847/5728/1147/7054/2785/2784/120892/29127/6231/23344/246329/23011/490/488/121665/56616/10160/22821/55072/10979/6710/7187/84888/10681/100820829/8826/2242/29965/1540/2775/999/9914/246/1742/8711/342667/3728/6521/162540/2793/9267/7525/2774/1828/1837/2767/6234/64926/57655/57664/8514/26119/2035/7053/6616/27131/81502/128866/5770	59
GO:0005876	CC	GO:0005876	spindle	microtubule	25/4459	66/19559	0.00408095051521594	0.0253344667770517	0.0178731400554788	983/81930/4926/9735/221150/143/10426/8881/51203/55142/9055/5347/5048/7283/27175/146909/996/348235/1213/1453/220134/6795/9903/9371/22919	25
GO:0030120	CC	GO:0030120	vesicle	coat	22/4459	56/19559	0.00410226242354922	0.0253344667770517	0.0178731400554788	9632/25956/1315/57410/8301/25977/8906/10484/164/22905/163/11276/55040/1213/11316/160/29924/55707/553115/2060/84251/10483	22
GO:0000152	CC	GO:0000152	nuclear	ubiquitin	ligase	complex	18/4459	43/19559	0.00411011296117062	0.0253344667770517	0.0178731400554788	648/84333/84108/1911/51434/51433/8881/701/7703/672/996/57332/51529/51343/27338/10459/1912/991	18
GO:0034774	CC	GO:0034774	secretory	granule	lumen	94/4459	322/19559	0.00430580912855057	0.0262062875342117	0.0184881983724002	2665/240/7414/5223/5719/54472/3481/3630/272/847/29099/5702/83706/7423/1075/4317/7450/5777/2/51071/5036/64333/2799/55832/10576/80184/317/3479/3146/387921/5611/2621/4860/5836/55860/10490/87/7043/5265/1778/23191/7057/6727/29106/5873/302/5315/55313/9961/226/9798/5713/23406/83716/353/2588/5345/58485/230/5717/5709/3728/47/2896/3837/4831/8288/4353/5718/201294/7077/124583/6093/7276/6317/400668/566/1675/1…	94
GO:0017146	CC	GO:0017146	NMDA	selective	glutamate	receptor	complex	7/4459	11/19559	0.00435294619199506	0.0262062875342117	0.0184881983724002	2904/2059/2903/2905/116444/2906/50944	7
GO:0060205	CC	GO:0060205	cytoplasmic	vesicle	lumen	95/4459	326/19559	0.0043560983268304	0.0262062875342117	0.0184881983724002	2665/240/7414/5223/5719/54472/3481/3630/272/847/29099/5702/83706/7423/1075/4317/7450/5777/2/51071/5036/64333/2799/55832/10576/80184/317/3479/3146/387921/5611/2621/4860/5836/55860/10490/87/7043/5265/1778/23191/7057/6727/29106/5873/302/5315/55313/9961/226/9798/5713/23406/83716/353/2588/5345/58485/230/5717/5709/3728/47/2896/3837/4831/8288/4353/5718/201294/7077/124583/6093/7276/6317/400668/566/1675/1…	95
GO:0030117	CC	GO:0030117	membrane	coat	33/4459	94/19559	0.00444245908167954	0.026304954562386	0.0185578066901491	9632/26985/25956/1315/57410/91056/8301/25977/8906/10484/55745/23339/23431/8120/164/22905/163/11276/55040/1213/8943/10053/8907/58513/11316/160/29924/55707/553115/2060/84251/10483/128866	33
GO:0048475	CC	GO:0048475	coated	membrane	33/4459	94/19559	0.00444245908167954	0.026304954562386	0.0185578066901491	9632/26985/25956/1315/57410/91056/8301/25977/8906/10484/55745/23339/23431/8120/164/22905/163/11276/55040/1213/8943/10053/8907/58513/11316/160/29924/55707/553115/2060/84251/10483/128866	33
GO:0005793	CC	GO:0005793	endoplasmic	reticulum-Golgi	intermediate	compartment	43/4459	130/19559	0.00462838824979795	0.0271917809675629	0.0191834512985046	8729/11196/3630/1315/4925/6811/57410/254263/10897/1075/51290/121665/9107/3146/55757/64841/64398/10972/9321/5265/23405/11261/290/9798/9780/147007/399687/762/326624/5034/1453/65258/5771/126003/11018/811/53345/90522/4924/3633/128637/51614/51006	43
GO:0099023	CC	GO:0099023	vesicle	tethering	complex	26/4459	70/19559	0.00468260361184912	0.027297038109384	0.0192577088565643	54536/738/2802/57511/83548/29091/122553/10640/91828/7127/23339/26276/91949/84342/25839/51693/55275/58485/9382/23265/22878/126003/29911/998/51361/64601	26
GO:1990752	CC	GO:1990752	microtubule	end	15/4459	34/19559	0.00473158828035536	0.0273704183602094	0.0193094776785352	6840/9793/4926/57701/89795/6249/51199/4644/10615/246176/146909/57662/25999/11004/22919	15
GO:0016342	CC	GO:0016342	catenin	complex	14/4459	31/19559	0.00486604734860799	0.0275190745845344	0.0194143527304106	64072/8642/1500/1006/1009/1003/999/1012/1013/3728/1000/4092/10297/64405	14
GO:0090543	CC	GO:0090543	Flemming	body	14/4459	31/19559	0.00486604734860799	0.0275190745845344	0.0194143527304106	54536/55165/7251/341019/29127/116986/283489/84936/9960/9493/3603/27183/9798/23265	14
GO:0097346	CC	GO:0097346	INO80-type	complex	12/4459	25/19559	0.00490366488607394	0.0275190745845344	0.0194143527304106	10524/10445/64431/57634/7528/54617/283899/10847/125476/10856/55929/79913	12
GO:1905354	CC	GO:1905354	exoribonuclease	complex	12/4459	25/19559	0.00490366488607394	0.0275190745845344	0.0194143527304106	6832/51013/54663/196441/11340/22894/115752/23589/10200/8570/56915/5394	12
GO:0031983	CC	GO:0031983	vesicle	lumen	95/4459	328/19559	0.0052596692797333	0.0290735993016114	0.0205110498992331	2665/240/7414/5223/5719/54472/3481/3630/272/847/29099/5702/83706/7423/1075/4317/7450/5777/2/51071/5036/64333/2799/55832/10576/80184/317/3479/3146/387921/5611/2621/4860/5836/55860/10490/87/7043/5265/1778/23191/7057/6727/29106/5873/302/5315/55313/9961/226/9798/5713/23406/83716/353/2588/5345/58485/230/5717/5709/3728/47/2896/3837/4831/8288/4353/5718/201294/7077/124583/6093/7276/6317/400668/566/1675/1…	95
GO:1904115	CC	GO:1904115	axon	cytoplasm	22/4459	57/19559	0.00526575107030857	0.0290735993016114	0.0205110498992331	3799/26985/282991/1740/2647/3798/23011/55860/3091/79882/1778/4130/8120/23162/6687/5048/10749/9001/4137/8943/23095/9371	22
GO:0010494	CC	GO:0010494	cytoplasmic	stress	granule	27/4459	74/19559	0.00529665306425633	0.0290735993016114	0.0205110498992331	23185/7073/10482/5936/113251/6311/1965/54715/11273/55239/11269/84282/2886/22794/3837/10642/57521/6093/1153/8570/1994/23435/9698/8761/4904/5563/6780	27
GO:0045111	CC	GO:0045111	intermediate	filament	cytoskeleton	75/4459	251/19559	0.00540126118405529	0.0294329594957216	0.020764573888359	7431/8829/9118/22941/25900/5630/144501/3855/3887/3892/3889/3891/3890/3888/9119/3852/112802/121391/140807/319101/3848/3850/3851/338785/84260/6249/4323/5411/23224/4644/55329/1198/5493/100130958/1497/125113/192666/147183/353288/342574/162605/3858/54474/25984/390792/81850/730755/3883/3884/3885/3881/8688/8687/3882/3886/8689/3860/3880/3861/3872/3728/2670/4831/11011/85302/2125/26502/84823/6511/79707/261…	75
GO:0031253	CC	GO:0031253	cell	projection	membrane	99/4459	344/19559	0.00545662737104898	0.0295207466404952	0.0208265065884793	8516/8029/3688/92211/26123/1244/5662/59338/53841/64787/1262/960/5795/747/6094/10235/1072/582/374403/22941/6188/6337/2059/9847/5756/23109/51474/3678/3747/490/55591/55198/23603/59341/54997/11021/9026/79867/221178/9107/3936/23428/10979/23224/26499/123016/81693/2567/255189/9153/7168/585/9154/5310/7369/583/1258/65009/23035/79583/8140/9780/4641/51763/7442/388325/482/388336/8844/113235/4642/4355/4137/36…	99
GO:0000800	CC	GO:0000800	lateral	element	8/4459	14/19559	0.00568642617079625	0.0303276062442467	0.0213957356482367	9126/3619/675/9985/5888/641/672/642636	8
GO:1990023	CC	GO:1990023	mitotic	spindle	midzone	8/4459	14/19559	0.00568642617079625	0.0303276062442467	0.0213957356482367	9585/81930/2017/4926/2009/9055/146909/55920	8
GO:0030119	CC	GO:0030119	AP-type	membrane	coat	adaptor	complex	17/4459	41/19559	0.00586208146855752	0.031044262425037	0.0219013273547293	26985/91056/8301/8906/55745/23339/23431/8120/164/163/11276/8943/10053/8907/160/2060/84251	17
GO:0031461	CC	GO:0031461	cullin-RING	ubiquitin	ligase	complex	51/4459	162/19559	0.00667419340468442	0.0350978562260328	0.024761085579396	8453/23053/8945/79176/6737/55031/1643/1642/8065/144699/57542/55832/83892/51434/26259/51433/8881/80344/8816/701/283807/25820/55070/899/54620/8139/79791/7126/84961/996/8405/23510/51529/51343/54850/9817/65249/90379/126433/342897/27338/9903/93611/26270/10459/23038/553115/991/79699/440590/26133	51
GO:0016328	CC	GO:0016328	lateral	plasma	membrane	24/4459	65/19559	0.00699847502126653	0.0365475917777252	0.0257838553415083	288/402/4926/2065/4640/23603/8826/8312/5310/4363/368/999/4641/1856/1366/482/3728/9123/6904/1828/1829/5518/6536/3745	24
GO:0044665	CC	GO:0044665	MLL1/2	complex	13/4459	29/19559	0.00709941485192466	0.0365668491003243	0.0257974411346073	10445/29915/57680/4149/23269/84148/27043/26168/284058/125476/10856/26121/51230	13
GO:0071339	CC	GO:0071339	MLL1	complex	13/4459	29/19559	0.00709941485192466	0.0365668491003243	0.0257974411346073	10445/29915/57680/4149/23269/84148/27043/26168/284058/125476/10856/26121/51230	13
GO:0035371	CC	GO:0035371	microtubule	plus-end	11/4459	23/19559	0.00724078173004591	0.0370412779659492	0.0261321445896394	9793/4926/57701/6249/4644/10615/246176/146909/25999/11004/22919	11
GO:0017053	CC	GO:0017053	transcription	repressor	complex	27/4459	76/19559	0.00794659978863976	0.0396091884607051	0.0279437723742937	9219/10589/1108/9612/3146/5926/23186/9112/25942/161882/2874/1107/9611/57649/5932/54815/55957/59348/6497/63976/26038/23013/3065/57708/55635/3642/7529	27
GO:0005782	CC	GO:0005782	peroxisomal	matrix	20/4459	52/19559	0.00795344076804052	0.0396091884607051	0.0279437723742937	3416/196743/84188/847/25824/55711/1610/10901/122970/641372/1428/83752/283927/4843/51268/51/1891/3155/6342/54363	20
GO:0031907	CC	GO:0031907	microbody	lumen	20/4459	52/19559	0.00795344076804052	0.0396091884607051	0.0279437723742937	3416/196743/84188/847/25824/55711/1610/10901/122970/641372/1428/83752/283927/4843/51268/51/1891/3155/6342/54363	20
GO:0060076	CC	GO:0060076	excitatory	synapse	20/4459	52/19559	0.00795344076804052	0.0396091884607051	0.0279437723742937	2263/57084/6712/6857/246213/23191/440279/794/1742/388336/3675/10458/9123/81832/57030/50944/6536/5142/5332/79953	20
GO:0030667	CC	GO:0030667	secretory	granule	membrane	88/4459	306/19559	0.00856346549098545	0.0423666187448754	0.0298891039297553	22931/5660/310/5328/1755/391/1315/960/5795/6809/374403/10312/55004/5870/5547/928/84519/6515/160364/3709/196527/3071/967/5869/5787/6857/8655/121260/10257/23250/3958/51382/10972/9321/5104/79895/11001/29106/5873/102/54832/290/8826/25837/21/3163/3683/3684/3687/9501/5023/339168/968/6844/64518/2319/5878/535/3674/3690/762/11314/326624/11322/2548/11031/1823/1828/5273/54495/566/54760/148229/6813/57153/890…	88
GO:0030864	CC	GO:0030864	cortical	actin	cytoskeleton	28/4459	80/19559	0.00872741791127576	0.042895544243656	0.0302622540576744	1072/6712/2017/2998/10411/4640/59341/1073/6710/51332/100820829/10518/11214/5579/11151/999/794/23406/3996/2319/3927/3880/3993/1000/57731/149069/10487/6513	28
GO:0035578	CC	GO:0035578	azurophil	granule	lumen	31/4459	91/19559	0.00928784474550886	0.0453536314845627	0.0319964029510353	2665/54472/1075/5036/2799/10576/387921/5611/55860/1778/302/55313/9798/2588/58485/47/2896/4353/201294/7276/6317/400668/566/718/4125/11240/2517/10487/5834/671/5476	31
GO:0030118	CC	GO:0030118	clathrin	coat	18/4459	46/19559	0.00940494599225119	0.0456291573301477	0.0321907828868903	26985/8301/25977/8906/164/22905/163/11276/55040/1213/10053/8907/58513/160/29924/55707/2060/84251	18
GO:0000784	CC	GO:0000784	nuclear	chromosome,	telomeric	region	40/4459	124/19559	0.00975746969640696	0.0470360077672951	0.0331832977529629	64421/983/1763/80351/9937/55226/1642/4221/5499/472/79035/5501/675/9878/7517/5888/7158/80119/5371/9894/79228/2072/65057/54386/6117/80169/5892/10951/100134934/10189/9984/23347/5976/7515/2067/5424/23028/6118/4998/5111	40
GO:0071007	CC	GO:0071007	U2-type	catalytic	step	2	spliceosome	13/4459	30/19559	0.00995421610682504	0.0476787930721811	0.0336367745078097	27339/22938/9716/23524/10594/1659/9343/56949/6633/25949/9410/10450/51340	13
GO:0005903	CC	GO:0005903	brush	border	35/4459	106/19559	0.0102027840609337	0.0485600861634315	0.0342585154344478	8029/1244/120/53841/10083/22941/2059/10059/54407/51474/8435/4640/6564/87/81693/9153/4643/197021/9154/4641/4628/2314/113235/4642/762/51181/5205/10755/11136/81/79784/83715/4878/1600/27131	35
GO:0005775	CC	GO:0005775	vacuolar	lumen	53/4459	173/19559	0.0103498961095828	0.0489504520402909	0.0345339135334639	2665/8029/5660/66005/54472/1200/53/8722/1075/5036/2799/10576/1634/196463/387921/10082/5611/55860/2581/5641/1778/302/23604/3073/55313/9798/2588/58485/47/2896/4353/201294/2548/6448/7276/5275/6317/400668/566/718/4125/10437/23646/375790/23400/11240/3339/2517/10487/5538/5834/671/5476	53
GO:0016887	MF	GO:0016887	ATPase	activity	163/4417	423/18352	1.57550011315901e-11	1.87484513465922e-08	1.50916326628915e-08	51182/53904/3799/2074/1763/79009/9188/6832/9585/9044/3416/3070/1244/55760/7140/144132/6833/89797/81930/5702/57571/3508/81570/4647/79659/1108/51202/55729/5965/10060/1663/55605/9416/4640/3798/490/283446/488/79039/23457/57696/196385/57647/57634/317781/84056/5983/23078/2963/10257/57680/22985/4624/4625/57697/5706/3306/5890/5826/27030/23405/1778/7517/122402/9716/5888/54617/79029/55930/4644/4643/80119/9…	163
GO:0003774	MF	GO:0003774	motor	activity	65/4417	132/18352	2.7985636158437e-10	1.16115364346744e-07	9.34674759447472e-08	53904/3799/9585/9126/144132/81930/64837/4647/79659/55605/140465/4640/10540/3798/283446/8655/196385/23026/4624/4625/1778/3831/26153/55930/4644/4643/9493/4649/585/374654/4629/55567/3835/92922/3801/1783/4641/10749/146754/4628/8735/4626/4622/4619/4620/4621/1770/51168/4642/80179/146909/124602/8632/4645/4542/4650/147700/79784/23095/57576/7802/11004/55614/9371/57644	65
GO:0003779	MF	GO:0003779	actin	binding	163/4417	437/18352	2.92727809277505e-10	1.16115364346744e-07	9.34674759447472e-08	783/10529/53904/6840/3688/29119/84665/58529/7414/3778/11155/10580/120/4892/3983/64787/7136/4046/7140/9645/55742/10083/2620/81930/4607/1072/89/6712/54961/57175/2017/3636/4647/2059/23012/121512/120892/5756/91010/51474/4640/10677/5074/4604/23603/54434/283446/59341/10094/4633/9026/10810/3936/81624/57626/23026/84962/4624/4625/1073/10979/23002/23224/6710/87/22846/79789/161176/23191/342184/54617/51332/4…	163
GO:0000146	MF	GO:0000146	microfilament	motor	activity	23/4417	29/18352	5.64617731155604e-10	1.67973775018792e-07	1.35211088250421e-07	53904/4647/4640/283446/4624/4625/55930/4644/4643/4641/4628/8735/4626/4622/4620/4621/51168/4642/80179/4645/4542/4650/79784	23
GO:0051015	MF	GO:0051015	actin	filament	binding	89/4417	206/18352	1.03483108739895e-09	2.46289798800951e-07	1.9825185042801e-07	783/10529/6840/29119/120/4892/3983/10083/2620/1072/57175/2017/4647/5756/91010/51474/4640/10677/23603/283446/59341/10094/9026/3936/23026/84962/4624/4625/1073/10979/23224/6710/87/79789/161176/23191/55930/4644/4643/83660/7168/9051/8826/79585/4629/11151/29109/23406/4641/4628/8522/8735/4626/4622/4619/4620/4621/23164/51168/2314/399687/84940/6532/4642/246176/80179/3927/752/4635/201191/8736/80206/4645/19…	89
GO:0045296	MF	GO:0045296	cadherin	binding	128/4417	332/18352	2.27975034167971e-09	4.52150484433142e-07	3.63960142268164e-07	5214/10006/143098/3799/3688/288/29119/64072/7414/9748/11187/64787/23647/8642/23075/1982/55742/3939/9793/5795/85456/1500/79026/1937/6811/6520/5331/57410/64837/9973/6712/5499/57175/2017/51400/8301/23085/9052/8496/5756/51474/6231/5787/7112/6128/5781/5025/5901/2802/7223/81624/8428/23348/55082/29091/3895/8650/10598/1983/7082/56924/30844/29766/9133/302/6642/5315/8826/55898/6187/9351/5493/26156/23042/11…	128
GO:0031267	MF	GO:0031267	small	GTPase	binding	150/4417	428/18352	1.60173382958125e-07	2.67292785673825e-05	2.15158279489766e-05	10276/2665/9712/26985/51196/23232/22841/1793/64787/23647/23258/10527/81846/26297/8567/5866/4296/9610/374403/9828/54843/8301/23086/23085/5830/8531/2059/160518/636/121512/10059/120892/10411/91010/84926/3071/115557/57522/11260/117177/64786/440107/55785/23603/83892/22895/8408/221178/1102/81624/9882/23077/3843/10160/79774/79711/5875/29091/29966/10640/23002/26030/79890/9578/23191/10125/23339/23312/4644…	150
GO:0017016	MF	GO:0017016	Ras	GTPase	binding	146/4417	415/18352	1.7969262902442e-07	2.67292785673825e-05	2.15158279489766e-05	10276/2665/9712/26985/51196/23232/22841/1793/64787/23647/23258/10527/81846/26297/8567/5866/4296/9610/374403/9828/54843/8301/23086/23085/8531/2059/160518/636/121512/10059/120892/10411/91010/84926/3071/115557/57522/11260/117177/64786/440107/55785/23603/83892/22895/8408/221178/1102/81624/9882/23077/3843/10160/79774/79711/5875/29091/29966/10640/23002/26030/79890/9578/23191/10125/23339/23312/4644/302/…	146
GO:0061629	MF	GO:0061629	RNA	polymerase	II-specific	DNA-binding	transcription	factor	binding	101/4417	267/18352	3.16492309137841e-07	3.81685587827247e-05	3.07239172864038e-05	221037/27063/64210/26287/8861/6934/10579/55128/406/2965/6688/9219/5970/25855/582/9049/408/2288/1108/11331/7421/3164/11176/9971/1407/79039/8638/84660/9612/2322/5925/5687/4792/3091/2353/22938/2957/123016/145258/9112/7158/2958/9325/4088/585/25942/9915/5579/79447/6911/2521/7041/5934/583/79918/23019/161882/93649/9611/9326/5469/9862/6605/3728/6777/6774/80279/9969/1655/55062/23558/5932/6875/9150/54531/6…	101
GO:0140297	MF	GO:0140297	DNA-binding	transcription	factor	binding	125/4417	347/18352	3.20744191451468e-07	3.81685587827247e-05	3.07239172864038e-05	221037/27063/64210/26287/8861/6934/10579/55128/406/2965/6688/9219/5970/10524/25855/582/9049/408/2288/1108/11331/51564/7421/3164/64375/11176/9971/4801/1407/79039/8638/5715/84660/9612/2322/3146/5925/688/5687/4792/3091/2353/22938/2957/123016/145258/9112/7158/6938/2958/9325/4088/7090/585/25942/9915/4205/4261/5579/79447/6911/2521/7041/5934/583/79918/23019/161882/56919/93649/9611/9326/5469/9862/6605/37…	125
GO:0030674	MF	GO:0030674	protein-macromolecule	adaptor	activity	93/4417	244/18352	6.18717322610008e-07	6.239604654935e-05	5.02259198230062e-05	55691/143098/288/9231/10580/64210/8945/143187/84632/51272/10346/387755/2620/9479/5913/6809/1642/6811/4221/22941/10714/408/2288/2059/636/120892/10818/8835/8738/10019/5781/9026/2054/2621/8906/5706/10490/4130/5604/9455/11214/55070/8826/91947/8312/10273/23162/9351/25970/6810/267/9709/8717/164/1398/1856/6844/8844/23098/55803/163/246176/8557/3728/6521/4137/9043/57521/10458/23136/55620/645432/10053/8677…	93
GO:0005543	MF	GO:0005543	phospholipid	binding	155/4417	454/18352	6.29203830749748e-07	6.239604654935e-05	5.02259198230062e-05	6840/56288/83849/143162/5660/310/311/26509/8729/5662/2869/59338/90019/3784/114879/23647/1200/81846/5286/5007/9066/26580/572/23130/254122/6712/91683/9600/4926/116985/9873/54843/8301/5288/89869/54477/9847/3709/341359/144402/5756/29127/1606/23344/64333/10677/114882/6857/8411/55198/51228/22895/8437/53373/5037/11021/9026/57605/3146/51028/23263/2159/2621/9362/29091/10979/83851/26499/23503/53349/5104/55…	155
GO:0005516	MF	GO:0005516	calmodulin	binding	79/4417	200/18352	8.24926582294963e-07	7.5512510225462e-05	6.07840639585762e-05	219670/53904/5532/818/120/3784/219537/9066/5331/4647/775/4640/6857/490/8411/59341/8550/4842/4624/4625/29966/27133/6547/207/7082/6263/55930/4644/440279/4643/23604/8826/4629/29904/5261/5257/6645/4641/7442/9098/6844/4628/8735/4626/4622/4619/4620/4621/51168/4843/4642/1655/8877/4645/4155/1265/2872/57662/4542/1264/4650/23025/3780/6261/80271/3783/29888/54795/79784/23352/6548/2035/65108/9132/8569/1491/23…	79
GO:0004674	MF	GO:0004674	protein	serine/threonine	kinase	activity	148/4417	435/18352	1.40058060636993e-06	0.000113425973904786	9.13026415332644e-05	53904/84930/5592/983/818/1147/9748/2869/282974/9024/3611/10114/8986/5871/55561/4296/6199/472/65125/8798/23012/120892/51135/5571/94/269/7786/1017/1019/11213/8445/5128/9891/8550/283455/51347/11113/8408/26524/1024/9201/341676/4752/8428/283629/5587/8814/11183/5583/4293/83694/91754/57143/9252/7443/8812/9578/207/440275/701/56924/146057/54822/23604/53944/5604/5607/1198/25989/57538/11214/79705/5170/23049…	148
GO:0016405	MF	GO:0016405	CoA-ligase	activity	18/4417	26/18352	1.42973916686705e-06	0.000113425973904786	9.13026415332644e-05	51703/341392/79611/65985/11001/23205/54988/123876/348158/116285/6296/197322/80221/81616/376497/10998/84532/55902	18
GO:0030898	MF	GO:0030898	actin-dependent	ATPase	activity	17/4417	24/18352	1.71646961719949e-06	0.000127662427779212	0.000102762325766549	53904/4647/4640/283446/4624/4625/55930/4644/4643/4641/4628/51168/4642/80179/4645/4542/79784	17
GO:0019902	MF	GO:0019902	phosphatase	binding	76/4417	194/18352	1.91481923767335e-06	0.000134037346637134	0.000107893839398312	84930/56288/5532/5507/8036/3784/81846/219537/572/5499/55291/51400/54843/1075/65125/81566/6778/1407/51434/5501/5829/51433/11215/23026/8660/29966/3958/7187/207/4088/1445/8826/9351/7249/23589/9961/5595/1003/54386/342527/1742/2064/3728/2648/6774/4137/996/8631/9110/2885/8877/116729/1000/4087/6455/2962/5609/3718/5296/57731/199731/3783/29888/23645/51231/22870/6548/6118/65979/343521/23139/3716/26133/1112…	76
GO:0030695	MF	GO:0030695	GTPase	regulator	activity	110/4417	307/18352	2.13758390850084e-06	0.000141318047284222	0.000113754465306185	2665/9712/94134/8829/58504/23232/1793/60626/10527/84364/402/6494/9610/374403/116985/408/7481/143872/55531/57569/55200/10059/120892/29127/3071/64333/116986/57522/64786/55188/8437/90627/9882/3843/79774/22821/394/253959/10484/9628/79890/1983/9824/10681/663/4649/161514/8826/8786/398/7249/9093/55114/79874/23568/9605/29/9905/23108/9098/2874/9744/22899/9912/201163/3996/28964/55803/4763/57636/146923/1090…	110
GO:0005085	MF	GO:0005085	guanyl-nucleotide	exchange	factor	activity	82/4417	215/18352	2.69926410276572e-06	0.000169059172752169	0.000136084783020321	10276/51196/3257/8729/5662/1793/60626/64787/23258/81846/4925/26297/8567/5866/10235/55004/9828/440073/55200/2059/160518/121512/10411/115557/117177/440107/55785/55188/1967/221178/1102/22894/23077/10160/23348/23263/55701/6655/26030/8892/440193/79890/8924/10125/8925/10260/5923/11214/390637/25894/29/29098/22899/201163/140775/51195/9267/79958/10045/7409/23370/57572/57139/84079/115727/126432/64857/9138/…	82
GO:0005096	MF	GO:0005096	GTPase	activator	activity	100/4417	275/18352	2.90393486263791e-06	0.000172784124326956	0.000139083196052658	2665/9712/94134/8829/58504/23232/1793/60626/84364/6494/9610/374403/116985/408/7481/143872/55531/57569/55200/10059/120892/29127/3071/64333/116986/57522/64786/55188/8437/90627/9882/79774/22821/394/253959/10484/9628/79890/9824/10681/663/4649/161514/8826/8786/398/7249/55114/79874/9605/29/9905/23108/9098/9744/22899/9912/201163/3996/28964/55803/4763/57636/146923/201176/8787/3993/125058/396/6904/79822/1…	100
GO:1990939	MF	GO:1990939	ATP-dependent	microtubule	motor	activity	20/4417	34/18352	1.54754860330891e-05	0.000876944208541714	0.000705899362912835	3799/9585/144132/81930/79659/3798/196385/1778/55567/3801/10749/146754/1770/146909/124602/8632/23095/57576/55614/9371	20
GO:0047760	MF	GO:0047760	butyrate-CoA	ligase	activity	9/4417	10/18352	2.11090063058056e-05	0.00114180534108676	0.000919100274558999	341392/79611/65985/54988/123876/348158/116285/6296/80221	9
GO:0140097	MF	GO:0140097	catalytic	activity,	acting	on	DNA	77/4417	209/18352	2.26623626189469e-05	0.00117253093550203	0.000943832951178107	64421/1763/6832/1791/27343/9937/89797/221120/80198/5883/3508/10714/6188/1108/5965/1663/8091/6996/7374/5426/5983/2963/7011/57680/57697/5427/55218/8846/55775/23405/7517/122618/22909/5888/54617/80119/79661/5428/641/1106/254528/4913/1775/1773/2072/80205/79068/54921/1107/7156/3980/7153/5889/11232/9400/64863/5932/11201/1786/1777/23646/7515/2068/2067/3978/10856/5424/26038/4595/8438/5111/84515/1789/79913…	77
GO:0001103	MF	GO:0001103	RNA	polymerase	II	repressing	transcription	factor	binding	20/4417	35/18352	2.79467571746725e-05	0.00135619032138547	0.00109167022774062	6934/9219/582/1108/2957/123016/145258/9112/2958/585/25942/583/6774/5932/54531/3065/55929/57708/65992/8195	20
GO:0016878	MF	GO:0016878	acid-thiol	ligase	activity	18/4417	30/18352	2.84913933064174e-05	0.00135619032138547	0.00109167022774062	51703/341392/79611/65985/11001/23205/54988/123876/348158/116285/6296/197322/80221/81616/376497/10998/84532/55902	18
GO:0060589	MF	GO:0060589	nucleoside-triphosphatase	regulator	activity	117/4417	348/18352	3.11168676802074e-05	0.00138044787503687	0.00111119643191822	2665/9712/64215/94134/8829/58504/23232/1793/60626/9024/10527/84364/4607/402/6494/9610/374403/116985/408/7481/143872/55531/57569/55200/10059/120892/29127/3071/64333/116986/57522/64786/55188/8437/10808/90627/9882/3843/79774/22821/394/253959/10484/9628/10598/79890/1983/9824/10681/663/4649/161514/8826/8786/398/7249/9093/55114/79874/23568/9605/29/9905/23108/9098/2874/9744/482/22899/9912/201163/3996/28…	117
GO:0070491	MF	GO:0070491	repressing	transcription	factor	binding	34/4417	74/18352	3.13210862403323e-05	0.00138044787503687	0.00111119643191822	6934/406/9219/5970/10524/582/1108/51564/4801/3146/2957/123016/145258/9112/2958/7090/585/25942/583/6774/10014/5932/54531/6929/7089/26155/6497/11315/3065/55929/57708/65992/8195/23613	34
GO:0003712	MF	GO:0003712	transcription	coregulator	activity	159/4417	498/18352	3.32046087858203e-05	0.00141119587339736	0.0011359471426728	57713/2625/8031/84159/221037/5092/23522/57178/27063/9044/64210/8861/23082/51684/256536/4928/10346/7251/79733/219541/9219/10629/283248/7536/5977/10524/10589/10432/9049/408/51773/84441/4863/5450/5927/1822/55729/121536/9412/10138/51564/8085/6602/57658/6601/4665/4848/5074/6996/29915/1840/79039/23389/5829/5715/84660/9612/10284/55835/3146/55578/81550/10419/84962/87/10001/57862/64207/22938/9321/23186/91…	159
GO:0019903	MF	GO:0019903	protein	phosphatase	binding	58/4417	149/18352	3.72091958412579e-05	0.00152686010521024	0.00122905147787821	84930/56288/5532/5507/8036/3784/219537/572/5499/55291/51400/6778/51434/5501/5829/51433/11215/23026/8660/29966/3958/7187/207/1445/8826/9961/1003/342527/1742/2064/3728/2648/6774/4137/996/8631/9110/2885/8877/1000/2962/5609/3718/5296/199731/3783/29888/23645/51231/22870/6548/6118/65979/343521/3716/11122/6780/5770	58
GO:0022804	MF	GO:0022804	active	transmembrane	transporter	activity	115/4417	344/18352	4.7672118415025e-05	0.00189099403046266	0.0015221623774622	220963/8034/90550/387700/1244/6571/6833/9152/57084/159963/51296/6520/9356/114571/10312/11309/120103/6539/6540/6579/10060/114134/81539/54407/9498/65012/55508/490/246213/160728/488/23457/23545/121260/479/253512/540/10257/6564/6555/23428/51382/6554/6547/5826/123041/9990/9153/6557/9187/9154/28232/1186/21/4363/368/115584/487/6524/94160/85320/6530/6559/6553/6560/9057/9914/8140/489/8402/284111/201232/16…	115
GO:0008017	MF	GO:0008017	microtubule	binding	92/4417	265/18352	5.59347546502384e-05	0.00214717283979948	0.00172837442212961	3799/221035/54462/9585/118611/282973/10844/6786/2620/81930/341019/9793/256364/283234/4926/6188/9702/2597/10059/55605/120892/29127/2735/3798/56890/89795/59341/6249/23281/84056/10426/9787/161436/440193/2009/26153/114791/342184/11261/51203/146057/27229/4130/9493/374654/2242/9055/54820/5347/3835/10300/3801/11345/81631/2622/5048/10749/11337/10615/7756/246176/146909/4137/348235/124602/83473/220134/1029…	92
GO:0004721	MF	GO:0004721	phosphoprotein	phosphatase	activity	66/4417	179/18352	8.1691721264515e-05	0.00298871379488391	0.00240577581012327	27143/5532/818/51207/9562/5728/5507/64077/5791/84867/114971/5795/54961/5499/8898/5519/5777/80824/120892/10106/57460/5787/5801/374462/1848/54434/160760/5501/5781/9107/4624/6815/1033/11099/5780/79705/55313/5531/23035/23399/4626/4621/85464/9110/22843/8493/5797/9989/5771/9150/5802/92609/5536/5518/5794/2140/10076/8073/5792/9829/55631/5786/994/11122/2139/5770	66
GO:0035591	MF	GO:0035591	signaling	adaptor	activity	31/4417	68/18352	8.28802985135875e-05	0.00298871379488391	0.00240577581012327	143098/9231/10580/64210/84632/9479/22941/2059/120892/10818/8835/10019/5781/5604/9455/11214/8826/8312/23162/25970/8717/1398/8844/23098/9043/55620/162989/50944/26119/10657/84174	31
GO:0015645	MF	GO:0015645	fatty	acid	ligase	activity	14/4417	22/18352	9.14872312691048e-05	0.00320205309441867	0.00257750403885094	51703/341392/11001/23205/54988/123876/348158/116285/6296/197322/80221/81616/376497/10998	14
GO:0008391	MF	GO:0008391	arachidonic	acid	monooxygenase	activity	13/4417	20/18352	0.000120025727283369	0.00396751709631135	0.00319366701251069	1562/1557/1571/1543/4051/66002/1548/1549/1553/1572/1579/284541/1573	13
GO:0070182	MF	GO:0070182	DNA	polymerase	binding	13/4417	20/18352	0.000120025727283369	0.00396751709631135	0.00319366701251069	55226/79035/8099/3146/5888/55215/65057/81620/23293/11232/9361/6597/5111	13
GO:0060090	MF	GO:0060090	molecular	adaptor	activity	105/4417	316/18352	0.000129472205783522	0.00416410607790247	0.00335191201317226	55691/143098/288/9231/10580/64210/1355/8945/143187/84632/51272/10346/387755/2620/9479/5913/6809/1642/6811/4221/22941/55004/10714/408/2288/2059/636/120892/6602/10818/8835/8738/23479/10019/5781/9026/2054/2621/8906/5706/10490/825/4130/5604/9455/11214/55070/8826/91947/8312/10273/9894/23162/9351/25970/6810/267/9709/23019/8717/164/1398/409/388325/1856/6844/8844/23098/55803/163/246176/8557/3728/6521/413…	105
GO:0019213	MF	GO:0019213	deacetylase	activity	21/4417	41/18352	0.00015236138275526	0.00477131698628314	0.00384068859576971	8509/23410/9219/28992/25855/51564/64426/2098/84312/4287/25942/51005/8824/9487/10014/51547/54531/22933/3065/57708/140733	21
GO:0030276	MF	GO:0030276	clathrin	binding	30/4417	67/18352	0.000160174469076602	0.00488737482567069	0.00393410976679374	83849/50632/90019/9066/91683/408/8301/10059/341359/120892/4035/6857/9026/8906/51760/164/146691/22905/163/55040/1213/10053/3949/8907/160/84258/6861/29924/26119/9829	30
GO:0035091	MF	GO:0035091	phosphatidylinositol	binding	89/4417	262/18352	0.00017484944662214	0.00520177103700868	0.00418718411647757	6840/56288/143162/8729/59338/3784/114879/23647/81846/5286/5007/9066/23130/254122/9600/4926/116985/9873/54843/8301/5288/89869/54477/3709/341359/5756/29127/23344/64333/10677/114882/6857/8411/55198/22895/53373/11021/9026/57605/51028/23263/29091/10979/26499/23503/53349/55102/207/84936/123745/4643/302/6642/79856/6017/8826/2242/92017/5306/7442/51479/246/5338/2314/57649/55803/2886/284110/4137/29916/5506…	89
GO:0004386	MF	GO:0004386	helicase	activity	59/4417	160/18352	0.000188693387853534	0.00545101428198071	0.00438781335391636	1763/79009/9188/6832/9044/3070/55760/89797/3508/1108/51202/5965/1663/9416/79039/57696/57647/57634/317781/5983/2963/57680/57697/23405/122402/9716/5888/54617/80119/641/1106/10847/80205/54921/11269/9785/56919/1973/1107/11056/79132/1659/79665/1655/9931/9400/6597/5976/54555/2068/9704/10856/26038/8438/84515/79913/60625/84181/55661	59
GO:0003996	MF	GO:0003996	acyl-CoA	ligase	activity	11/4417	16/18352	0.000196969423634597	0.00545101428198071	0.00438781335391636	51703/341392/11001/23205/54988/123876/348158/116285/6296/80221/81616	11
GO:0008574	MF	GO:0008574	ATP-dependent	microtubule	motor	activity,	plus-end-directed	11/4417	16/18352	0.000196969423634597	0.00545101428198071	0.00438781335391636	3799/9585/81930/3798/10749/146909/124602/23095/57576/55614/9371	11
GO:0015291	MF	GO:0015291	secondary	active	transmembrane	transporter	activity	81/4417	236/18352	0.000229639298621415	0.00621069921271554	0.00499932444367195	220963/8034/90550/387700/6571/9152/57084/159963/51296/6520/9356/114571/11309/120103/6539/6540/6579/114134/81539/54407/9498/65012/55508/246213/160728/121260/253512/6564/6555/23428/6554/6547/123041/9990/9153/6557/9187/9154/28232/1186/115584/6524/6530/6559/6553/6560/9057/8140/8402/284111/201232/162515/125206/55244/146802/9058/6532/6521/9120/9121/284129/9123/85019/126321/6511/79939/6528/57030/728661/…	81
GO:0099604	MF	GO:0099604	ligand-gated	calcium	channel	activity	15/4417	26/18352	0.000246627917125279	0.00652193825286848	0.00524985741716967	29850/219931/2904/3709/53373/5025/22821/6263/2903/7442/2905/57192/6261/2906/54795	15
GO:0008022	MF	GO:0008022	protein	C-terminus	binding	67/4417	189/18352	0.000274734841922606	0.00689410261605058	0.0055494324463565	2074/10935/4288/9409/10963/6494/4926/4863/11331/5213/57658/84324/8089/6857/5501/6311/675/3839/51028/55333/5888/5604/8554/1445/79661/6457/9351/54715/7874/4261/2072/11151/6477/27183/4641/1742/5430/8844/2064/7153/11267/8161/10458/284217/6925/1613/51588/6455/5864/10567/4059/2068/2067/24139/160/50944/27129/3339/2035/51440/991/51086/5111/22919/11190/51098/7529	67
GO:0046943	MF	GO:0046943	carboxylic	acid	transmembrane	transporter	activity	59/4417	162/18352	0.00027653937525384	0.00689410261605058	0.0055494324463565	1109/220963/387700/1244/81855/118980/9152/57084/159963/8501/6520/114571/11309/120103/6539/6540/6579/81539/54407/65012/246213/160728/121260/253512/6555/9056/23428/89874/145389/6554/4948/11001/9057/8140/124935/1497/8402/284111/201232/162515/55244/113235/9058/8714/9120/9121/124565/9123/6511/376497/11136/56301/57030/10998/84879/6536/6512/9962/64849	59
GO:0015081	MF	GO:0015081	sodium	ion	transmembrane	transporter	activity	56/4417	152/18352	0.000278081450059183	0.00689410261605058	0.0055494324463565	6571/29850/9152/159963/6520/6539/6540/6337/81539/54407/41/9498/6334/160728/53373/479/259232/6555/6554/6547/123041/9153/6557/9187/10021/9154/8912/6340/6338/115584/6524/6530/6559/6553/284111/482/125206/9058/6532/8913/6329/6511/6528/495/2901/57030/6339/6548/2899/84879/6536/200010/9962/57419/64849/23315	56
GO:0005544	MF	GO:0005544	calcium-dependent	phospholipid	binding	25/4417	54/18352	0.000293030056472436	0.00711644422861631	0.00572840711901003	83849/310/311/90019/9066/91683/9847/341359/144402/23344/6857/22895/9362/100137049/123745/283748/255189/302/51760/8448/221184/27132/84258/6861/8904	25
GO:0070008	MF	GO:0070008	serine-type	exopeptidase	activity	8/4417	10/18352	0.00031210764792442	0.0074281620206012	0.00597932546549942	1200/5547/7174/1362/59342/1636/3249/5476	8
GO:0005342	MF	GO:0005342	organic	acid	transmembrane	transporter	activity	59/4417	163/18352	0.000333050120148218	0.00770121528732491	0.00619912066471974	1109/220963/387700/1244/81855/118980/9152/57084/159963/8501/6520/114571/11309/120103/6539/6540/6579/81539/54407/65012/246213/160728/121260/253512/6555/9056/23428/89874/145389/6554/4948/11001/9057/8140/124935/1497/8402/284111/201232/162515/55244/113235/9058/8714/9120/9121/124565/9123/6511/376497/11136/56301/57030/10998/84879/6536/6512/9962/64849	59
GO:0047485	MF	GO:0047485	protein	N-terminus	binding	42/4417	107/18352	0.000336523693227643	0.00770121528732491	0.00619912066471974	2074/11130/30819/5741/6811/4221/5970/4647/472/7450/11331/5830/6895/4193/1634/5501/9612/23256/10640/4331/5604/23524/2072/1459/1984/6605/84313/11267/51/79643/6597/23383/81/2068/5195/6118/2035/3065/1647/84174/23613/8202	42
GO:0003713	MF	GO:0003713	transcription	coactivator	activity	89/4417	267/18352	0.000359257644406045	0.00806635088383384	0.00649303786314799	2625/8031/84159/5092/57178/27063/64210/23082/4928/7251/9219/10629/10524/10589/10432/9049/408/84441/4863/5450/5927/9412/10138/8085/6602/57658/6601/29915/1840/5715/84660/55835/3146/81550/87/10001/22938/9321/9112/9325/4261/5579/10847/2521/7041/29117/23568/865/51741/23125/2874/93649/23326/5469/9862/6605/3728/2648/29893/672/56970/4831/9969/6603/23558/23210/9663/6760/84954/10498/6597/5585/81/4793/9149/…	89
GO:0030295	MF	GO:0030295	protein	kinase	activator	activity	34/4417	82/18352	0.000368444085314257	0.00811941595414752	0.00653575278042835	10006/2074/10718/84632/3481/8567/3619/7481/2915/65125/9052/55507/9802/3071/2065/116986/81617/2621/4331/8115/8812/54956/5604/6176/8826/57551/6352/80174/92335/54757/57521/51378/22974/6789	34
GO:0015085	MF	GO:0015085	calcium	ion	transmembrane	transporter	activity	50/4417	134/18352	0.00040745590215583	0.00871634781158401	0.00701625520437103	783/90550/255022/29850/6520/219931/8065/93589/775/2904/3709/784/490/59341/488/53373/5025/7223/22821/6547/123041/4308/6263/54822/302/9187/8912/5310/2903/487/93129/9914/7442/489/51393/782/8913/2905/116444/57192/773/6261/2906/54795/59284/59283/59285/378807/57685/57419	50
GO:0035257	MF	GO:0035257	nuclear	hormone	receptor	binding	53/4417	144/18352	0.000410181073486306	0.00871634781158401	0.00701625520437103	221037/64210/6934/10579/55128/2965/408/2288/11331/7421/3164/11176/9971/1407/79039/8638/84660/9612/2322/3091/22938/9325/4088/5579/79447/2521/7041/23019/9611/9326/5469/9862/6605/3728/6777/6774/9969/1655/55062/23558/6597/811/5585/81/81857/11315/11240/23028/8289/9967/5111/23054/8202	53
GO:0001786	MF	GO:0001786	phosphatidylserine	binding	26/4417	58/18352	0.0004196725401076	0.00876158460926393	0.00705266872572328	83849/90019/114879/9066/91683/54843/341359/114882/6857/55198/3146/2621/9362/7057/302/4240/51760/284110/11314/146722/558/84258/6861/84069/6121/8904	26
GO:0046873	MF	GO:0046873	metal	ion	transmembrane	transporter	activity	133/4417	428/18352	0.000502878580618265	0.0101361008587807	0.00815909047456031	783/90550/3778/30819/54805/255022/6571/29850/3784/6833/54503/9152/159963/91252/6520/50801/219931/8065/6539/6540/93589/775/6337/2904/10060/3709/81539/54407/784/23416/41/9498/6334/283375/3747/23390/490/160728/59341/488/53373/5025/479/7223/540/259232/6555/22821/27133/55334/6554/6547/54207/123041/81614/4308/6263/9990/9153/6557/54822/302/9187/10021/9154/8912/5310/2903/6340/6338/115584/487/93129/6524/6…	133
GO:0017048	MF	GO:0017048	Rho	GTPase	binding	58/4417	162/18352	0.000512357326533665	0.0101361008587807	0.00815909047456031	10276/1793/64787/23647/4296/9828/8531/2059/121512/120892/91010/3071/115557/57522/440107/55785/23603/83892/221178/81624/10160/29091/29966/23002/26030/9578/23191/11214/8826/398/55114/79767/1856/22899/9912/7126/752/396/10928/6093/1613/7409/23370/5585/4650/64857/9138/54869/22870/27237/57449/128272/55920/55160/85440/9371/63916/57580	58
GO:0003777	MF	GO:0003777	microtubule	motor	activity	32/4417	77/18352	0.000515681892571917	0.0101361008587807	0.00815909047456031	3799/9585/9126/144132/81930/64837/79659/55605/3798/196385/1778/3831/26153/9493/585/374654/55567/3835/3801/1783/10749/146754/1770/146909/124602/8632/147700/23095/57576/11004/55614/9371	32
GO:0044389	MF	GO:0044389	ubiquitin-like	protein	ligase	binding	102/4417	316/18352	0.000519581640660187	0.0101361008587807	0.00815909047456031	8027/8453/8325/7414/10613/143384/54472/322/7251/5080/55626/51035/55611/5970/408/8322/8065/7167/57379/10059/10376/7009/5094/2065/5036/6773/4193/10576/7334/1840/5829/5925/55072/4738/4792/5684/3091/4287/7187/1152/8924/9325/4091/4088/8554/25820/5371/55070/8312/10273/7874/9810/8883/11345/81631/7531/7326/409/11337/5430/55135/5187/7314/51701/9618/117584/9349/22794/8678/672/80279/8405/4591/8313/5573/6613…	102
GO:0004407	MF	GO:0004407	histone	deacetylase	activity	14/4417	25/18352	0.000602309179871494	0.0113769511753505	0.00915791735477126	23410/9219/25855/51564/64426/84312/4287/25942/10014/51547/54531/22933/3065/57708	14
GO:0070330	MF	GO:0070330	aromatase	activity	14/4417	25/18352	0.000602309179871494	0.0113769511753505	0.00915791735477126	1562/1557/1571/1588/1543/1544/4051/66002/1549/1553/1572/1580/1579/199974	14
GO:0015293	MF	GO:0015293	symporter	activity	52/4417	143/18352	0.000641942421694781	0.011880838334852	0.0095635231178375	220963/387700/6571/9152/57084/159963/51296/120103/6539/6540/114134/81539/54407/9498/246213/160728/121260/6564/6555/6554/123041/9990/9153/6557/9187/9154/115584/6524/6530/6559/6560/284111/201232/162515/125206/9058/6532/9120/9121/9123/126321/6511/6528/57030/50651/84879/6536/200010/6512/9962/57419/64849	52
GO:0051427	MF	GO:0051427	hormone	receptor	binding	62/4417	177/18352	0.000648953354424687	0.011880838334852	0.0095635231178375	221037/64210/6934/10579/55128/5741/2965/170589/408/2288/11331/7421/3164/11176/8835/9971/1407/5781/79039/8638/84660/9612/2322/3091/22938/9325/4088/5579/79447/2521/7041/2775/23019/9611/9326/5469/9862/6605/3728/6777/6774/9969/5705/1655/55062/23558/7297/6597/811/5585/81/81857/11315/4878/11240/23028/8289/9967/3716/5111/23054/8202	62
GO:0015370	MF	GO:0015370	solute:sodium	symporter	activity	30/4417	72/18352	0.000722435778492492	0.0130257360061525	0.0104851125746119	6571/9152/159963/6539/6540/81539/54407/9498/160728/6555/6554/9153/6557/9154/115584/6524/6530/6559/284111/125206/9058/6532/6511/6528/57030/84879/6536/200010/9962/64849	30
GO:0002039	MF	GO:0002039	p53	binding	28/4417	66/18352	0.00076294566642657	0.0134711432180039	0.0108436446956068	27063/25946/4193/9891/8550/7011/57680/10419/3091/23368/7158/4916/641/7874/29117/55159/9100/54971/117584/10197/54941/1938/6597/83596/7161/23028/3065/1263	28
GO:0004712	MF	GO:0004712	protein	serine/threonine/tyrosine	kinase	activity	21/4417	45/18352	0.000769779612457364	0.0134711432180039	0.0108436446956068	8798/120892/8445/8550/4293/207/5604/5607/1198/5595/6416/5606/6198/5608/5609/9149/5582/646643/6795/6195/5563	21
GO:0016922	MF	GO:0016922	nuclear	receptor	binding	39/4417	101/18352	0.000785573840293487	0.0135483024630326	0.0109057543046083	64210/55128/408/2288/11331/7421/3164/11176/9971/79039/84660/9612/2322/22938/9325/4088/5579/79447/2521/7041/23019/5469/6605/6777/6774/1655/55062/23558/6597/811/5585/81857/11315/11240/23028/8289/5111/23054/8202	39
GO:0017124	MF	GO:0017124	SH3	domain	binding	48/4417	131/18352	0.000838112572743416	0.0140501803564863	0.0113097427018156	219670/10006/8030/84665/55680/84632/8038/1793/1815/3611/5883/22941/3636/7405/5777/1840/11113/9026/10278/2530/342184/64397/102/55114/79767/9564/1398/30837/8506/201176/4137/8631/2885/6455/92359/1785/93343/2901/23624/7408/50944/83715/10163/10657/2060/9829/84251/63916	48
GO:0008237	MF	GO:0008237	metallopeptidase	activity	65/4417	189/18352	0.000849175295195335	0.0140501803564863	0.0113097427018156	10531/140766/3416/1369/7511/119587/8038/79841/2346/10004/10072/10003/4316/9313/64066/4317/4319/4312/4314/4322/80070/4327/29953/10988/4048/4285/1361/4323/89932/22846/102/79875/11173/57188/123624/290/170691/7385/4313/64174/5713/170692/6687/5119/10594/1362/79148/4185/9520/1636/10939/4225/84735/339366/7064/84954/81794/5184/79258/1889/10269/115209/114803/80332/10893	65
GO:0046332	MF	GO:0046332	SMAD	binding	32/4417	79/18352	0.000875740078452473	0.0140501803564863	0.0113097427018156	57178/27063/10527/5080/90993/4221/94/9958/8091/2353/22938/7528/6938/54778/4091/4088/390598/5371/4205/8312/10273/7041/93649/1655/64750/8313/4087/4092/4089/8498/6497/63976	32
GO:0004708	MF	GO:0004708	MAP	kinase	kinase	activity	11/4417	18/18352	0.00087831478216774	0.0140501803564863	0.0113097427018156	120892/8550/4293/5604/5607/5595/6416/5606/5608/5609/646643	11
GO:0016755	MF	GO:0016755	transferase	activity,	transferring	amino-acyl	groups	11/4417	18/18352	0.00087831478216774	0.0140501803564863	0.0113097427018156	11101/7051/2038/9333/116179/124975/54814/7053/343641/2686/7052	11
GO:0020037	MF	GO:0020037	heme	binding	50/4417	138/18352	0.000885515568686112	0.0140501803564863	0.0113097427018156	1562/1557/1355/1586/1571/3043/3046/847/50507/2977/50865/6821/1594/4842/55640/58157/10858/50506/53905/1588/79400/1583/1543/1544/3040/3163/80777/124936/4843/9572/8288/4025/4353/114757/125336/126410/4051/66002/1548/1549/1553/1572/1580/1579/260293/199974/284541/1573/5740/1591	50
GO:0008429	MF	GO:0008429	phosphatidylethanolamine	binding	8/4417	11/18352	0.000901572129976125	0.0141167215088367	0.0113633052393113	311/23344/5037/4240/4763/11314/84557/5360	8
GO:0005088	MF	GO:0005088	Ras	guanyl-nucleotide	exchange	factor	activity	43/4417	115/18352	0.000949801120058728	0.0146787445827258	0.0118157077136492	10276/1793/64787/23258/81846/26297/8567/5866/9828/2059/160518/121512/10411/115557/117177/440107/55785/221178/1102/10160/26030/79890/10125/10260/5923/11214/29098/22899/140775/79958/7409/23370/57139/115727/64857/9138/54869/27237/57449/128272/55160/54453/57580	43
GO:0019209	MF	GO:0019209	kinase	activator	activity	35/4417	89/18352	0.000973420623506675	0.0148509043842685	0.0119542883588539	10006/2074/10718/84632/3481/8567/3619/7481/2915/65125/9052/55507/9802/3071/2065/116986/81617/2621/4331/8115/8812/54956/5604/6176/8826/57551/6352/80174/92335/54757/57521/10892/51378/22974/6789	35
GO:0015631	MF	GO:0015631	tubulin	binding	114/4417	365/18352	0.000994057560374942	0.0149737784410909	0.0120531962683704	3799/221035/54462/9585/282991/9126/56647/118611/282973/10844/6786/2620/81930/341019/9793/256364/283234/4926/6188/9702/2597/10059/55605/120892/29127/2735/3798/56890/89795/59341/6249/55835/23281/84056/10808/675/10426/9787/23093/161436/440193/2009/26153/114791/342184/54617/11261/51203/146057/27229/4130/9493/585/123624/374654/2242/9055/54820/5347/3835/226/6530/10300/3801/11345/81631/2622/5048/10749/1…	114
GO:0033558	MF	GO:0033558	protein	deacetylase	activity	14/4417	26/18352	0.00101727065307541	0.0151319009644968	0.0121804775565609	23410/9219/25855/51564/64426/84312/4287/25942/10014/51547/54531/22933/3065/57708	14
GO:0016877	MF	GO:0016877	ligase	activity,	forming	carbon-sulfur	bonds	19/4417	40/18352	0.00103806984263705	0.0152506557128159	0.0122760696140313	51703/341392/79611/65985/11001/23205/54988/123876/348158/116285/6296/8883/197322/80221/81616/376497/10998/84532/55902	19
GO:0019894	MF	GO:0019894	kinesin	binding	20/4417	43/18352	0.00107499824167447	0.0155301462277922	0.0125010464991516	9479/64837/3798/8100/3895/51332/146057/9055/23162/164/146909/9043/85300/147700/22883/23095/23207/9696/7804/81610	20
GO:0016796	MF	GO:0016796	exonuclease	activity,	active	with	either	ribo-	or	deoxyribonucleic	acids	and	producing	5'-phosphomonoesters	25/4417	58/18352	0.00108810374326267	0.0155301462277922	0.0125010464991516	64421/9937/5883/9924/4848/5426/255967/22894/55218/23357/122618/115752/254528/5073/112479/79650/23019/23646/56915/5424/4849/5394/79033/114034/22803	25
GO:0031625	MF	GO:0031625	ubiquitin	protein	ligase	binding	95/4417	297/18352	0.00109624561607945	0.0155301462277922	0.0125010464991516	8453/8325/7414/10613/143384/54472/322/7251/5080/55626/51035/55611/5970/408/8322/8065/7167/57379/10059/10376/7009/5094/2065/5036/4193/10576/7334/1840/5829/5925/55072/4738/4792/5684/3091/4287/7187/1152/8924/4091/4088/8554/25820/5371/55070/8312/10273/7874/9810/8883/11345/81631/7531/7326/409/11337/5430/55135/5187/7314/51701/9618/117584/9349/22794/8678/672/8405/4591/8313/5573/6613/55666/9063/4087/4092…	95
GO:0008392	MF	GO:0008392	arachidonic	acid	epoxygenase	activity	10/4417	16/18352	0.00119340855258655	0.0167077197362117	0.0134489384873531	1562/1557/1571/66002/1548/1549/1553/1572/1579/1573	10
GO:0016746	MF	GO:0016746	transferase	activity,	transferring	acyl	groups	84/4417	259/18352	0.00131177552777348	0.0181513125354703	0.0146109636508429	55301/9397/80314/23522/84287/401647/64429/11101/54503/55226/25921/10249/79829/10524/1374/80168/84649/10162/341392/54934/10445/91012/8435/1431/23390/80018/253832/675/79612/171425/55644/63874/7051/64841/1743/254531/123745/2038/9333/116179/4261/54988/123876/348158/116285/6296/10847/84148/54947/29800/3931/23659/55625/124975/112483/23326/284098/6605/47/2648/162417/4836/284058/11143/26151/8877/15/10449…	84
GO:0016712	MF	GO:0016712	oxidoreductase	activity,	acting	on	paired	donors,	with	incorporation	or	reduction	of	molecular	oxygen,	reduced	flavin	or	flavoprotein	as	one	donor,	and	incorporation	of	one	atom	of	oxygen	17/4417	35/18352	0.00138553103922226	0.0189515165134999	0.0152550906919813	1562/1557/1571/51004/1588/1543/1544/4051/66002/1548/1549/1553/1572/1580/1579/199974/1573	17
GO:0035258	MF	GO:0035258	steroid	hormone	receptor	binding	32/4417	81/18352	0.00143868598322109	0.0194549581821943	0.0156603378556362	64210/55128/408/2288/11331/3164/79039/84660/9612/2322/22938/9325/4088/5579/79447/2521/7041/23019/5469/6777/6774/1655/55062/23558/6597/811/5585/11315/11240/23028/5111/23054	32
GO:0042578	MF	GO:0042578	phosphoric	ester	hydrolase	activity	114/4417	369/18352	0.0015178006093226	0.0202941879224033	0.0163358788229871	27143/5532/818/51207/9562/5728/5507/51196/22978/22876/64077/5791/3632/5140/84867/744/53/114971/5795/5331/54961/5499/5138/81544/8898/5519/5777/80824/89869/120892/10106/57460/5787/5801/374462/1848/51559/54434/160760/5501/5781/9107/4624/6815/1033/11099/55775/22909/54893/5330/5780/5151/79705/55313/51573/5531/79153/55512/23035/5336/51763/5338/23399/4626/4621/56953/85464/6352/2538/92579/9110/22843/8493…	114
GO:0017137	MF	GO:0017137	Rab	GTPase	binding	59/4417	172/18352	0.00153495171677079	0.0202954726995249	0.0163369130089055	2665/9712/26985/23232/22841/23258/81846/8567/5866/374403/54843/8301/23086/23085/160518/636/10059/117177/64786/22895/8408/9882/79774/5875/79890/23339/23312/4644/302/10260/23274/164/2622/9501/83547/9905/51479/9098/3996/140775/84440/146923/3993/201294/125058/4645/79958/115704/78992/4218/84079/79735/84958/9783/54432/5876/128637/55614/54453	59
GO:0046906	MF	GO:0046906	tetrapyrrole	binding	52/4417	148/18352	0.00156525085263066	0.0204686649959394	0.0164763247645333	8029/1562/1557/1355/1586/1571/3043/3046/847/50507/2977/50865/6821/1594/4842/55640/58157/10858/50506/53905/1588/79400/1583/1543/1544/3040/3163/80777/124936/4843/9572/8288/4025/4353/114757/125336/126410/4051/66002/1548/1549/1553/1572/25974/1580/1579/260293/199974/284541/1573/5740/1591	52
GO:0004725	MF	GO:0004725	protein	tyrosine	phosphatase	activity	38/4417	101/18352	0.00159760825018613	0.0205332625487344	0.0165283227946469	27143/51207/5728/5791/84867/114971/5795/54961/8898/5777/80824/5787/5801/374462/1848/54434/5781/9107/1033/11099/5780/85464/9110/5797/5771/5802/92609/5794/2140/10076/8073/5792/9829/5786/994/11122/2139/5770	38
GO:0016810	MF	GO:0016810	hydrolase	activity,	acting	on	carbon-nitrogen	(but	not	peptide)	bonds	44/4417	121/18352	0.00160470035044731	0.0205332625487344	0.0165283227946469	23410/272/847/80150/9219/25855/91703/55191/55331/10003/57379/51564/27165/144193/64426/144811/81602/84312/4522/384/4287/161823/25942/51005/123803/23536/161931/443/9487/10014/125061/51547/54531/22933/79814/11240/29943/51702/23569/978/3065/2166/57708/100	44
GO:0051959	MF	GO:0051959	dynein	light	intermediate	chain	binding	14/4417	27/18352	0.00164779652794371	0.0208604028537555	0.0167916555479146	144132/283234/79659/8655/196385/440193/1778/55567/83547/146754/1770/8632/29911/51361	14
GO:0005262	MF	GO:0005262	calcium	channel	activity	43/4417	118/18352	0.00171727775162623	0.0215111634151075	0.0173154875787243	783/90550/255022/29850/219931/8065/93589/775/2904/3709/784/59341/53373/5025/7223/22821/123041/4308/6263/54822/302/9187/8912/5310/2903/93129/7442/51393/782/8913/2905/116444/57192/773/6261/2906/54795/59284/59283/59285/378807/57685/57419	43
GO:0005343	MF	GO:0005343	organic	acid:sodium	symporter	activity	15/4417	30/18352	0.00182006026893019	0.0225405899051656	0.0181441280970373	9152/159963/6539/6540/81539/54407/160728/6555/6554/284111/9058/6511/6536/9962/64849	15
GO:0000149	MF	GO:0000149	SNARE	binding	42/4417	115/18352	0.00183734220235383	0.0225405899051656	0.0181441280970373	83849/9632/143187/90019/6809/9066/6811/91683/7405/8301/341359/120892/6857/2054/23256/114088/10490/10972/91828/7127/440279/8938/51760/9810/6810/11345/6844/6532/252983/5771/6813/8677/773/23025/84079/8775/84258/6861/9341/200081/79654/6616	42
GO:0019207	MF	GO:0019207	kinase	regulator	activity	71/4417	216/18352	0.00201468567477229	0.0244640403365206	0.0196924163699547	10006/219771/2074/10718/54619/84632/56647/3481/26610/9479/9776/8567/3619/7481/2915/65125/4040/9052/55507/5571/9802/3071/2065/116986/1019/8835/54997/51347/8900/11215/81617/5611/2621/51562/4331/8115/8812/11261/9133/54956/5604/6176/8826/899/54920/124997/388324/140775/57551/6352/30837/84152/80174/10614/92335/5573/54757/57521/55364/10892/1032/5296/9535/81669/11124/1031/51378/22974/84174/11142/6789	71
GO:0000175	MF	GO:0000175	3'-5'-exoribonuclease	activity	17/4417	36/18352	0.00204214831319197	0.0245470352797822	0.019759223445026	9924/4848/255967/22894/55218/23357/115752/5073/112479/79650/23019/56915/4849/5394/79033/114034/22803	17
GO:0019992	MF	GO:0019992	diacylglycerol	binding	8/4417	12/18352	0.00213292007724438	0.0248840675678511	0.0200305187852671	10235/56994/10125/440279/10423/23025/115727/5360	8
GO:0045295	MF	GO:0045295	gamma-catenin	binding	8/4417	12/18352	0.00213292007724438	0.0248840675678511	0.0200305187852671	6934/5795/999/1000/1825/1828/10297/11122	8
GO:0140035	MF	GO:0140035	ubiquitination-like	modification-dependent	protein	binding	8/4417	12/18352	0.00213292007724438	0.0248840675678511	0.0200305187852671	3416/338692/9958/88455/22909/7158/5371/124930	8
GO:0019887	MF	GO:0019887	protein	kinase	regulator	activity	62/4417	185/18352	0.00224331071879226	0.0257806473542872	0.020752223876516	10006/219771/2074/10718/54619/84632/3481/26610/9479/9776/8567/3619/7481/2915/65125/9052/55507/5571/9802/3071/2065/116986/1019/54997/51347/8900/81617/5611/2621/51562/4331/8115/8812/11261/9133/54956/5604/6176/8826/899/54920/388324/140775/57551/6352/84152/80174/10614/92335/5573/54757/57521/55364/1032/9535/81669/11124/1031/51378/22974/11142/6789	62
GO:0005001	MF	GO:0005001	transmembrane	receptor	protein	tyrosine	phosphatase	activity	10/4417	17/18352	0.00227476300184887	0.0257806473542872	0.020752223876516	5791/5777/5787/5801/5797/5794/10076/5792/5786/11122	10
GO:0019198	MF	GO:0019198	transmembrane	receptor	protein	phosphatase	activity	10/4417	17/18352	0.00227476300184887	0.0257806473542872	0.020752223876516	5791/5777/5787/5801/5797/5794/10076/5792/5786/11122	10
GO:0004518	MF	GO:0004518	nuclease	activity	69/4417	210/18352	0.0023337094844767	0.0261991913823327	0.0210891323820635	64421/1763/10556/9937/80198/5883/6188/85463/8909/9924/4848/144715/51367/9271/5426/255967/79621/22894/6038/57697/55218/23357/55775/23405/7517/122618/22909/115752/5428/197342/254528/4913/1775/1773/2072/5073/112479/10595/79650/23019/28987/23293/60528/342618/146956/5889/2081/5932/55520/57455/1777/126549/10775/23646/56915/7515/2067/11284/5424/4849/5394/5511/192669/80149/79033/114034/22803/25939/23626	69
GO:0043015	MF	GO:0043015	gamma-tubulin	binding	14/4417	28/18352	0.00257163551920367	0.0286004324098352	0.0230220198964617	282991/10844/9702/29127/55835/675/10426/114791/27229/5892/80776/57787/84446/5142	14
GO:0045294	MF	GO:0045294	alpha-catenin	binding	7/4417	10/18352	0.00276379869776397	0.0298992768212647	0.0240675293298106	7414/11187/84962/8650/3728/1000/11122	7
GO:0070016	MF	GO:0070016	armadillo	repeat	domain	binding	7/4417	10/18352	0.00276379869776397	0.0298992768212647	0.0240675293298106	6934/57658/57680/29966/8312/23019/29888	7
GO:0140036	MF	GO:0140036	ubiquitin-dependent	protein	binding	7/4417	10/18352	0.00276379869776397	0.0298992768212647	0.0240675293298106	3416/338692/9958/88455/22909/7158/124930	7
GO:0072509	MF	GO:0072509	divalent	inorganic	cation	transmembrane	transporter	activity	55/4417	162/18352	0.00279947406113142	0.0300123795742918	0.0241585717935475	783/90550/255022/29850/91252/6520/219931/8065/93589/775/2904/3709/784/283375/490/84102/59341/488/53373/5025/7223/540/22821/6547/123041/4308/6263/54822/302/9187/8912/5310/2903/487/93129/9914/7442/489/51393/782/8913/201266/2905/116444/57192/773/6261/2906/54795/59284/59283/59285/378807/57685/57419	55
GO:0008509	MF	GO:0008509	anion	transmembrane	transporter	activity	109/4417	357/18352	0.00289605273987248	0.0307705603611451	0.0247688721173305	1109/220963/8034/7417/387700/1244/81855/118980/6571/338440/9152/203859/57084/63982/159963/8501/7439/6520/9356/114571/55107/11309/120103/6539/6540/57101/6579/196527/81539/54407/363/9498/65012/144453/246213/121601/160728/121260/253512/6555/9056/23428/89874/145389/6554/123041/283600/2567/4948/9990/6557/11001/9187/28232/1186/4363/85320/6530/6559/6553/6560/9057/8140/124935/1497/8402/55065/284111/20123…	109
GO:0004532	MF	GO:0004532	exoribonuclease	activity	18/4417	40/18352	0.00297027558736983	0.0312798933537176	0.0251788615231164	9924/4848/255967/22894/55218/23357/115752/5073/112479/79650/23019/56915/4849/5394/80149/79033/114034/22803	18
GO:0004497	MF	GO:0004497	monooxygenase	activity	37/4417	101/18352	0.00312462227235065	0.0326166710885726	0.0262549055202132	1109/5092/1562/1557/1586/1571/7054/9645/7166/7299/1594/5053/4842/399671/51004/10858/1588/1583/1543/1544/10229/4843/83475/126410/4051/66002/1548/1549/1553/1572/1580/1579/199974/284541/1573/5740/1591	37
GO:0016853	MF	GO:0016853	isomerase	activity	53/4417	156/18352	0.00324546882113134	0.0335835469317069	0.0270331956725814	64081/5223/142940/2286/9049/283209/2288/7167/83448/51303/80324/84056/84650/1638/2287/2954/3705/27079/5479/26035/64714/113000/5373/204474/246/23746/242/59344/7156/7153/60681/3690/5034/55556/83473/92126/54495/84245/51477/374887/2821/1891/2582/10450/10465/81888/1573/5236/6121/10026/7150/5740/23626	53
GO:0004222	MF	GO:0004222	metalloendopeptidase	activity	39/4417	108/18352	0.00329365369063701	0.033788343895328	0.0271980477176015	10531/140766/3416/8038/4316/9313/64066/4317/4319/4312/4314/4322/80070/4327/4285/4323/89932/102/79875/11173/57188/170691/7385/4313/170692/6687/79148/4185/10939/4225/339366/7064/81794/79258/1889/10269/115209/80332/10893	39
GO:0004722	MF	GO:0004722	protein	serine/threonine	phosphatase	activity	29/4417	75/18352	0.00341496238688731	0.0345390238090606	0.0278023101868599	5532/818/5728/5507/5499/5519/120892/10106/57460/160760/5501/9107/4624/1033/79705/5531/23035/23399/4626/4621/9110/22843/8493/9989/9150/92609/5536/5518/55631	29
GO:0004536	MF	GO:0004536	deoxyribonuclease	activity	24/4417	59/18352	0.00345390238090606	0.0345390238090606	0.0278023101868599	64421/1763/9937/80198/5883/6188/5426/55218/23405/7517/122618/22909/254528/1775/1773/2072/5889/5932/1777/23646/7515/2067/5424/23626	24
GO:0015179	MF	GO:0015179	L-amino	acid	transmembrane	transporter	activity	24/4417	59/18352	0.00345390238090606	0.0345390238090606	0.0278023101868599	9152/57084/8501/6520/120103/81539/54407/246213/121260/9056/23428/145389/4948/9057/8140/124935/1497/55244/6511/11136/56301/57030/6536/6512	24
GO:0008013	MF	GO:0008013	beta-catenin	binding	32/4417	85/18352	0.00354555883497836	0.0351601251135354	0.0283022678932483	29119/7414/9231/8945/51684/6934/53841/5795/57658/5829/7223/57680/51339/8650/6095/4088/8312/9351/9739/1003/999/23135/8313/6662/1000/4092/6925/10297/10498/10856/10076/11122	32
GO:0008408	MF	GO:0008408	3'-5'	exonuclease	activity	23/4417	56/18352	0.00359830248586772	0.0353882641172114	0.0284859091965169	5883/9924/4848/144715/5426/255967/22894/55218/23357/115752/5428/254528/5073/112479/79650/23019/56915/5424/4849/5394/79033/114034/22803	23
GO:0016811	MF	GO:0016811	hydrolase	activity,	acting	on	carbon-nitrogen	(but	not	peptide)	bonds,	in	linear	amides	27/4417	69/18352	0.00382028650768405	0.0372634503618362	0.0299953470404873	23410/847/80150/9219/25855/91703/55191/55331/10003/51564/27165/64426/84312/4287/25942/51005/123803/443/9487/10014/125061/51547/54531/22933/3065/2166/57708	27
GO:0043021	MF	GO:0043021	ribonucleoprotein	complex	binding	46/4417	133/18352	0.00397780292340284	0.0384844347873934	0.0309781828009978	55176/22849/9221/10196/9793/5499/3508/8531/25875/1975/4193/7374/9271/79612/5018/10419/9147/1965/9728/6176/64506/90850/10421/54496/50628/23293/56919/1984/26284/84282/342618/10209/51204/1655/85451/55364/1938/92609/6626/26121/2475/80149/10465/83737/3692/6185	46
GO:0016896	MF	GO:0016896	exoribonuclease	activity,	producing	5'-phosphomonoesters	17/4417	38/18352	0.00414219552935301	0.0397517151607265	0.0319982846495012	9924/4848/255967/22894/55218/23357/115752/5073/112479/79650/23019/56915/4849/5394/79033/114034/22803	17
GO:1901981	MF	GO:1901981	phosphatidylinositol	phosphate	binding	59/4417	179/18352	0.00426902823537677	0.0404402962784734	0.0325525604718362	6840/56288/8729/59338/3784/114879/23647/5007/9066/23130/116985/9873/54843/8301/89869/54477/341359/5756/29127/64333/10677/114882/6857/22895/53373/11021/9026/51028/29091/10979/26499/23503/53349/55102/207/84936/123745/302/6017/8826/51479/246/2314/55803/284110/4137/29916/55062/56270/79958/57664/6861/84069/23400/26119/6548/23236/55614/27131	59
GO:0016298	MF	GO:0016298	lipase	activity	45/4417	130/18352	0.00428191372360307	0.0404402962784734	0.0325525604718362	8513/51196/5406/11196/5331/81544/79887/89869/196463/5319/63874/145447/80821/5330/100137049/123745/283748/255189/3990/11057/51573/79153/8824/283848/3931/23659/55512/5336/5338/83394/6352/339221/171586/9388/10908/23646/3991/9651/11313/27293/2166/23236/5332/26090/5335	45
GO:0005506	MF	GO:0005506	iron	ion	binding	51/4417	151/18352	0.00437765180535993	0.0410189421132151	0.0330183434967057	240/5033/1562/1557/1586/1571/7054/7166/8424/221120/283208/1594/5053/23479/122961/8846/10858/1588/1583/1543/1544/3040/79068/55239/246/239/247/242/59344/114757/23210/2235/83475/811/126410/4051/66002/1548/1549/1553/1572/23474/5351/1580/1579/260293/199974/284541/1573/5740/1591	51
GO:0008514	MF	GO:0008514	organic	anion	transmembrane	transporter	activity	74/4417	233/18352	0.00442524582291142	0.0411409572598796	0.0331165600234325	1109/220963/8034/387700/1244/81855/118980/9152/57084/159963/8501/6520/9356/114571/11309/120103/6539/6540/6579/81539/54407/9498/65012/246213/160728/121260/253512/6555/9056/23428/89874/145389/6554/283600/4948/11001/28232/4363/85320/9057/8140/124935/1497/8402/55065/284111/201232/162515/55244/113235/9058/6521/8714/9120/9121/124565/9123/284427/79085/83546/6511/376497/284439/11136/56301/57030/10998/848…	74
GO:0005089	MF	GO:0005089	Rho	guanyl-nucleotide	exchange	factor	activity	24/4417	60/18352	0.0044631409294024	0.0411716101239446	0.0331412341554972	10276/1793/64787/9828/2059/121512/115557/440107/55785/221178/10160/26030/11214/22899/7409/23370/64857/9138/54869/27237/57449/128272/55160/57580	24
GO:0004527	MF	GO:0004527	exonuclease	activity	31/4417	83/18352	0.00466105238523005	0.0422507735972042	0.0340099106355204	64421/9937/5883/9924/4848/144715/5426/255967/22894/55218/23357/55775/122618/22909/115752/5428/254528/5073/112479/79650/23019/57455/23646/56915/5424/4849/5394/80149/79033/114034/22803	31
GO:0005319	MF	GO:0005319	lipid	transporter	activity	46/4417	134/18352	0.00466914601006609	0.0422507735972042	0.0340099106355204	1109/338440/114879/63982/5007/114571/9600/11309/6579/196527/114882/121601/160728/51228/57605/51761/6555/6554/5826/11001/64220/21/4363/5306/124976/388323/10948/114881/8714/10351/10350/23460/10349/23461/4864/114876/5205/10347/376497/57655/348/10998/2170/84879/6513/5360	46
GO:0016705	MF	GO:0016705	oxidoreductase	activity,	acting	on	paired	donors,	with	incorporation	or	reduction	of	molecular	oxygen	54/4417	162/18352	0.00468664043263105	0.0422507735972042	0.0340099106355204	1109/5092/5033/1562/1557/1586/1571/7054/9645/7166/8424/221120/3992/22992/283208/7299/1594/5053/4842/84678/399671/51004/8846/10858/1588/1583/1543/1544/3163/10229/79831/79068/55239/4843/23210/5034/83475/23030/126410/4051/66002/1548/1549/1553/1572/5351/9682/1580/1579/199974/284541/1573/5740/1591	54
GO:0030374	MF	GO:0030374	nuclear	receptor	transcription	coactivator	activity	22/4417	54/18352	0.0048924697337056	0.0437747291963132	0.0352366241208713	57178/23082/7251/10432/57658/84660/87/5579/23326/5469/9862/29893/56970/9969/6760/10498/5585/81/23028/9967/23054/8202	22
GO:0010857	MF	GO:0010857	calcium-dependent	protein	kinase	activity	12/4417	24/18352	0.00516734232054911	0.045889084786966	0.0369385821814587	8550/5587/5583/5579/6348/2872/5585/25865/5582/5590/65018/8569	12
GO:0005200	MF	GO:0005200	structural	constituent	of	cytoskeleton	37/4417	104/18352	0.00546772112255493	0.0481969491543731	0.0387963058208576	7431/8030/288/9118/120/6712/636/10376/7846/84790/3890/3852/8089/10094/7278/10426/6710/2038/27229/83660/7168/5493/54474/3881/3880/3861/7283/27175/2670/51174/23136/84617/57731/375790/9696/2035/631	37
GO:0051539	MF	GO:0051539	4	iron,	4	sulfur	cluster	binding	18/4417	42/18352	0.00561036836698784	0.048726040124815	0.0392221994812752	1763/4723/4728/1663/23479/5426/80224/122961/10101/4913/4682/55316/374291/2068/5424/6390/4595/51654	18
GO:0051879	MF	GO:0051879	Hsp90	protein	binding	18/4417	42/18352	0.00561036836698784	0.048726040124815	0.0392221994812752	1571/406/10963/6188/3091/10598/1543/55898/10273/9894/7249/64127/8844/146862/4137/3837/2081/5536	18
GO:0000287	MF	GO:0000287	magnesium	ion	binding	69/4417	217/18352	0.0056531900597553	0.048726040124815	0.0392221994812752	11164/56952/55361/64077/9024/8986/55561/5138/2026/23012/120892/51135/1017/11213/8445/6996/4598/54997/5901/51761/171425/23250/283629/55218/9252/3705/9578/57194/22909/1854/79895/80119/5315/10518/3419/3418/5347/10595/283927/2027/51701/7153/64132/2081/5635/8877/3607/55556/5205/374868/148229/5609/22983/10994/23031/495/84446/65018/3155/6195/9064/64121/23139/5236/3420/2937/6789/2139/10079	69
GO:0035615	MF	GO:0035615	clathrin	adaptor	activity	9/4417	16/18352	0.00569152905659604	0.048726040124815	0.0392221994812752	408/9026/8906/164/163/10053/8907/160/26119	9
GO:0019825	MF	GO:0019825	oxygen	binding	16/4417	36/18352	0.00577936139481258	0.0487761706370708	0.0392625522155987	1562/1557/1586/1571/7054/3043/3046/50507/58157/1588/1543/3040/114757/1549/1572/1580	16
GO:0042162	MF	GO:0042162	telomeric	DNA	binding	16/4417	36/18352	0.00577936139481258	0.0487761706370708	0.0392625522155987	3178/79035/65110/7158/80119/641/9894/23049/65057/54386/6117/23293/80169/100134934/5976/6118	16
GO:0005078	MF	GO:0005078	MAP-kinase	scaffold	activity	7/4417	11/18352	0.00602269519139268	0.0497380971026665	0.0400368583488956	9479/5604/11214/8826/23162/8844/9043	7
GO:0016832	MF	GO:0016832	aldehyde-lyase	activity	7/4417	11/18352	0.00602269519139268	0.0497380971026665	0.0400368583488956	112817/1586/51071/23042/226/6470/230	7
GO:0031956	MF	GO:0031956	medium-chain	fatty	acid-CoA	ligase	activity	7/4417	11/18352	0.00602269519139268	0.0497380971026665	0.0400368583488956	51703/341392/11001/23205/116285/80221/81616	7
GO:0099094	MF	GO:0099094	ligand-gated	cation	channel	activity	38/4417	108/18352	0.00606052443687953	0.0497380971026665	0.0400368583488956	29850/1262/6833/5024/219931/2893/6337/2904/10060/3709/41/53373/5025/22953/22821/6263/10021/1138/1136/2903/6340/6338/1258/7442/5026/5023/1145/1140/2905/116444/57192/6261/2901/2906/3770/54795/6339/2899	38
