# Supplementary material for: Broken silence: 22,841 predicted deleterious synonymous variants identified in the human exome through computational analysis
Source: Genet Mol Biol. 2024 Jan 22;46(3 Suppl 1):e20230125. doi: 10.1590/1678-4685-GMB-2023-0125 (PMC10804382; doi:10.1590/1678-4685-GMB-2023-0125)
Supplement: File S5 - [file 1415-4757-GMB-46-03-s1-e20230125-s13.zip › Mello_Leao_et_al_2023_file_S5_KEGG_rare_pathogenic.csv]

Pathway_Name	Gene_Found	Gene_Pathway	Percentage	pvalue	pvalueAdj	KeggID	GeneList
4120	Ubiquitin	mediated	proteolysis	15	140	0.11	0.000398432331322947	0.0483865617956165	hsa04120	TRIM32/	RHOBTB2/	NEDD4L/	TRIM37/	DET1/	KLHL9/	ANAPC1/	SMURF2/	UBA7/	UBE3A/	SYVN1/	CDC23/	HERC3/	HERC1/	CDC27
4142	Lysosome	14	128	0.11	0.000465962976043528	0.0483865617956165	hsa04142	AP1B1/	ABCA2/	ATP6V0D2/	SUMF1/	LIPA/	ASAH1/	NAGPA/	SLC11A1/	AP3B2/	AP3B1/	AP1S2/	AP1G2/	PPT2/	SCARB2
4144	Endocytosis	22	252	0.09	0.000564274773126723	0.0483865617956165	hsa04144	ARPC4/	AGAP3/	AP2M1/	DAB2/	EGFR/	FGFR4/	RAB11FIP2/	NEDD4L/	PSD3/	GRK6/	GIT1/	EPN1/	HLA-B/	PARD6A/	PSD/	SMURF2/	TFRC/	CHMP6/	RAB11FIP1/	RUFY1/	EEA1/	DNAJC6
4974	Protein	digestion	and	absorption	12	103	0.12	0.000555068892893154	0.0483865617956165	hsa04974	COL1A1/	COL1A2/	COL3A1/	COL4A2/	COL9A2/	COL16A1/	COL19A1/	COL22A1/	SLC38A2/	COL27A1/	SLC7A7/	COL23A1
