# Supplementary material for: Broken silence: 22,841 predicted deleterious synonymous variants identified in the human exome through computational analysis
Source: Genet Mol Biol. 2024 Jan 22;46(3 Suppl 1):e20230125. doi: 10.1590/1678-4685-GMB-2023-0125 (PMC10804382; doi:10.1590/1678-4685-GMB-2023-0125)
Supplement: File S6 - [file 1415-4757-GMB-46-03-s1-e20230125-s14.zip › Mello_Leao_et_al_2023_file_S6_GO_rare_pathogenic.csv]

ONTOLOGY	ID	Description	GeneRatio	BgRatio	pvalue	p.adjust	qvalue	geneID	Count
GO:0022604	BP	GO:0022604	regulation	of	cell	morphogenesis	43/744	499/18866	1.41088819836324e-06	0.00672006048880411	0.00629998709205986	25805/310/54764/2620/57175/91010/3679/23316/23077/51199/10979/23191/7337/10509/11151/23098/752/1000/23327/23025/3249/1954/79784/55920/23499/4352/57580/1002/57142/55679/114793/10152/344901/9948/9037/4651/57556/55023/23072/10371/23221/80005/55558	43
GO:0048747	BP	GO:0048747	muscle	fiber	development	12/744	60/18866	3.17751724102615e-06	0.00756725730950379	0.00709422533496471	10529/26509/4892/4624/1311/6261/8291/4703/7273/9254/2318/6608	12
GO:0007015	BP	GO:0007015	actin	filament	organization	37/744	434/18866	9.73554724790577e-06	0.0154568038472584	0.0144905934826724	10529/94134/79933/4892/2620/57175/3071/23191/7082/11151/2314/84940/4542/50944/10487/57580/9463/9475/55704/119/4703/7273/10152/10093/5357/9948/8470/2195/9037/89848/51429/79778/10174/23221/7111/6709/395	37
GO:0042176	BP	GO:0042176	regulation	of	protein	catabolic	process	34/744	397/18866	2.02001120572857e-05	0.0224796144421763	0.0210744056628864	8078/11213/23077/7337/55070/23450/11345/8742/80279/11011/64750/79643/23327/23400/1263/1457/8291/23192/9695/9686/79888/1601/324/80762/51429/23072/1956/25897/5774/22954/20/8473/5716/2332	34
GO:0032535	BP	GO:0032535	regulation	of	cellular	component	size	33/744	383/18866	2.35981675857404e-05	0.0224796144421763	0.0210744056628864	310/3778/57175/3071/23191/9990/10509/11151/23108/2314/1954/23400/23499/57580/1002/9463/57142/119/4703/57679/10152/10093/5357/1173/9948/9037/57556/89848/51429/10371/7111/6709/55558	33
GO:0055001	BP	GO:0055001	muscle	cell	development	20/744	183/18866	3.79085912875362e-05	0.0271011023729837	0.0254070027219017	10529/79933/26509/4892/4624/2314/1311/6261/8291/4703/7273/9254/9948/8470/5159/23493/2318/6608/7111/4851	20
GO:0055002	BP	GO:0055002	striated	muscle	cell	development	19/744	169/18866	3.98294597125522e-05	0.0271011023729837	0.0254070027219017	10529/79933/26509/4892/4624/2314/1311/6261/8291/4703/7273/9254/9948/8470/5159/23493/2318/6608/7111	19
GO:0030016	CC	GO:0030016	myofibril	27/767	227/19559	2.99653614141219e-07	0.000155280364002521	0.000127672255294034	10529/79933/4892/79026/6334/4624/5687/10979/6263/4622/4620/8736/6261/4703/7273/4632/7134/8470/3781/91977/667/2318/286/5339/7111/22954/23676	27
GO:0030017	CC	GO:0030017	sarcomere	25/767	207/19559	6.13716511390183e-07	0.000155280364002521	0.000127672255294034	10529/79933/4892/6334/4624/5687/10979/6263/4622/4620/8736/6261/4703/7273/4632/7134/8470/3781/91977/667/2318/286/7111/22954/23676	25
GO:0043292	CC	GO:0043292	contractile	fiber	27/767	238/19559	7.72539124390653e-07	0.000155280364002521	0.000127672255294034	10529/79933/4892/79026/6334/4624/5687/10979/6263/4622/4620/8736/6261/4703/7273/4632/7134/8470/3781/91977/667/2318/286/5339/7111/22954/23676	27
GO:0032433	CC	GO:0032433	filopodium	tip	6/767	18/19559	4.41615166651964e-05	0.00513968967386483	0.00422587734379041	53904/23191/57348/10152/4651/2332	6
GO:0005583	CC	GO:0005583	fibrillar	collagen	trimer	5/767	12/19559	5.76021943208105e-05	0.00513968967386483	0.00422587734379041	1277/1307/1281/1278/85301	5
GO:0098643	CC	GO:0098643	banded	collagen	fibril	5/767	12/19559	5.76021943208105e-05	0.00513968967386483	0.00422587734379041	1277/1307/1281/1278/85301	5
GO:0031252	CC	GO:0031252	cell	leading	edge	34/767	421/19559	5.96647225821788e-05	0.00513968967386483	0.00422587734379041	5662/59338/57175/10979/23191/2558/255189/11151/50855/1000/10347/91039/23499/24141/29959/55704/8291/57679/10152/4638/2557/11275/8470/2195/4651/324/5159/667/51429/26047/23362/286/54212/81704	34
GO:0045177	CC	GO:0045177	apical	part	of	cell	34/767	433/19559	0.000103324865397635	0.00689223135972596	0.00566682546989776	22931/3778/8642/340990/159963/84260/51199/22846/7082/50855/1000/8170/3249/5794/6536/83959/151056/4072/27347/6476/9076/2028/8470/2195/64924/5159/3710/5169/1956/245972/114569/140803/4851/142680	34
GO:0098644	CC	GO:0098644	complex	of	collagen	trimers	6/767	21/19559	0.000116705123269116	0.00689223135972596	0.00566682546989776	1284/1277/1307/1281/1278/85301	6
GO:0031674	CC	GO:0031674	I	band	16/767	140/19559	0.000122884991815795	0.00689223135972596	0.00566682546989776	10529/79933/4892/6334/4624/10979/6263/6261/4703/7273/8470/3781/91977/667/2318/286	16
GO:0005581	CC	GO:0005581	collagen	trimer	12/767	87/19559	0.000144742870261882	0.00689223135972596	0.00566682546989776	729238/338872/1284/1277/1307/1298/1281/91522/1310/1278/169044/85301	12
GO:0030018	CC	GO:0030018	Z	disc	15/767	128/19559	0.000149691896750526	0.00689223135972596	0.00566682546989776	10529/79933/4892/6334/4624/6263/6261/4703/7273/8470/3781/91977/667/2318/286	15
GO:0032982	CC	GO:0032982	myosin	filament	6/767	22/19559	0.000155173192302756	0.00689223135972596	0.00566682546989776	4624/4622/4620/8736/79784/22954	6
GO:0016342	CC	GO:0016342	catenin	complex	7/767	31/19559	0.000160018638534268	0.00689223135972596	0.00566682546989776	64072/8642/64403/1000/1002/324/222256	7
GO:0005776	CC	GO:0005776	autophagosome	12/767	97/19559	0.000407263590229772	0.0163719963272368	0.013461133403384	55626/7405/79837/10548/11345/8678/10241/23400/6185/23001/9140/8406	12
GO:0016324	CC	GO:0016324	apical	plasma	membrane	28/767	361/19559	0.000498531540148606	0.0184335815513259	0.0151561785994143	22931/3778/340990/159963/50855/1000/8170/3249/5794/6536/83959/151056/4072/27347/6476/9076/2028/8470/2195/64924/5159/5169/1956/245972/114569/140803/4851/142680	28
GO:0031253	CC	GO:0031253	cell	projection	membrane	27/767	344/19559	0.000519686378727263	0.0184335815513259	0.0151561785994143	92211/5662/59338/1262/10979/2558/255189/10347/57348/5794/23499/24141/54084/151056/2557/4651/324/23288/6608/26047/23362/286/54212/91147/81704/140803/142680	27
GO:0000421	CC	GO:0000421	autophagosome	membrane	7/767	38/19559	0.000605032753435629	0.0195049591821726	0.0160370703933024	7405/10548/11345/10241/23400/6185/23001	7
GO:0044309	CC	GO:0044309	neuron	spine	17/767	177/19559	0.000614584120167959	0.0195049591821726	0.0160370703933024	5662/9148/8411/10160/23191/50944/22883/613/57679/10152/2891/2823/3781/84062/9162/10479/2332	17
GO:0005858	CC	GO:0005858	axonemal	dynein	complex	5/767	20/19559	0.000868200319148896	0.0241320294031972	0.0198414695800051	85478/1770/93233/25981/1767	5
GO:0016460	CC	GO:0016460	myosin	II	complex	5/767	20/19559	0.000868200319148896	0.0241320294031972	0.0198414695800051	4624/4622/4620/79784/4632	5
GO:0030662	CC	GO:0030662	coated	vesicle	membrane	17/767	183/19559	0.000895354260903324	0.0241320294031972	0.0198414695800051	9632/8906/8120/29924/84251/162/6721/22937/1173/7037/950/1601/8546/51128/3106/1956/7306	17
GO:0030119	CC	GO:0030119	AP-type	membrane	coat	adaptor	complex	7/767	41/19559	0.000973415650084093	0.0241320294031972	0.0198414695800051	8906/8120/84251/162/1173/8546/8905	7
GO:0030286	CC	GO:0030286	dynein	complex	8/767	53/19559	0.00100084881666449	0.0241320294031972	0.0198414695800051	85478/196385/1778/1770/93233/25981/1767/8701	8
GO:0005938	CC	GO:0005938	cell	cortex	24/767	305/19559	0.00100158652012862	0.0241320294031972	0.0198414695800051	219736/84260/10979/1778/11151/50855/752/23265/1000/23025/6261/10487/29959/5357/9948/4651/89848/80762/667/51429/23221/444/7111/6709	24
GO:0016528	CC	GO:0016528	sarcoplasm	10/767	80/19559	0.00111782390873624	0.0241320294031972	0.0198414695800051	6263/51655/6261/1760/84062/3710/2318/286/444/5339	10
GO:0030117	CC	GO:0030117	membrane	coat	11/767	94/19559	0.00112055857925294	0.0241320294031972	0.0198414695800051	9632/8906/8120/29924/84251/162/1173/8546/51128/56479/8905	11
GO:0048475	CC	GO:0048475	coated	membrane	11/767	94/19559	0.00112055857925294	0.0241320294031972	0.0198414695800051	9632/8906/8120/29924/84251/162/1173/8546/51128/56479/8905	11
GO:0098862	CC	GO:0098862	cluster	of	actin-based	cell	projections	15/767	159/19559	0.00150484472730281	0.0312903920883997	0.0257271094939972	53904/64072/54407/2314/125336/79784/54084/151056/5357/6476/2028/3710/5339/140803/142680	15
GO:0016459	CC	GO:0016459	myosin	complex	8/767	57/19559	0.00162643738420609	0.0326913914225424	0.0268790178231954	53904/4624/4622/4620/4542/79784/4632/4651	8
GO:0030118	CC	GO:0030118	clathrin	coat	7/767	46/19559	0.00195646371307216	0.0380563748058874	0.0312901327285904	8906/29924/84251/162/1173/8546/56479	7
GO:0099572	CC	GO:0099572	postsynaptic	specialization	26/767	361/19559	0.0022327270440069	0.0387491078371425	0.0318597011282083	9231/2894/5662/9148/2558/7525/1000/2906/50944/22883/6536/9829/5332/613/9463/57142/119/57679/2557/2891/401190/84062/53616/9162/23362/2332	26
GO:0005859	CC	GO:0005859	muscle	myosin	complex	4/767	15/19559	0.00226560696657041	0.0387491078371425	0.0318597011282083	4624/4622/4620/4632	4
GO:0098845	CC	GO:0098845	postsynaptic	endosome	4/767	15/19559	0.00226560696657041	0.0387491078371425	0.0318597011282083	5662/22883/9463/56850	4
GO:0019898	CC	GO:0019898	extrinsic	component	of	membrane	23/767	306/19559	0.00228806844439364	0.0387491078371425	0.0318597011282083	64072/5662/8642/8411/10160/64403/10979/23098/8678/283987/7525/1000/1002/27347/83850/27163/23001/324/51429/222256/9162/56850/2332	23
GO:0030665	CC	GO:0030665	clathrin-coated	vesicle	membrane	12/767	118/19559	0.00231337957236672	0.0387491078371425	0.0318597011282083	8906/8120/29924/84251/162/1173/7037/950/1601/8546/1956/7306	12
GO:0030027	CC	GO:0030027	lamellipodium	17/767	201/19559	0.00247106123385593	0.0401387835136309	0.0330022990921186	57175/10979/23191/11151/1000/29959/55704/8291/57679/10152/4638/11275/8470/2195/4651/324/81704	17
GO:0030131	CC	GO:0030131	clathrin	adaptor	complex	5/767	25/19559	0.00252947557797342	0.0401387835136309	0.0330022990921186	8906/84251/162/1173/8546	5
GO:0030055	CC	GO:0030055	cell-substrate	junction	29/767	423/19559	0.00266838168575029	0.041257286064293	0.0339219372196596	4892/7106/79026/57175/10979/23191/2314/28964/6532/9902/7525/1000/7089/10487/9448/55679/950/8470/2195/1601/5159/667/1956/2318/10174/7534/5339/3371/23676	29
GO:0005903	CC	GO:0005903	brush	border	11/767	106/19559	0.00295765407024832	0.043499156203896	0.0357652135323995	54407/2314/79784/151056/5357/6476/2028/3710/5339/140803/142680	11
GO:0030175	CC	GO:0030175	filopodium	11/767	106/19559	0.00295765407024832	0.043499156203896	0.0357652135323995	53904/10160/25983/1778/23191/57348/10152/2823/2195/4651/2332	11
GO:0019897	CC	GO:0019897	extrinsic	component	of	plasma	membrane	15/767	172/19559	0.00323660433917809	0.0464683908696282	0.0382065324248842	64072/8642/8411/10160/64403/10979/7525/1000/1002/83850/324/51429/222256/9162/2332	15
GO:0005874	CC	GO:0005874	microtubule	29/767	431/19559	0.00348771256154405	0.0489090854560713	0.0402132831453427	2620/10263/84790/196385/51199/1778/26153/23322/2622/1770/23098/996/80279/283987/25941/79187/91039/55920/23499/151393/8291/9654/25981/1767/324/667/11104/8701/5423	29
GO:0051015	MF	GO:0051015	actin	filament	binding	32/758	206/18352	9.80258622639187e-11	8.01851553318855e-08	7.43964702024057e-08	10529/4892/2620/57175/91010/4624/10979/23191/11151/4622/4620/2314/84940/6532/752/8736/4542/79784/23499/9463/119/4703/114793/7273/10093/7134/5357/9948/4651/79778/1956/7111	32
GO:0003779	MF	GO:0003779	actin	binding	47/758	437/18352	2.04744190367584e-09	8.37403738603417e-07	7.76950322394883e-07	10529/53904/79933/3778/4892/2620/57175/91010/4624/10979/22846/23191/11151/4622/4620/2314/84940/6532/752/8736/4542/79784/142678/23499/10487/9463/55704/119/4703/114793/7273/10093/7134/4638/5357/9948/11275/4651/91977/667/79778/1956/2318/54212/5339/7111/6709	47
GO:0016887	MF	GO:0016887	ATPase	activity	42/758	423/18352	1.43942863621058e-07	3.92484208140086e-05	3.64150191827309e-05	53904/10730/55760/57696/196385/4624/27030/1778/1973/4622/1770/1659/79665/83990/9775/10347/4542/79784/23400/23499/60625/55661/9619/54454/4436/7520/23132/25981/344905/5981/1767/4651/5884/1105/56897/23/11104/8701/11194/7486/19/20	42
GO:0005516	MF	GO:0005516	calmodulin	binding	25/758	200/18352	8.18105096070483e-07	0.000167302492146414	0.000155224677438636	53904/8411/4624/27133/7082/6263/5261/4622/4620/4542/23025/6261/79784/109/119/7273/10777/4638/4651/5924/3781/56479/1956/5260/6709	25
GO:0051959	MF	GO:0051959	dynein	light	intermediate	chain	binding	8/758	27/18352	9.00707659527487e-06	0.00147355773098697	0.00136717941583014	196385/440193/1778/1770/55704/25981/1767/8701	8
GO:0030020	MF	GO:0030020	extracellular	matrix	structural	constituent	conferring	tensile	strength	9/758	41/18352	3.55733247991821e-05	0.00484982994762182	0.00449971354038777	1284/1277/1307/1298/1281/91522/1310/1278/85301	9
GO:0008569	MF	GO:0008569	ATP-dependent	microtubule	motor	activity,	minus-end-directed	6/758	18/18352	5.89780327181597e-05	0.00689200439477923	0.00639446038944257	196385/1778/1770/25981/1767/8701	6
GO:0005085	MF	GO:0005085	guanyl-nucleotide	exchange	factor	activity	22/758	215/18352	8.60356799782461e-05	0.00879714827777566	0.00816206911372571	5662/160518/1102/23077/10160/23348/440193/8925/57572/55920/57580/613/10113/25780/55704/57679/5924/23362/80005/81704/55667/84904	22
GO:0000146	MF	GO:0000146	microfilament	motor	activity	7/758	29/18352	0.000140367069802376	0.0127578070109271	0.0118368020266098	53904/4624/4622/4620/4542/79784/4651	7
GO:0005201	MF	GO:0005201	extracellular	matrix	structural	constituent	18/758	169/18352	0.000224313258915705	0.0183488245793047	0.0170241957556024	6975/1284/1277/1311/1307/1298/150356/1281/25890/80144/2201/91522/1310/1278/169044/85301/3371/8406	18
GO:0008307	MF	GO:0008307	structural	constituent	of	muscle	8/758	43/18352	0.000327786846800233	0.0243754218802355	0.0226157240710974	10529/8736/4703/7273/4632/8470/444/5339	8
GO:0048407	MF	GO:0048407	platelet-derived	growth	factor	binding	4/758	11/18352	0.000755028539997121	0.0463867804970575	0.0430380501072943	1277/1281/5159/1278	4
GO:0140326	MF	GO:0140326	ATPase-coupled	intramembrane	lipid	transporter	activity	4/758	11/18352	0.000755028539997121	0.0463867804970575	0.0430380501072943	10347/9619/19/20	4
GO:0038024	MF	GO:0038024	cargo	receptor	activity	10/758	73/18352	0.000803310825892205	0.0463867804970575	0.0430380501072943	283316/84439/10347/7113/7037/950/1601/7036/286133/19	10
GO:0000339	MF	GO:0000339	RNA	cap	binding	5/758	19/18352	0.00085061333429812	0.0463867804970575	0.0430380501072943	23191/1973/1977/23367/25929	5
GO:0000340	MF	GO:0000340	RNA	7-methylguanosine	cap	binding	4/758	12/18352	0.00109567557264722	0.0485854459925551	0.0450779906841233	23191/1977/23367/25929	4
GO:0003774	MF	GO:0003774	motor	activity	14/758	132/18352	0.00112663294374816	0.0485854459925551	0.0450779906841233	53904/196385/4624/1778/26153/4622/4620/1770/4542/79784/25981/1767/4651/8701	14
GO:0005200	MF	GO:0005200	structural	constituent	of	cytoskeleton	12/758	104/18352	0.00120152273477179	0.0485854459925551	0.0450779906841233	84790/3853/3881/3868/119/10093/5357/8470/10174/286/5339/6709	12
GO:0043021	MF	GO:0043021	ribonucleoprotein	complex	binding	14/758	133/18352	0.0012125322042317	0.0485854459925551	0.0450779906841233	11052/6729/9775/6626/6185/24148/51068/6731/23107/23367/25929/5292/92399/2332	14
GO:0045505	MF	GO:0045505	dynein	intermediate	chain	binding	6/758	30/18352	0.0012352672200738	0.0485854459925551	0.0450779906841233	196385/1778/1770/25981/1767/8701	6
GO:0005543	MF	GO:0005543	phospholipid	binding	33/758	454/18352	0.00124730362572574	0.0485854459925551	0.0450779906841233	143162/310/26509/5662/59338/26580/8411/5037/10979/255189/2314/23025/29924/23400/84251/57580/9619/9463/55704/307/8291/83850/950/23001/4651/3710/51429/5444/100271927/10156/19/401548/8473	33
